# Supplementary material for: FastqPuri: high-performance preprocessing of RNA-seq data
Source: BMC Bioinformatics. 2019 May 3;20:226. doi: 10.1186/s12859-019-2799-0 (PMC6500068; doi:10.1186/s12859-019-2799-0)
Supplement: Supplementary file 2 — Archive of FastqPuri. Archive containing all files needed to install and run FastqPuri v1.0.6. Date stamp March 22, 2019. (GZ 47,819 kb) [file 12859_2019_2799_MOESM2_ESM.gz]

Archive with 1,160 entries (1,139 files):
- FastqPuri-1.0.6
- FastqPuri-1.0.6/.gitattributes
- FastqPuri-1.0.6/.gitignore
- FastqPuri-1.0.6/CMakeLists.txt
- FastqPuri-1.0.6/Dockerfile
- FastqPuri-1.0.6/Doxyfile
- FastqPuri-1.0.6/Doxyfile.bak
- FastqPuri-1.0.6/LICENSE.txt
- FastqPuri-1.0.6/PANDOC.md
- FastqPuri-1.0.6/R
- FastqPuri-1.0.6/R/quality_report.Rmd
- FastqPuri-1.0.6/R/style.css
- FastqPuri-1.0.6/R/summary_filter_report.Rmd
- FastqPuri-1.0.6/R/summary_filter_reportDS.Rmd
- FastqPuri-1.0.6/R/summary_report.Rmd
- FastqPuri-1.0.6/R/utils.R
- FastqPuri-1.0.6/README.md
- FastqPuri-1.0.6/README_Qreport.md
- FastqPuri-1.0.6/README_Sreport.md
- FastqPuri-1.0.6/README_makeBloom.md
- FastqPuri-1.0.6/README_makeTree.md
- FastqPuri-1.0.6/README_trimFilter.md
- FastqPuri-1.0.6/README_trimFilterPE.md
- FastqPuri-1.0.6/Singularity
- FastqPuri-1.0.6/Singularity-Test
- FastqPuri-1.0.6/bioconda-recipe
- FastqPuri-1.0.6/bioconda-recipe/build.sh
- FastqPuri-1.0.6/bioconda-recipe/meta.yaml
- FastqPuri-1.0.6/cmake
- FastqPuri-1.0.6/cmake/Rpkg_check.cmake
- FastqPuri-1.0.6/cmake/checkHeadersFunctions.cmake
- FastqPuri-1.0.6/config.h.in
- FastqPuri-1.0.6/doxygen_sqlite3.db
- FastqPuri-1.0.6/examples
- FastqPuri-1.0.6/examples/Qreport_Sreport
- FastqPuri-1.0.6/examples/Qreport_Sreport/README
- FastqPuri-1.0.6/examples/Qreport_Sreport/test.fq.bz2
- FastqPuri-1.0.6/examples/Qreport_Sreport/test_output.bin
- FastqPuri-1.0.6/examples/Qreport_Sreport/test_output.html
- FastqPuri-1.0.6/examples/Qreport_Sreport/test_output.info
- FastqPuri-1.0.6/examples/Qreport_Sreport/test_summary_report.html
- FastqPuri-1.0.6/examples/bloomROC
- FastqPuri-1.0.6/examples/bloomROC/README
- FastqPuri-1.0.6/examples/bloomROC/bf_performance.sh
- FastqPuri-1.0.6/examples/bloomROC/create_ROC.R
- FastqPuri-1.0.6/examples/bloomROC/create_ROC_png.R
- FastqPuri-1.0.6/examples/bloomROC/example_ROC_0p005_bloom.csv
- FastqPuri-1.0.6/examples/bloomROC/example_ROC_0p005_bloom.pdf
- FastqPuri-1.0.6/examples/bloomROC/example_ROC_0p0075_bloom.csv
- FastqPuri-1.0.6/examples/bloomROC/example_ROC_0p0075_bloom.pdf
- FastqPuri-1.0.6/examples/bloomROC/example_ROC_0p01_bloom.csv
- FastqPuri-1.0.6/examples/bloomROC/example_ROC_0p01_bloom.pdf
- FastqPuri-1.0.6/examples/bloomROC/example_ROC_0p02_bloom.csv
- FastqPuri-1.0.6/examples/bloomROC/example_ROC_0p02_bloom.pdf
- FastqPuri-1.0.6/examples/fa_fq_files
- FastqPuri-1.0.6/examples/fa_fq_files/EColi_genome.fa
- FastqPuri-1.0.6/examples/fa_fq_files/EColi_rRNA.fq.gz
- FastqPuri-1.0.6/examples/fa_fq_files/EColi_rRNA_DS.read1.fq.gz
- FastqPuri-1.0.6/examples/fa_fq_files/EColi_rRNA_DS.read2.fq.gz
- FastqPuri-1.0.6/examples/fa_fq_files/EColi_reads.fq.gz
- FastqPuri-1.0.6/examples/fa_fq_files/ad_read1.fa
- FastqPuri-1.0.6/examples/fa_fq_files/ad_read2.fa
- FastqPuri-1.0.6/examples/fa_fq_files/adapter_even_long.fa
- FastqPuri-1.0.6/examples/fa_fq_files/adapter_even_short.fa
- FastqPuri-1.0.6/examples/fa_fq_files/adapter_odd_long.fa
- FastqPuri-1.0.6/examples/fa_fq_files/adapter_odd_short.fa
- FastqPuri-1.0.6/examples/fa_fq_files/evenL70_r1.fq
- FastqPuri-1.0.6/examples/fa_fq_files/evenL70_r2.fq
- FastqPuri-1.0.6/examples/fa_fq_files/human_even_wad_even_long.fq.gz
- FastqPuri-1.0.6/examples/fa_fq_files/human_even_wad_even_short.fq.gz
- FastqPuri-1.0.6/examples/fa_fq_files/human_even_wad_odd_long.fq.gz
- FastqPuri-1.0.6/examples/fa_fq_files/human_even_wad_odd_short.fq.gz
- FastqPuri-1.0.6/examples/fa_fq_files/human_odd_wad_even_long.fq.gz
- FastqPuri-1.0.6/examples/fa_fq_files/human_odd_wad_even_short.fq.gz
- FastqPuri-1.0.6/examples/fa_fq_files/human_odd_wad_odd_long.fq.gz
- FastqPuri-1.0.6/examples/fa_fq_files/human_odd_wad_odd_short.fq.gz
- FastqPuri-1.0.6/examples/fa_fq_files/human_reads.fq.gz
- FastqPuri-1.0.6/examples/fa_fq_files/oddL71_r1.fq
- FastqPuri-1.0.6/examples/fa_fq_files/oddL71_r2.fq
- FastqPuri-1.0.6/examples/fa_fq_files/rRNA_modified.fa
- FastqPuri-1.0.6/examples/fa_fq_files/simReads.pl
- FastqPuri-1.0.6/examples/fa_fq_files/testDS.read1.fq
- FastqPuri-1.0.6/examples/fa_fq_files/testDS.read2.fq
- FastqPuri-1.0.6/examples/trimFilterPE_Sreport
- FastqPuri-1.0.6/examples/trimFilterPE_Sreport/README
- FastqPuri-1.0.6/examples/trimFilterPE_Sreport/adapters
- FastqPuri-1.0.6/examples/trimFilterPE_Sreport/adapters/EVEN1_adap.fq.gz
- FastqPuri-1.0.6/examples/trimFilterPE_Sreport/adapters/EVEN1_good.fq.gz
- FastqPuri-1.0.6/examples/trimFilterPE_Sreport/adapters/EVEN2_adap.fq.gz
- FastqPuri-1.0.6/examples/trimFilterPE_Sreport/adapters/EVEN2_good.fq.gz
- FastqPuri-1.0.6/examples/trimFilterPE_Sreport/adapters/EVEN_summary.bin
- FastqPuri-1.0.6/examples/trimFilterPE_Sreport/adapters/ODD1_adap.fq.gz
- FastqPuri-1.0.6/examples/trimFilterPE_Sreport/adapters/ODD1_good.fq.gz
- FastqPuri-1.0.6/examples/trimFilterPE_Sreport/adapters/ODD2_adap.fq.gz
- FastqPuri-1.0.6/examples/trimFilterPE_Sreport/adapters/ODD2_good.fq.gz
- FastqPuri-1.0.6/examples/trimFilterPE_Sreport/adapters/ODD_summary.bin
- FastqPuri-1.0.6/examples/trimFilterPE_Sreport/adapters/README
- FastqPuri-1.0.6/examples/trimFilterPE_Sreport/adapters/create_fq.sh
- FastqPuri-1.0.6/examples/trimFilterPE_Sreport/adapters/fq_gen.sh
- FastqPuri-1.0.6/examples/trimFilterPE_Sreport/adapters/run_examples.sh
- FastqPuri-1.0.6/examples/trimFilterPE_Sreport/bin_files
- FastqPuri-1.0.6/examples/trimFilterPE_Sreport/bin_files/DS_Sreport_example.html
- FastqPuri-1.0.6/examples/trimFilterPE_Sreport/bin_files/create_fake_bins.R
- FastqPuri-1.0.6/examples/trimFilterPE_Sreport/bin_files/example_01_summary.bin
- FastqPuri-1.0.6/examples/trimFilterPE_Sreport/bin_files/example_02_summary.bin
- FastqPuri-1.0.6/examples/trimFilterPE_Sreport/bin_files/example_03_summary.bin
- FastqPuri-1.0.6/examples/trimFilterPE_Sreport/bin_files/example_04_summary.bin
- FastqPuri-1.0.6/examples/trimFilterPE_Sreport/bin_files/example_05_summary.bin
- FastqPuri-1.0.6/examples/trimFilterPE_Sreport/bin_files/example_06_summary.bin
- FastqPuri-1.0.6/examples/trimFilterPE_Sreport/bin_files/example_07_summary.bin
- FastqPuri-1.0.6/examples/trimFilterPE_Sreport/bin_files/example_08_summary.bin
- FastqPuri-1.0.6/examples/trimFilterPE_Sreport/bin_files/example_09_summary.bin
- FastqPuri-1.0.6/examples/trimFilterPE_Sreport/bin_files/example_10_summary.bin
- FastqPuri-1.0.6/examples/trimFilterPE_Sreport/bin_files/example_11_summary.bin
- FastqPuri-1.0.6/examples/trimFilterPE_Sreport/bin_files/example_12_summary.bin
- FastqPuri-1.0.6/examples/trimFilterPE_Sreport/bin_files/example_13_summary.bin
- FastqPuri-1.0.6/examples/trimFilterPE_Sreport/bin_files/example_14_summary.bin
- FastqPuri-1.0.6/examples/trimFilterPE_Sreport/bin_files/example_15_summary.bin
- FastqPuri-1.0.6/examples/trimFilterPE_Sreport/bin_files/example_16_summary.bin
- FastqPuri-1.0.6/examples/trimFilterPE_Sreport/bin_files/example_17_summary.bin
- FastqPuri-1.0.6/examples/trimFilterPE_Sreport/bin_files/example_18_summary.bin
- FastqPuri-1.0.6/examples/trimFilterPE_Sreport/bin_files/example_19_summary.bin
- FastqPuri-1.0.6/examples/trimFilterPE_Sreport/bin_files/example_20_summary.bin
- FastqPuri-1.0.6/examples/trimFilterPE_Sreport/bin_files/example_21_summary.bin
- FastqPuri-1.0.6/examples/trimFilterPE_Sreport/bin_files/example_22_summary.bin
- FastqPuri-1.0.6/examples/trimFilterPE_Sreport/bin_files/example_23_summary.bin
- FastqPuri-1.0.6/examples/trimFilterPE_Sreport/bin_files/example_24_summary.bin
- FastqPuri-1.0.6/examples/trimFilterPE_Sreport/bin_files/example_25_summary.bin
- FastqPuri-1.0.6/examples/trimFilterPE_Sreport/bin_files/example_26_summary.bin
- FastqPuri-1.0.6/examples/trimFilterPE_Sreport/bin_files/example_27_summary.bin
- FastqPuri-1.0.6/examples/trimFilterPE_Sreport/bin_files/example_28_summary.bin
- FastqPuri-1.0.6/examples/trimFilterPE_Sreport/bin_files/example_29_summary.bin
- FastqPuri-1.0.6/examples/trimFilterPE_Sreport/bin_files/example_30_summary.bin
- FastqPuri-1.0.6/examples/trimFilterPE_Sreport/create_fq.sh
- FastqPuri-1.0.6/examples/trimFilterPE_Sreport/run_example_BLOOM.sh
- FastqPuri-1.0.6/examples/trimFilterPE_Sreport/run_example_TREE.sh
- FastqPuri-1.0.6/examples/trimFilter_Sreport
- FastqPuri-1.0.6/examples/trimFilter_Sreport/README
- FastqPuri-1.0.6/examples/trimFilter_Sreport/adapters
- FastqPuri-1.0.6/examples/trimFilter_Sreport/adapters/README
- FastqPuri-1.0.6/examples/trimFilter_Sreport/adapters/contaminant_list_10032016.txt
- FastqPuri-1.0.6/examples/trimFilter_Sreport/adapters/evev_long_adap.fq.gz
- FastqPuri-1.0.6/examples/trimFilter_Sreport/adapters/evev_long_good.fq.gz
- FastqPuri-1.0.6/examples/trimFilter_Sreport/adapters/evev_long_summary.bin
- FastqPuri-1.0.6/examples/trimFilter_Sreport/adapters/evev_short_adap.fq.gz
- FastqPuri-1.0.6/examples/trimFilter_Sreport/adapters/evev_short_good.fq.gz
- FastqPuri-1.0.6/examples/trimFilter_Sreport/adapters/evev_short_summary.bin
- FastqPuri-1.0.6/examples/trimFilter_Sreport/adapters/evod_long_adap.fq.gz
- FastqPuri-1.0.6/examples/trimFilter_Sreport/adapters/evod_long_good.fq.gz
- FastqPuri-1.0.6/examples/trimFilter_Sreport/adapters/evod_long_summary.bin
- FastqPuri-1.0.6/examples/trimFilter_Sreport/adapters/evod_short_adap.fq.gz
- FastqPuri-1.0.6/examples/trimFilter_Sreport/adapters/evod_short_good.fq.gz
- FastqPuri-1.0.6/examples/trimFilter_Sreport/adapters/evod_short_summary.bin
- FastqPuri-1.0.6/examples/trimFilter_Sreport/adapters/odev_long_adap.fq.gz
- FastqPuri-1.0.6/examples/trimFilter_Sreport/adapters/odev_long_good.fq.gz
- FastqPuri-1.0.6/examples/trimFilter_Sreport/adapters/odev_long_summary.bin
- FastqPuri-1.0.6/examples/trimFilter_Sreport/adapters/odev_short_adap.fq.gz
- FastqPuri-1.0.6/examples/trimFilter_Sreport/adapters/odev_short_good.fq.gz
- FastqPuri-1.0.6/examples/trimFilter_Sreport/adapters/odev_short_summary.bin
- FastqPuri-1.0.6/examples/trimFilter_Sreport/adapters/odod_long_adap.fq.gz
- FastqPuri-1.0.6/examples/trimFilter_Sreport/adapters/odod_long_good.fq.gz
- FastqPuri-1.0.6/examples/trimFilter_Sreport/adapters/odod_long_summary.bin
- FastqPuri-1.0.6/examples/trimFilter_Sreport/adapters/odod_short_adap.fq.gz
- FastqPuri-1.0.6/examples/trimFilter_Sreport/adapters/odod_short_good.fq.gz
- FastqPuri-1.0.6/examples/trimFilter_Sreport/adapters/odod_short_summary.bin
- FastqPuri-1.0.6/examples/trimFilter_Sreport/adapters/run_examples.sh
- FastqPuri-1.0.6/examples/trimFilter_Sreport/bin_files
- FastqPuri-1.0.6/examples/trimFilter_Sreport/bin_files/create_fake_bins.R
- FastqPuri-1.0.6/examples/trimFilter_Sreport/bin_files/example_01_summary.bin
- FastqPuri-1.0.6/examples/trimFilter_Sreport/bin_files/example_02_summary.bin
- FastqPuri-1.0.6/examples/trimFilter_Sreport/bin_files/example_03_summary.bin
- FastqPuri-1.0.6/examples/trimFilter_Sreport/bin_files/example_04_summary.bin
- FastqPuri-1.0.6/examples/trimFilter_Sreport/bin_files/example_05_summary.bin
- FastqPuri-1.0.6/examples/trimFilter_Sreport/bin_files/example_06_summary.bin
- FastqPuri-1.0.6/examples/trimFilter_Sreport/bin_files/example_07_summary.bin
- FastqPuri-1.0.6/examples/trimFilter_Sreport/bin_files/example_08_summary.bin
- FastqPuri-1.0.6/examples/trimFilter_Sreport/bin_files/example_09_summary.bin
- FastqPuri-1.0.6/examples/trimFilter_Sreport/bin_files/example_10_summary.bin
- FastqPuri-1.0.6/examples/trimFilter_Sreport/bin_files/example_11_summary.bin
- FastqPuri-1.0.6/examples/trimFilter_Sreport/bin_files/example_12_summary.bin
- FastqPuri-1.0.6/examples/trimFilter_Sreport/bin_files/example_13_summary.bin
- FastqPuri-1.0.6/examples/trimFilter_Sreport/bin_files/example_14_summary.bin
- FastqPuri-1.0.6/examples/trimFilter_Sreport/bin_files/example_15_summary.bin
- FastqPuri-1.0.6/examples/trimFilter_Sreport/bin_files/example_16_summary.bin
- FastqPuri-1.0.6/examples/trimFilter_Sreport/bin_files/example_17_summary.bin
- FastqPuri-1.0.6/examples/trimFilter_Sreport/bin_files/example_18_summary.bin
- FastqPuri-1.0.6/examples/trimFilter_Sreport/bin_files/example_19_summary.bin
- FastqPuri-1.0.6/examples/trimFilter_Sreport/bin_files/example_20_summary.bin
- FastqPuri-1.0.6/examples/trimFilter_Sreport/bin_files/example_21_summary.bin
- FastqPuri-1.0.6/examples/trimFilter_Sreport/bin_files/example_22_summary.bin
- FastqPuri-1.0.6/examples/trimFilter_Sreport/bin_files/example_23_summary.bin
- FastqPuri-1.0.6/examples/trimFilter_Sreport/bin_files/example_24_summary.bin
- FastqPuri-1.0.6/examples/trimFilter_Sreport/bin_files/example_25_summary.bin
- FastqPuri-1.0.6/examples/trimFilter_Sreport/bin_files/example_26_summary.bin
- FastqPuri-1.0.6/examples/trimFilter_Sreport/bin_files/example_27_summary.bin
- FastqPuri-1.0.6/examples/trimFilter_Sreport/bin_files/example_28_summary.bin
- FastqPuri-1.0.6/examples/trimFilter_Sreport/bin_files/example_29_summary.bin
- FastqPuri-1.0.6/examples/trimFilter_Sreport/bin_files/example_30_summary.bin
- FastqPuri-1.0.6/examples/trimFilter_Sreport/bin_files/filter_Sreport_example.html
- FastqPuri-1.0.6/examples/trimFilter_Sreport/create_fq.sh
- FastqPuri-1.0.6/examples/trimFilter_Sreport/example_TREE_NNNN.fq.gz
- FastqPuri-1.0.6/examples/trimFilter_Sreport/example_TREE_cont.fq.gz
- FastqPuri-1.0.6/examples/trimFilter_Sreport/example_TREE_good.fq.gz
- FastqPuri-1.0.6/examples/trimFilter_Sreport/example_TREE_lowq.fq.gz
- FastqPuri-1.0.6/examples/trimFilter_Sreport/example_TREE_summary.bin
- FastqPuri-1.0.6/examples/trimFilter_Sreport/rRNA_example.bf
- FastqPuri-1.0.6/examples/trimFilter_Sreport/rRNA_example.bf.txt
- FastqPuri-1.0.6/examples/trimFilter_Sreport/run_example_BLOOM.sh
- FastqPuri-1.0.6/examples/trimFilter_Sreport/run_example_TREE.sh
- FastqPuri-1.0.6/html
- FastqPuri-1.0.6/html/Lmer_8c.html
- FastqPuri-1.0.6/html/Lmer_8c__incl.map
- FastqPuri-1.0.6/html/Lmer_8c__incl.md5
- FastqPuri-1.0.6/html/Lmer_8c__incl.png
- FastqPuri-1.0.6/html/Lmer_8h.html
- FastqPuri-1.0.6/html/Lmer_8h__dep__incl.map
- FastqPuri-1.0.6/html/Lmer_8h__dep__incl.md5
- FastqPuri-1.0.6/html/Lmer_8h__dep__incl.png
- FastqPuri-1.0.6/html/Lmer_8h_source.html
- FastqPuri-1.0.6/html/Qreport_8c.html
- FastqPuri-1.0.6/html/Qreport_8c__incl.map
- FastqPuri-1.0.6/html/Qreport_8c__incl.md5
- FastqPuri-1.0.6/html/Qreport_8c__incl.png
- FastqPuri-1.0.6/html/Rcommand__Qreport_8c.html
- FastqPuri-1.0.6/html/Rcommand__Qreport_8c__incl.map
- FastqPuri-1.0.6/html/Rcommand__Qreport_8c__incl.md5
- FastqPuri-1.0.6/html/Rcommand__Qreport_8c__incl.png
- FastqPuri-1.0.6/html/Rcommand__Qreport_8h.html
- FastqPuri-1.0.6/html/Rcommand__Qreport_8h__dep__incl.map
- FastqPuri-1.0.6/html/Rcommand__Qreport_8h__dep__incl.md5
- FastqPuri-1.0.6/html/Rcommand__Qreport_8h__dep__incl.png
- FastqPuri-1.0.6/html/Rcommand__Qreport_8h_source.html
- FastqPuri-1.0.6/html/Rcommand__Sreport_8c.html
- FastqPuri-1.0.6/html/Rcommand__Sreport_8c__incl.map
- FastqPuri-1.0.6/html/Rcommand__Sreport_8c__incl.md5
- FastqPuri-1.0.6/html/Rcommand__Sreport_8c__incl.png
- FastqPuri-1.0.6/html/Rcommand__Sreport_8h.html
- FastqPuri-1.0.6/html/Rcommand__Sreport_8h__dep__incl.map
- FastqPuri-1.0.6/html/Rcommand__Sreport_8h__dep__incl.md5
- FastqPuri-1.0.6/html/Rcommand__Sreport_8h__dep__incl.png
- FastqPuri-1.0.6/html/Rcommand__Sreport_8h_source.html
- FastqPuri-1.0.6/html/Sreport_8c.html
- FastqPuri-1.0.6/html/Sreport_8c__incl.map
- FastqPuri-1.0.6/html/Sreport_8c__incl.md5
- FastqPuri-1.0.6/html/Sreport_8c__incl.png
- FastqPuri-1.0.6/html/adapters_8c.html
- FastqPuri-1.0.6/html/adapters_8c__incl.map
- FastqPuri-1.0.6/html/adapters_8c__incl.md5
- FastqPuri-1.0.6/html/adapters_8c__incl.png
- FastqPuri-1.0.6/html/adapters_8h.html
- FastqPuri-1.0.6/html/adapters_8h__dep__incl.map
- FastqPuri-1.0.6/html/adapters_8h__dep__incl.md5
- FastqPuri-1.0.6/html/adapters_8h__dep__incl.png
- FastqPuri-1.0.6/html/adapters_8h__incl.map
- FastqPuri-1.0.6/html/adapters_8h__incl.md5
- FastqPuri-1.0.6/html/adapters_8h__incl.png
- FastqPuri-1.0.6/html/adapters_8h_source.html
- FastqPuri-1.0.6/html/annotated.html
- FastqPuri-1.0.6/html/bc_s.png
- FastqPuri-1.0.6/html/bdwn.png
- FastqPuri-1.0.6/html/bloom_8c.html
- FastqPuri-1.0.6/html/bloom_8c__incl.map
- FastqPuri-1.0.6/html/bloom_8c__incl.md5
- FastqPuri-1.0.6/html/bloom_8c__incl.png
- FastqPuri-1.0.6/html/bloom_8h.html
- FastqPuri-1.0.6/html/bloom_8h__dep__incl.map
- FastqPuri-1.0.6/html/bloom_8h__dep__incl.md5
- FastqPuri-1.0.6/html/bloom_8h__dep__incl.png
- FastqPuri-1.0.6/html/bloom_8h__incl.map
- FastqPuri-1.0.6/html/bloom_8h__incl.md5
- FastqPuri-1.0.6/html/bloom_8h__incl.png
- FastqPuri-1.0.6/html/bloom_8h_source.html
- FastqPuri-1.0.6/html/city_8c.html
- FastqPuri-1.0.6/html/city_8c__incl.map
- FastqPuri-1.0.6/html/city_8c__incl.md5
- FastqPuri-1.0.6/html/city_8c__incl.png
- FastqPuri-1.0.6/html/city_8h.html
- FastqPuri-1.0.6/html/city_8h__dep__incl.map
- FastqPuri-1.0.6/html/city_8h__dep__incl.md5
- FastqPuri-1.0.6/html/city_8h__dep__incl.png
- FastqPuri-1.0.6/html/city_8h__incl.map
- FastqPuri-1.0.6/html/city_8h__incl.md5
- FastqPuri-1.0.6/html/city_8h__incl.png
- FastqPuri-1.0.6/html/city_8h_source.html
- FastqPuri-1.0.6/html/citycrc_8h.html
- FastqPuri-1.0.6/html/citycrc_8h__incl.map
- FastqPuri-1.0.6/html/citycrc_8h__incl.md5
- FastqPuri-1.0.6/html/citycrc_8h__incl.png
- FastqPuri-1.0.6/html/citycrc_8h_source.html
- FastqPuri-1.0.6/html/classes.html
- FastqPuri-1.0.6/html/closed.png
- FastqPuri-1.0.6/html/config_8h_source.html
- FastqPuri-1.0.6/html/defines_8h.html
- FastqPuri-1.0.6/html/defines_8h__dep__incl.map
- FastqPuri-1.0.6/html/defines_8h__dep__incl.md5
- FastqPuri-1.0.6/html/defines_8h__dep__incl.png
- FastqPuri-1.0.6/html/defines_8h__incl.map
- FastqPuri-1.0.6/html/defines_8h__incl.md5
- FastqPuri-1.0.6/html/defines_8h__incl.png
- FastqPuri-1.0.6/html/defines_8h_source.html
[truncated: 860 more entries]
