# Supplementary material for: FastqPuri: high-performance preprocessing of RNA-seq data
Source: BMC Bioinformatics. 2019 May 3;20:226. doi: 10.1186/s12859-019-2799-0 (PMC6500068; doi:10.1186/s12859-019-2799-0)
Supplement: Supplementary file 2 — Archive of FastqPuri. Archive containing all files needed to install and run FastqPuri v1.0.6. Date stamp March 22, 2019. (GZ 47,819 kb) [file 12859_2019_2799_MOESM2_ESM.gz › FastqPuri-1.0.6/Dockerfile]

# Dockerfile for FastqPuri

# Generate minimal linux system containing the needed packages>
FROM debian:stretch
RUN apt-get update -y
RUN DEBIAN_FRONTEND=noninteractive apt-get install -y r-base make cmake pandoc git vim
RUN Rscript -e 'install.packages(c("rmarkdown", "pheatmap"), repos="https://cran.uni-muenster.de")'

# compile and install FastqPuri
RUN cd /home && git clone https://github.com/jengelmann/FastqPuri
RUN cd /home/FastqPuri && cmake -H. -Bbuild/ -DRSCRIPT=/usr/bin/Rscript
RUN cd /home/FastqPuri/build && make && make install

# Start command
WORKDIR /tmp
CMD ["bash"]

# Suggestions for a docker usage from the working directory:
# Interactive: ~> docker run -v $PWD:/tmp -it fastqpuri
# As pipeline: ~> docker run -v $PWD:/tmp fastqpuri ./pipeline.sh
