# Supplementary material for: FastqPuri: high-performance preprocessing of RNA-seq data
Source: BMC Bioinformatics. 2019 May 3;20:226. doi: 10.1186/s12859-019-2799-0 (PMC6500068; doi:10.1186/s12859-019-2799-0)
Supplement: Supplementary file 2 — Archive of FastqPuri. Archive containing all files needed to install and run FastqPuri v1.0.6. Date stamp March 22, 2019. (GZ 47,819 kb) [file 12859_2019_2799_MOESM2_ESM.gz › FastqPuri-1.0.6/R/summary_filter_report.Rmd]

---
title: "Summary filtering report"
output: 
   html_document:
      number_section: no
      toc_depth: 2
      toc_float: true
css: style.css
params:
    inputfolder:
        value: x
    version:
        value: x
---


Running on version `r params$version` 

```{r, echo = F}
   library(knitr)
   source("utils.R")
   data <- getFilterTables(params$inputfolder)
```


## Filter set up

```{r, echo = F}
if ( !is.null(data$setup)) {
   kable(data$setup)
} else {
   print("Data analyzed do not correspond to the same set up conditions")
}
```

## Statistics summary 

```{r, echo = F}
   kable(data$table, digits = 3)
```
