# Supplementary material for: FastqPuri: high-performance preprocessing of RNA-seq data
Source: BMC Bioinformatics. 2019 May 3;20:226. doi: 10.1186/s12859-019-2799-0 (PMC6500068; doi:10.1186/s12859-019-2799-0)
Supplement: Supplementary file 2 — Archive of FastqPuri. Archive containing all files needed to install and run FastqPuri v1.0.6. Date stamp March 22, 2019. (GZ 47,819 kb) [file 12859_2019_2799_MOESM2_ESM.gz › FastqPuri-1.0.6/R/summary_report.Rmd]

---
title: "Summary quality report"
output: 
   html_document:
      number_section: no
      toc_depth: 2
      toc_float: true
css: style.css
params:
    inputfolder:
        value: x
    version:
        value: x
---

Running on version `r params$version` 

## General data

```{r, echo = FALSE}
source("utils.R")
library(knitr)
library(pheatmap)
color <- colorRampPalette(c("white", "red"))( 50 )
color2 <- colorRampPalette(c("white", "blue"))( 50 )
files <- list.files(params$inputfolder,pattern="bin$")
fsize <- sapply(files, function(f) file.info(paste0(params$inputfolder,"/",f))$size)
files <- files[fsize > 100]
Ns <- length(files)
nombres <- gsub('\\.bin$', '', files)
table <- matrix(nrow = Ns, ncol = 4,
               dimnames = list(nombres,c("# reads","# tiles", 
               "% lowQ reads","% reads with N's")))

i <- 1
generate_minQ <- TRUE
for (f in files){
  data <- getQualStats(paste0(params$inputfolder,"/",f))
  if (i == 1){
    meanQ <- matrix(nrow = Ns, ncol = data$read_len,
                    dimnames = list(nombres, 1:data$read_len))
    first_qual_tags <- data$qual_tags
  }
  if (!identical(first_qual_tags, data$qual_tags)) {
    meanQ <- NULL
  }
  table[i,] <- c(data$nreads,data$ntiles,
                 (data$nreads - data$reads_MlowQ[1])/data$nreads*100, 
                 data$reads_wN/data$nreads*100)
  if(!is.null(meanQ)) {
    for(j in 1:data$read_len){
      if(dim(data$QPosTile_table)[3]==1) { weights <- data$QPosTile_table[j,,1]
      } else { weights <- rowSums(data$QPosTile_table[j,,]) }
      meanQ[i,j] <- weighted.mean(data$qual_tags, weights)
    }
  }
  i = i + 1
}
kable(table)
```

## Mean quality

```{r, fig.width=8, fig.height=max(1,Ns/7), echo = FALSE}
if(!is.null(meanQ)) {
  pheatmap(meanQ, cluster_cols=FALSE, cluster_rows=FALSE, 
           fontsize_row=8, fontsize_col=6, color=color2)
}	   
```
