# Supplementary material for: FastqPuri: high-performance preprocessing of RNA-seq data
Source: BMC Bioinformatics. 2019 May 3;20:226. doi: 10.1186/s12859-019-2799-0 (PMC6500068; doi:10.1186/s12859-019-2799-0)
Supplement: Supplementary file 2 — Archive of FastqPuri. Archive containing all files needed to install and run FastqPuri v1.0.6. Date stamp March 22, 2019. (GZ 47,819 kb) [file 12859_2019_2799_MOESM2_ESM.gz › FastqPuri-1.0.6/Singularity-Test]

Bootstrap:docker
From:debian:stretch

%runscript

    #exec echo "The runscript is the containers default runtime command!"

%files


%environment


%labels

   AUTHOR julia.engelmann@nioz.nl


%post

    apt-get update -y
    apt-get install -y r-base make cmake pandoc git vim
    Rscript -e 'install.packages(c("rmarkdown", "pheatmap"), repos="https://stat.ethz.ch/CRAN")'

    # compile and install FastqPuri
    cd /home
    git clone https://github.com/jengelmann/FastqPuri
    cd /home/FastqPuri
    cmake -H. -Bbuild/ -DRSCRIPT=/usr/bin/Rscript
    cd /home/FastqPuri/build
    make
    make install

    # echo "The post section is where you can install, and configure your container."
