# Supplementary material for: FastqPuri: high-performance preprocessing of RNA-seq data
Source: BMC Bioinformatics. 2019 May 3;20:226. doi: 10.1186/s12859-019-2799-0 (PMC6500068; doi:10.1186/s12859-019-2799-0)
Supplement: Supplementary file 2 — Archive of FastqPuri. Archive containing all files needed to install and run FastqPuri v1.0.6. Date stamp March 22, 2019. (GZ 47,819 kb) [file 12859_2019_2799_MOESM2_ESM.gz › FastqPuri-1.0.6/bioconda-recipe/build.sh]

#!/bin/bash

Rscript -e 'install.packages(c("digest", "htmltools", "rmarkdown", "pheatmap"), repos="https://stat.ethz.ch/CRAN")'
cmake -H. -Bbuild -DRSCRIPT=${PREFIX}/bin/Rscript -DCMAKE_INSTALL_PREFIX=${PREFIX} -DCMAKE_C_COMPILER=${CC}
cd build
make
make install
