# Supplementary material for: FastqPuri: high-performance preprocessing of RNA-seq data
Source: BMC Bioinformatics. 2019 May 3;20:226. doi: 10.1186/s12859-019-2799-0 (PMC6500068; doi:10.1186/s12859-019-2799-0)
Supplement: Supplementary file 2 — Archive of FastqPuri. Archive containing all files needed to install and run FastqPuri v1.0.6. Date stamp March 22, 2019. (GZ 47,819 kb) [file 12859_2019_2799_MOESM2_ESM.gz › FastqPuri-1.0.6/bioconda-recipe/meta.yaml]

package:
  name: fastqpuri
  version: 1.0.5

source:
  url: https://github.com/jengelmann/FastqPuri/archive/v1.0.5.tar.gz
  sha256: 33fedf39e6322428ff384a5815809f3721efe3fd93798807fdca8fbc50bd62c7

build:
  number: 2

requirements:
  build:
    - cmake
    - make
    - {{ compiler('c') }}
  host:
    - r-base
    - pandoc
    - zlib
    - bzip2
  run:
    - r-base
    - pandoc
    - zlib
    - bzip2

about:
  home: https://github.com/jengelmann/FastqPuri
  summary: fastq quality assessment and filtering tool
  license: GPL3.0
  license_file: LICENSE.txt
 
test:
  commands:
    - Qreport -h
    - Sreport -h
    - trimFilter -h
    - trimFilterPE -h
    - makeTree -h
    - makeBloom -h
