# Supplementary material for: FastqPuri: high-performance preprocessing of RNA-seq data
Source: BMC Bioinformatics. 2019 May 3;20:226. doi: 10.1186/s12859-019-2799-0 (PMC6500068; doi:10.1186/s12859-019-2799-0)
Supplement: Supplementary file 2 — Archive of FastqPuri. Archive containing all files needed to install and run FastqPuri v1.0.6. Date stamp March 22, 2019. (GZ 47,819 kb) [file 12859_2019_2799_MOESM2_ESM.gz › FastqPuri-1.0.6/cmake/checkHeadersFunctions.cmake]

# Include functions
include(CheckIncludeFiles)
include(CheckFunctionExists)
include(CheckSymbolExists)
include(CheckTypeSize)

#---------------------------------------------------------------
# Check header files 
#---------------------------------------------------------------
# <assert.h>
check_include_files(assert.h HAVE_ASSERT_H)
if (NOT  HAVE_ASSERT_H)
   message(FATAL_ERROR "Header file: <stdio.h> not found. Exiting.")
endif()

# <byteswap.h>
#check_include_files(byteswap.h HAVE_BYTESWAP_H)
#if (NOT  HAVE_BYTESWAP_H)
#   message(FATAL_ERROR "Header file: <byteswap.h> not found. Exiting.")
#endif()

# <fcntl.h>
check_include_files(fcntl.h HAVE_FCNTL_H)
if (NOT  HAVE_FCNTL_H)
   message(FATAL_ERROR "Header file: <fcntl.h> not found. Exiting.")
endif()

# <getopt.h>
check_include_files(getopt.h HAVE_GETOPT_H)
if (NOT  HAVE_GETOPT_H)
   message(FATAL_ERROR "Header file: <getopt.h> not found. Exiting.")
endif()

# <limits.h>
check_include_files(limits.h HAVE_LIMITS_H)
if (NOT  HAVE_LIMITS_H)
   message(FATAL_ERROR "Header file: <limits.h> not found. Exiting.")
endif()

# <math.h>
check_include_files(math.h HAVE_MATH_H)
if (NOT  HAVE_MATH_H)
   message(FATAL_ERROR "Header file: <math.h> not found. Exiting.")
endif()

# <nmmintrin.h>
#check_include_files(nmmintrin.h HAVE_NMMINTRIN_H)
#if (NOT  HAVE_NMMINTRIN_H)
#   message(FATAL_ERROR "Header file: <nmmintrin.h> not found. Exiting.")
#endif()

# <stdint.h>
check_include_files(stdint.h HAVE_STDINT_H)
if (NOT  HAVE_STDINT_H)
   message(FATAL_ERROR "Header file: <stdint.h> not found. Exiting.")
endif()

# <stdio.h>
check_include_files(stdio.h HAVE_STDIO_H)
if (NOT  HAVE_STDIO_H)
   message(FATAL_ERROR "Header file: <stdio.h> not found. Exiting.")
endif()

# <stdlib.h>
check_include_files(stdlib.h HAVE_STDLIB_H)
if (NOT  HAVE_STDLIB_H)
   message(FATAL_ERROR "Header file: <stdlib.h> not found. Exiting.")
endif()

# <string.h>
check_include_files(string.h HAVE_STRING_H)
if (NOT  HAVE_STRING_H)
   message(FATAL_ERROR "Header file: <string.h> not found. Exiting.")
endif()

# <sys/types.h>
check_include_files(sys/types.h HAVE_SYSTYPES_H)
if (NOT  HAVE_SYSTYPES_H)
   message(FATAL_ERROR "Header file: <sys/types.h> not found. Exiting.")
endif()

# <time.h>
check_include_files(time.h HAVE_TIME_H)
if (NOT  HAVE_TIME_H)
   message(FATAL_ERROR "Header file: <time.h> not found. Exiting.")
endif()

# <unistd.h>
check_include_files(unistd.h HAVE_UNISTD_H)
if (NOT  HAVE_UNISTD_H)
   message(FATAL_ERROR "Header file: <unistd.h> not found. Exiting.")
endif()


#---------------------------------------------------------------
# Check standard library functions exist
#---------------------------------------------------------------
#__builtin_popcount

#__sync_fetch_and_or 
#check_function_exists(__sync_fetch_and_or HAVE__SYNC_FETCH_AND_OR)
#if(NOT HAVE__SYNC_FETCH_AND_OR)
#   message(FATAL_ERROR "Function __sync_fetch_and_or not found. Exiting.")
#endif(NOT HAVE__SYNC_FETCH_AND_OR)
#
# _builtin_popcount
#check_function_exists(__builtin_popcount HAVE__BUILTIN_POPCOUNT)
#if(NOT HAVE__BUILTIN_POPCOUNT)
#   message(FATAL_ERROR "Function __builtin_popcount not found. Exiting.")
#endif(NOT HAVE__BUILTIN_POPCOUNT)

# _exit 
check_function_exists(_exit HAVE__EXIT)
if(NOT HAVE__EXIT)
   message(FATAL_ERROR "Function _exit not found. Exiting.")
endif(NOT HAVE__EXIT)

# atoi 
check_function_exists(atoi HAVE_ATOI)
if(NOT HAVE_ATOI)
   message(FATAL_ERROR "Function atoi not found. Exiting.")
endif(NOT HAVE_ATOI)

# calloc 
check_function_exists(calloc HAVE_CALLOC)
if(NOT HAVE_CALLOC)
   message(FATAL_ERROR "Function calloc not found. Exiting.")
endif(NOT HAVE_CALLOC)

# clock 
check_function_exists(clock HAVE_CLOCK)
if(NOT HAVE_CLOCK)
   message(FATAL_ERROR "Function clock not found. Exiting.")
endif(NOT HAVE_CLOCK)

# exit 
check_function_exists(exit HAVE_EXIT)
if(NOT HAVE_EXIT)
   message(FATAL_ERROR "Function exit not found. Exiting.")
endif(NOT HAVE_EXIT)

# fclose 
check_function_exists(fclose HAVE_FCLOSE)
if(NOT HAVE_FCLOSE)
   message(FATAL_ERROR "Function fclose not found. Exiting.")
endif(NOT HAVE_FCLOSE)

# fcntl 
check_function_exists(fcntl HAVE_FCNTL)
if(NOT HAVE_FCNTL)
   message(FATAL_ERROR "Function fcntl not found. Exiting.")
endif(NOT HAVE_FCNTL)

# fclose 
check_function_exists(fdopen HAVE_FCLOSE)
if(NOT HAVE_FCLOSE)
   message(FATAL_ERROR "Function fclose not found. Exiting.")
endif(NOT HAVE_FCLOSE)

# fdopen 
check_function_exists(fdopen HAVE_FDOPEN)
if(NOT HAVE_FDOPEN)
   message(FATAL_ERROR "Function fdopen not found. Exiting.")
endif(NOT HAVE_FDOPEN)

# fopen 
check_function_exists(fdopen HAVE_FOPEN)
if(NOT HAVE_FOPEN)
   message(FATAL_ERROR "Function fopen not found. Exiting.")
endif(NOT HAVE_FOPEN)

# fork 
check_function_exists(fork HAVE_FORK)
if(NOT HAVE_FORK)
   message(FATAL_ERROR "Function fork not found. Exiting.")
endif(NOT HAVE_FORK)

# fprintf 
check_function_exists(fprintf HAVE_FPRINTF)
if(NOT HAVE_FPRINTF)
   message(FATAL_ERROR "Function fprintf not found. Exiting.")
endif(NOT HAVE_FPRINTF)

# fread 
check_function_exists(fread HAVE_FREAD)
if(NOT HAVE_FREAD)
   message(FATAL_ERROR "Function fread not found. Exiting.")
endif(NOT HAVE_FREAD)

# free 
check_function_exists(free HAVE_FREE)
if(NOT HAVE_FREE)
   message(FATAL_ERROR "Function free not found. Exiting.")
endif(NOT HAVE_FREE)

# fseek 
check_function_exists(fseek HAVE_FSEEK)
if(NOT HAVE_FSEEK)
   message(FATAL_ERROR "Function fseek not found. Exiting.")
endif(NOT HAVE_FSEEK)

# ftell 
check_function_exists(ftell HAVE_FTELL)
if(NOT HAVE_FTELL)
   message(FATAL_ERROR "Function ftell not found. Exiting.")
endif(NOT HAVE_FTELL)

# fwrite 
check_function_exists(fwrite HAVE_FWRITE)
if(NOT HAVE_FWRITE)
   message(FATAL_ERROR "Function fwrite not found. Exiting.")
endif(NOT HAVE_FWRITE)

# getopt 
check_function_exists(getopt HAVE_GETOPT)
if(NOT HAVE_GETOPT)
   message(FATAL_ERROR "Function getopt not found. Exiting.")
endif(NOT HAVE_GETOPT)

# localtime 
check_function_exists(localtime HAVE_LOCALTIME)
if(NOT HAVE_LOCALTIME)
   message(FATAL_ERROR "Function localtime not found. Exiting.")
endif(NOT HAVE_LOCALTIME)

# malloc 
check_function_exists(malloc HAVE_MALLOC)
if(NOT HAVE_MALLOC)
   message(FATAL_ERROR "Function malloc not found. Exiting.")
endif(NOT HAVE_MALLOC)

# memcpy 
check_function_exists(memcpy HAVE_MEMCPY)
if(NOT HAVE_MEMCPY)
   message(FATAL_ERROR "Function memcpy not found. Exiting.")
endif(NOT HAVE_MEMCPY)

# memset 
check_function_exists(memset HAVE_MEMSET)
if(NOT HAVE_MEMSET)
   message(FATAL_ERROR "Function memset not found. Exiting.")
endif(NOT HAVE_MEMSET)

# perror 
check_function_exists(perror HAVE_PERROR)
if(NOT HAVE_PERROR)
   message(FATAL_ERROR "Function perror not found. Exiting.")
endif(NOT HAVE_PERROR)

# pipe 
check_function_exists(pipe HAVE_PIPE)
if(NOT HAVE_PIPE)
   message(FATAL_ERROR "Function pipe not found. Exiting.")
endif(NOT HAVE_PIPE)

# realloc 
check_function_exists(realloc HAVE_REALLOC)
if(NOT HAVE_REALLOC)
   message(FATAL_ERROR "Function realloc not found. Exiting.")
endif(NOT HAVE_REALLOC)

# printf 
check_function_exists(printf HAVE_PRINTF)
if(NOT HAVE_PRINTF)
   message(FATAL_ERROR "Function printf not found. Exiting.")
endif(NOT HAVE_PRINTF)

# qsort 
check_function_exists(qsort HAVE_QSORT)
if(NOT HAVE_QSORT)
   message(FATAL_ERROR "Function qsort not found. Exiting.")
endif(NOT HAVE_QSORT)

# sprintf 
check_function_exists(sprintf HAVE_SPRINTF)
if(NOT HAVE_SPRINTF)
   message(FATAL_ERROR "Function sprintf not found. Exiting.")
endif(NOT HAVE_SPRINTF)

# snprintf 
check_function_exists(sprintf HAVE_SNPRINTF)
if(NOT HAVE_SNPRINTF)
   message(FATAL_ERROR "Function snprintf not found. Exiting.")
endif(NOT HAVE_SNPRINTF)

# sscanf 
check_function_exists(sscanf HAVE_SSCANF)
if(NOT HAVE_SSCANF)
   message(FATAL_ERROR "Function sscanf not found. Exiting.")
endif(NOT HAVE_SSCANF)

# strcat
check_function_exists(strcat HAVE_STRCAT)
if(NOT HAVE_STRCAT)
   message(FATAL_ERROR "Function strcat not found. Exiting.")
endif(NOT HAVE_STRCAT)

# strncat
check_function_exists(strncat HAVE_STRNCAT)
if(NOT HAVE_STRNCAT)
   message(FATAL_ERROR "Function strncat not found. Exiting.")
endif(NOT HAVE_STRNCAT)

# strcmp 
check_function_exists(strcmp HAVE_STRCMP)
if(NOT HAVE_STRCMP)
   message(FATAL_ERROR "Function strcmp not found. Exiting.")
endif(NOT HAVE_STRCMP)

# strncmp 
check_function_exists(strncmp HAVE_STRNCMP)
if(NOT HAVE_STRNCMP)
   message(FATAL_ERROR "Function strncmp not found. Exiting.")
endif(NOT HAVE_STRNCMP)

# strcpy 
check_function_exists(strcpy HAVE_STRCPY)
if(NOT HAVE_STRCPY)
   message(FATAL_ERROR "Function strcpy not found. Exiting.")
endif(NOT HAVE_STRCPY)

# strncpy 
check_function_exists(strncpy HAVE_STRNCPY)
if(NOT HAVE_STRNCPY)
   message(FATAL_ERROR "Function strncpy not found. Exiting.")
endif(NOT HAVE_STRNCPY)

# strlen 
check_function_exists(strlen HAVE_STRLEN)
if(NOT HAVE_STRLEN)
   message(FATAL_ERROR "Function strlen not found. Exiting.")
endif(NOT HAVE_STRLEN)

# system 
check_function_exists(system HAVE_SYSTEM)
if(NOT HAVE_SYSTEM)
   message(FATAL_ERROR "Function system not found. Exiting.")
endif(NOT HAVE_SYSTEM)

# time 
check_function_exists(time HAVE_TIME)
if(NOT HAVE_TIME)
   message(FATAL_ERROR "Function time not found. Exiting.")
endif(NOT HAVE_TIME)

# vfork 
check_function_exists(vfork HAVE_VFORK)
if(NOT HAVE_VFORK)
   message(FATAL_ERROR "Function vfork not found. Exiting.")
endif(NOT HAVE_VFORK)


#---------------------------------------------------------------
# Check macros exist
#--------------------------------------------------------------
# assert  (assert is a macro)
check_symbol_exists(assert "assert.h" HAVE_ASSERT)
if(NOT HAVE_ASSERT)
   message(FATAL_ERROR "Macro assert not found. Exiting.")
endif(NOT HAVE_ASSERT)

# CLOCKS_PER_SEC
check_symbol_exists(CLOCKS_PER_SEC "time.h" HAVE_CLOCKS_PER_SEC)
if(NOT HAVE_CLOCKS_PER_SEC)
   message(FATAL_ERROR "Macro definition: CLOCKS_PER_SEC not found. Exiting.")
endif(NOT HAVE_CLOCKS_PER_SEC)

# uint8
check_type_size(uint8_t HAVE_UINT8_T)
if (NOT HAVE_UINT8_T)
   message(FATAL_ERROR " uint8_t not found. Exiting.")
else ()
   message("-- uint8_t size: ${HAVE_UINT8_T} bytes")
endif(NOT HAVE_UINT8_T)

# uint16
check_type_size(uint16_t HAVE_UINT16_T)
if (NOT HAVE_UINT16_T)
   message(FATAL_ERROR " uint16_t not found. Exiting.")
else ()
   message("-- uint16_t size: ${HAVE_UINT16_T} bytes")
endif(NOT HAVE_UINT16_T)

# uint32
check_type_size(uint32_t HAVE_UINT32_T)
if (NOT HAVE_UINT32_T)
   message(FATAL_ERROR " uint32_t not found. Exiting.")
else ()
   message("-- uint32_t size: ${HAVE_UINT32_T} bytes")
endif(NOT HAVE_UINT32_T)

# uint64
check_type_size(uint64_t HAVE_UINT64_T)
if (NOT HAVE_UINT64_T)
   message(FATAL_ERROR " uint64_t not found. Exiting.")
else ()
   message("-- uint64_t size: ${HAVE_UINT64_T} bytes")
endif(NOT HAVE_UINT64_T)
