# Supplementary material for: FastqPuri: high-performance preprocessing of RNA-seq data
Source: BMC Bioinformatics. 2019 May 3;20:226. doi: 10.1186/s12859-019-2799-0 (PMC6500068; doi:10.1186/s12859-019-2799-0)
Supplement: Supplementary file 2 — Archive of FastqPuri. Archive containing all files needed to install and run FastqPuri v1.0.6. Date stamp March 22, 2019. (GZ 47,819 kb) [file 12859_2019_2799_MOESM2_ESM.gz › FastqPuri-1.0.6/config.h.in]

#cmakedefine VERSION "@VERSION@"
#cmakedefine INSTALL_DIR "@INSTALL_DIR@"
#cmakedefine CMAKE_INSTALL_PREFIX "@CMAKE_INSTALL_PREFIX@"
#cmakedefine HAVE_RPKG
#cmakedefine RSCRIPT_EXEC "@RSCRIPT_EXEC@"
#cmakedefine READ_MAXLEN @READ_MAXLEN@
#cmakedefine RMD_QUALITY_REPORT "@RMD_QUALITY_REPORT@"
#cmakedefine RMD_SUMMARY_REPORT "@RMD_SUMMARY_REPORT@"
#cmakedefine RMD_SUMMARY_FILTER_REPORT "@RMD_SUMMARY_FILTER_REPORT@"
#cmakedefine RMD_SUMMARY_FILTER_REPORTDS "@RMD_SUMMARY_FILTER_REPORTDS@"
