# Supplementary material for: FastqPuri: high-performance preprocessing of RNA-seq data
Source: BMC Bioinformatics. 2019 May 3;20:226. doi: 10.1186/s12859-019-2799-0 (PMC6500068; doi:10.1186/s12859-019-2799-0)
Supplement: Supplementary file 2 — Archive of FastqPuri. Archive containing all files needed to install and run FastqPuri v1.0.6. Date stamp March 22, 2019. (GZ 47,819 kb) [file 12859_2019_2799_MOESM2_ESM.gz › FastqPuri-1.0.6/examples/Qreport_Sreport/README]

################################################################################
#  Qreport example:                                                            #
################################################################################
#                                                                              # 
# Run the example again and compare it with                                    #
# the available results running the following commands                         #
#                                                                              #
# 1. Create a new folder and perform there the tests                           #
#    mkdir run_test                                                            #
#    cd run_test                                                               # 
#                                                                              #
# 2. Run the C executable                                                      #
#  ../../../bin/Qreport -i ../test.fq.bz2  -l 51 -o my_test_output             #
#                                                                              #
# 3. Compare the files:                                                        #
#  - ../test_output.bin      <-> my_test_output.bin                            #
#  - ../test_output.info <-> my_test_output.info                       #
#  - ../test_output.html     <-> my_test_output.html                           #
################################################################################
################################################################################
#  Sreport example:                                                            #
################################################################################
#                                                                              #
# Run the example again in your created folder.                                #
#                                                                              #
# 1. Run the C executable                                                      #
#  ../../../bin/Sreport -i ./ -o my_test_summary_report -t Q                   # 
#                                                                              #
# 2. Compare the files                                                         #
#  - ../test_summary_report.html <-> my_test_summary_report.html               #
#                                                                              #
################################################################################
