# Supplementary material for: FastqPuri: high-performance preprocessing of RNA-seq data
Source: BMC Bioinformatics. 2019 May 3;20:226. doi: 10.1186/s12859-019-2799-0 (PMC6500068; doi:10.1186/s12859-019-2799-0)
Supplement: Supplementary file 2 — Archive of FastqPuri. Archive containing all files needed to install and run FastqPuri v1.0.6. Date stamp March 22, 2019. (GZ 47,819 kb) [file 12859_2019_2799_MOESM2_ESM.gz › FastqPuri-1.0.6/examples/bloomROC/create_ROC_png.R]

# Generates ROC curves.
tags <-  c( "0p0075")
for (FPR_text in tags) {
   bloom <- read.csv(paste0("example_ROC_",FPR_text,"_bloom.csv"))
   FPR = bloom[,4]
   TPR = bloom[,2]
   pdf(paste0("ROC_",FPR_text,"_bloom.png"))
   plot(FPR,TPR, main="ROC curves with option -p 0.0075", 
     xlab="False positive rate",ylab="sensitivity", 
     xlim = c(min(FPR),max(FPR)),
     ylim = c(min(TPR),max(TPR)),
     type="o", col="blue")
   dev.off()
}
