# Supplementary material for: FastqPuri: high-performance preprocessing of RNA-seq data
Source: BMC Bioinformatics. 2019 May 3;20:226. doi: 10.1186/s12859-019-2799-0 (PMC6500068; doi:10.1186/s12859-019-2799-0)
Supplement: Supplementary file 2 — Archive of FastqPuri. Archive containing all files needed to install and run FastqPuri v1.0.6. Date stamp March 22, 2019. (GZ 47,819 kb) [file 12859_2019_2799_MOESM2_ESM.gz › FastqPuri-1.0.6/examples/bloomROC/example_ROC_0p02_bloom.csv]

FN	TP	TN	FP
0.050000	0.049780	0.950220	0.990760	0.009240
0.060000	0.050210	0.949790	0.996800	0.003200
0.070000	0.050570	0.949430	0.999030	0.000970
0.080000	0.051180	0.948820	0.999750	0.000250
0.090000	0.051650	0.948350	0.999830	0.000170
0.100000	0.052080	0.947920	0.999850	0.000150
0.110000	0.052640	0.947360	0.999880	0.000120
0.120000	0.054190	0.945810	0.999900	0.000100
0.130000	0.055090	0.944910	0.999910	0.000090
0.140000	0.056150	0.943850	0.999930	0.000070
0.150000	0.057200	0.942800	0.999950	0.000050
0.160000	0.059800	0.940200	0.999980	0.000020
0.170000	0.061320	0.938680	0.999980	0.000020
0.180000	0.062900	0.937100	0.999990	0.000010
0.190000	0.064660	0.935340	0.999990	0.000010
0.200000	0.068520	0.931480	0.999990	0.000010
