# Supplementary material for: FastqPuri: high-performance preprocessing of RNA-seq data
Source: BMC Bioinformatics. 2019 May 3;20:226. doi: 10.1186/s12859-019-2799-0 (PMC6500068; doi:10.1186/s12859-019-2799-0)
Supplement: Supplementary file 2 — Archive of FastqPuri. Archive containing all files needed to install and run FastqPuri v1.0.6. Date stamp March 22, 2019. (GZ 47,819 kb) [file 12859_2019_2799_MOESM2_ESM.gz › FastqPuri-1.0.6/examples/fa_fq_files/EColi_genome.fa]

>Chromosome dna:chromosome chromosome:HUSEC2011CHR1:Chromosome:1:5277676:1 REF
GTAAGTATTTTTCAGCTTTTCATTCTGACTGCAACGGGCAATATGTCTCTGTGTGGATTA
AAAAAAGAGTGTCTGATAGCAGCTTCTGAACTGGTTACCTGCCGTGAGTAAATTAAAATT
TTATTGACTTAGGTCACTAAATACTTTAACCAATATAGGCATAGCGCACAGACAGATAAA
AATTACAGAGTACACAACATCCATGAAACGCATTAGCACCACCATTACCACCACCATCAC
CATTACCACAGGTAACGGTGCGGGCTGACGCGTACAGGAAACACAGAAAAAAGCCCGCAC
CTGACAGTGCGGGCTTTTTTTTCGACCAAAGGTAACGAGGTAACAACCATGCGAGTGTTG
AAGTTCGGCGGTACATCAGTGGCAAATGCAGAACGTTTTCTGCGTGTTGCCGATATTCTG
GAAAGCAATGCCAGGCAGGGGCAGGTGGCCACCGTCCTCTCTGCCCCCGCCAAAATCACC
AACCACCTGGTGGCGATGATTGAAAAAACCATTAGCGGCCAGGATGCTTTACCCAATATC
AGCGATGCCGAACGTATTTTTGCCGAACTTTTGACGGGACTCGCCGCCGCCCAGCCGGGG
TTCCCGCTGGCGCAATTGAAAACTTTCGTCGATCAGGAATTTGCCCAAATAAAACATGTC
CTGCATGGCATTAGTTTGTTGGGGCAGTGCCCGGATAGCATCAACGCTGCGCTGATTTGC
CGTGGCGAGAAAATGTCGATCGCCATTATGGCCGGCGTGTTAGAAGCGCGTGGTCACAAC
GTTACCGTTATCGATCCGGTCGAAAAACTGCTGGCAGTGGGGCATTACCTCGAATCTACC
GTCGATATTGCTGAGTCCACCCGCCGTATTGCGGCAAGCCGCATTCCGGCTGATCACATG
GTGTTGATGGCAGGTTTCACCGCCGGTAATGAAAAAGGCGAACTGGTGGTACTTGGACGC
AACGGTTCCGACTACTCCGCGGCGGTGCTGGCTGCCTGTTTACGCGCCGATTGTTGCGAG
ATTTGGACGGACGTTGACGGGGTCTATACCTGCGACCCGCGTCAGGTGCCCGATGCGAGG
TTGTTGAAGTCGATGTCCTACCAGGAAGCGATGGAGCTTTCCTACTTCGGCGCTAAAGTT
CTTCACCCCCGCACCATTACCCCCATCGCCCAGTTCCAGATCCCTTGCCTGATTAAAAAT
ACCGGAAATCCTCAAGCACCAGGTACGCTCATTGGTGCCAGTCGTGATGAAGACGAATTA
CCGGTCAAGGGCATTTCCAATCTGAATAACATGGCAATGTTCAGCGTTTCCGGCCCGGGG
ATGAAAGGAATGGTCGGCATGGCGGCGCGCGTCTTTGCCGCGATGTCACGCGCCCGTATT
TCCGTGGTGCTGATTACGCAATCATCTTCCGAATACAGTATCAGTTTCTGCGTTCCACAA
AGCGACTGTGTGCGAGCTGAACGGGCAATGCAGGAAGAGTTCTACCTGGAACTGAAAGAA
GGCTTACTGGAGCCGCTGGCGGTGACGGAACGGCTGGCCATTATCTCGGTGGTAGGTGAT
GGTATGCGCACCTTGCGTGGGATCTCGGCGAAATTCTTTGCCGCGCTGGCCCGCGCCAAT
ATCAACATTGTCGCCATTGCTCAGGGATCTTCTGAACGCTCAATCTCTGTCGTGGTAAAT
AACGATGATGCGACCACTGGCGTGCGCGTTACTCATCAGATGCTGTTCAATACCGATCAG
GTTATCGAAGTGTTTGTGATTGGCGTCGGTGGCGTTGGCGGTGCGCTGCTGGAGCAACTG
AAGCGTCAACAAAGCTGGCTGAAGAATAAACATATCGACTTACGTGTCTGCGGTGTTGCC
AACTCGAAGGCACTGCTCACCAATGTGCATGGCCTAAATCTGGAAAACTGGCAGGAAGAA
CTGGCGCAAGCCAAAGAGCCGTTTAATCTCGGGCGCTTAATTCGCCTCGTGAAAGAATAT
CATCTGCTGAACCCGGTCATTGTTGACTGCACCTCCAGCCAGGCAGTGGCGGATCAATAT
GCCGACTTCCTGCGCGAAGGTTTCCACGTTGTCACGCCGAACAAAAAGGCCAACACCTCG
TCGATGGATTACTACCATCTGTTGCGTCATGCGGCGGAAAAATCGCGGCGTAAATTCCTC
TATGACACCAACGTTGGGGCTGGATTACCGGTTATTGAGAACCTGCAAAATCTGCTCAAT
GCTGGTGATGAATTGATGAAGTTCTCCGGCATTCTTTCAGGTTCGCTTTCTTATATCTTC
GGCAAGTTAGACGAAGGCATGAGTTTCTCCGAGGCGACTACTCTGGCGCGGGAAATGGGT
TATACCGAACCGGATCCGCGAGATGATCTTTCTGGTATGGATGTAGCGCGTAAGCTATTG
ATTCTCGCTCGTGAAACGGGACGTGAACTGGAGCTGGCGGATATTGAAATTGAACCTGTG
CTGCCCGCAGAGTTTAACGCTGAGGGTGATGTTGCCGCTTTTATGGCGAATCTGTCACAG
CTCGACGATCTCTTTGCCGCGCGCGTGGCGAAGGCCCGTGATGAAGGAAAAGTTTTGCGC
TATGTTGGCAATATTGATGAAGATGGTGCCTGCCGCGTGAAGATTGCCGAAGTGGATGGT
AATGATCCGCTGTTCAAAGTGAAAAATGGCGAAAACGCCCTGGCCTTTTATAGCCACTAT
TATCAGCCGCTGCCGTTGGTGCTGCGCGGATATGGTGCGGGCAATGACGTTACAGCTGCC
GGTGTCTTTGCCGATCTGCTACGTACCCTCTCATGGAAGTTAGGAGTCTGACATGGTTAA
AGTTTATGCCCCGGCTTCCAGTGCCAATATGAGCGTCGGGTTTGATGTGCTCGGGGCGGC
GGTGACACCTGTTGATGGTGCATTGCTCGGAGATGTAGTCACGGTTGAGGCGGCAGAGAC
ATTCAGTCTCAACAACCTCGGACGCTTTGCCGATAAGCTGCCGTCAGAACCACGGGAAAA
TATCGTTTATCAGTGCTGGGAGCGTTTTTGCCAGGAGCTTGGCAAGCAAATTCCAGTGGC
GATGACTCTGGAAAAGAATATGCCAATCGGTTCGGGCTTAGGCTCCAGCGCCTGTTCGGT
GGTCGCGGCGCTGATGGCGATGAATGAACACTGTGGCAAGCCGCTTAATGACACTCGTTT
GCTGGCTTTGATGGGCGAGCTGGAAGGACGAATCTCCGGCAGCATTCATTACGACAACGT
GGCACCGTGTTTTCTTGGTGGTATGCAGTTGATGATCGAAGAAAACGACATCATCAGCCA
GCAAGTGCCAGGGTTTGATGAGTGGCTGTGGGTGCTGGCGTATCCGGGGATTAAAGTCTC
GACGGCAGAAGCCAGGGCTATTTTACCGGCGCAGTATCGCCGCCAGGATTGCATTGCGCA
CGGGCGACATCTGGCTGGCTTCATTCACGCCTGCTATTCCCGTCAGCCTGAGCTTGCCGC
GAAGCTGATGAAAGATGTTATCGCTGAACCCTACCGTGAACGGTTACTGCCTGGCTTCCG
GCAGGCGCGGCAGGCGGTCGCGGAAATCGGCGCGGTAGCGAGCGGTATCTCCGGCTCCGG
CCCGACCTTGTTCGCTCTATGTGACAAGCCGGATACCGCCCAGCGCGTTGCCGACTGGTT
GGGTAAGAACTACCTGCAAAATCAGGAAGGTTTTGTTCATATTTGCCGGCTGGATACGGC
GGGCGCACGAGTACTGGAAAACTAAATGAAACTCTACAATCTGAAAGATCACAACGAGCA
GGTCAGCTTTGCGCAAGCCGTAACCCAGGGGTTGGGCAAAAATCAGGGGCTGTTTTTTCC
GCATGACCTGCCGGAATTCAGCCTGACTGAAATTGATGAGATGCTGAAGCTGGATTTTGT
CACCCGCAGTGCGAAGATCCTCTCGGCGTTTATTGGTGATGAAATCCCGCAGGAAATCCT
GGAAGAGCGCGTGCGCGCGGCGTTTGCCTTCCCGGCTCCGGTCGCCAATGTTGAAAGCGA
TGTCGGTTGTCTGGAATTGTTCCACGGGCCAACGCTGGCATTTAAAGATTTCGGCGGTCG
CTTTATGGCACAAATGCTGACCCATATTGCGGGCGATAAGCCAGTGACCATTCTGACCGC
GACCTCCGGTGATACCGGAGCGGCAGTGGCTCATGCTTTCTACGGTTTACCGAATGTGAA
AGTGGTTATCCTCTATCCACGAGGCAAAATCAGTCCACTGCAAGAAAAACTGTTCTGTAC
GTTGGGCGGCAATATCGAAACTGTTGCCATCGACGGCGATTTCGATGCCTGTCAGGCGCT
GGTGAAGCAGGCGTTTGATGATGAAGAACTGAAAGTGGCGCTGGGGTTAAACTCAGCTAA
CTCGATTAACATCAGCCGTTTGCTGGCGCAGATTTGCTACTACTTTGAAGCTGTTGCGCA
GCTGCCGCAGGAAGCGCGCAACCAGCTGGTTGTCTCGGTGCCAAGCGGAAACTTCGGCGA
TTTGACGGCGGGTCTGCTGGCGAAGTCACTCGGTCTGCCGGTGAAACGTTTTATTGCTGC
GACCAACGTGAACGATACCGTGCCACGTTTCCTGCACGACGGTCAGTGGTCACCCAAAGC
GACTCAGGCGACGTTATCCAACGCGATGGACGTGAGTCAGCCGAACAACTGGCCGCGTGT
GGAAGAGTTGTTCCGCCGCAAAATCTGGCAACTGAAAGAGCTGGGTTATGCAGCCGTGGA
TGATGAAACCACGCAACAGACAATGCGTGAGTTAAAAGAACTGGGCTACACCTCGGAGCC
GCACGCTGCCGTAGCGTATCGTGCGCTGCGTGACCAGTTGAATCCAGGCGAATATGGCTT
GTTCCTCGGCACCGCGCATCCGGCGAAATTTAAAGAGAGCGTGGAAGCGATTCTCGGTGA
AACGTTGGATCTGCCAAAAGAGCTGGCAGAACGTGCTGATTTACCCTTGCTTTCACATAA
TCTGCCCGCCGATTTTGCTGCGTTGCGTAAATTGATGATGAATCATCAGTAAAATCTATT
CATTATCTCAATCAGGCCGGGTTTGCTTTTATGCAGCCCGGCTTTTTTATGAAGAAATTA
TGGAGAAAAACGACAGGGAAAAAGGAGAAATTCTCAATAAATGCGGTAACTTAGAGATTA
GGATTGCGGAGAATAACAACCGTCGTTCTCATCGCGTAATCTCCGGATATCGACCCATAA
CGGGCAATGATAAAAGGAGTAACCTGTGAAAAAGATGCAATCTATCGTACTCGCACTTTC
CCTGGTTCTGGTCGCTCCCATGGCAGCACAGGCTGCGGAAATTACGTTAGTCCCGTCAGT
AAAATTACAGATAGGCGATCGTGATAATCGTGGCTATTACTGGGATGGAGGTCACTGGCG
CGACCACGGCTGGTGGAAACAACATTATGAATGGCGAGGCAATCGCTGGCACCCACACGG
ACCGCCGCCACCGCCGCGCCACCATAAGAAAGCTCCTCATGATCATCACGGCGGTCATGG
TCCAGGCAAACATCACCGCTAAATGACAAATGCCGGGTAACAATCCGGCATTCAGCGCCT
GATGCGACGCTGGCGCGTCTTATCAGTATCTACGTGAATTCTGCAATATATTGAATCTGC
ATGCTTTTGTAGGCCGGATAAGGCGTTCACGCCGCATCCGGCATTGACTACAAACTTAAC
GCTGCTCGTAGCGTTTAAACACCAGTTCGCCATTGCTGGAGGAATCTTCATCAAAGAAGT
AACCTTCGCTATTAAAACCAGTCAGTTGCTCTGGTTTGGTCAGCCGATTTTCAATAATAA
AACGACTCATCAGACCGCGTGCTTTCTTAGCGTAGAAGCTGATTATCTTAAATTTGCCGT
TCTTCTCATCGAGGAACACCGGCTTGATAATCTCGGCATTCAATTTCTTCGGCTTCACCG
ATTTAAAATACTCATCTGACGCCAGATTAATCACCACATTATCGCCTTGTGCTGCGAGCG
CCTCGTTCAGCTTGTTGGTGATGATATCTCCCCAGAATTGATACAGATCTTTCCCTCGGG
CATTCTCAAGACGGATCCCCATTTCCAGACGATAAGGCTGCATTAAATCGAGCGGGCGCA
GTACGCCATACAAGCCGGAAAGCATTCGCAAATGCTGTTGGGCAAAATCGAAATCGTCTT
CGCTGAAGGTTTCGGCCTGCAAGCCGGTGTAGACATCACCTTTAAACGCCAGAATCGCCT
GGCGGGCATTCTCCGGCGTGAAATCTGGCTGCCAGTCATGAAAGCGAGCGGCGTTGATAC
CCGCCAGTTTGTCGCTGATGCGCATCAGCGTGCTAATCTGCGGAGGCGTCAGTTTCCGCG
CTTCATGGATCAACTGCTGGGAATTGTCTAACAGCTCCGGCAGCGTATAGCGCGTGGTGG
TCAACGGGCTTTGGTAATCAAGCGTTTTCGCAGGTGAAATAAGAATCAGCATATCCAGTC
CTTGCAGGAAATTTATGCCGACTTTAGCAAAAAAAGAGAATGAGTTGATCGATAGTTGTG
ATTACTCCTGCGAAACATCATCCCACGCGTCCGGAGAAAGCTGGCGACCGATATCCGGAT
AACGCAACGGATCAAACACCGGGCGCACGCCGAGTTTACGCTGGCGTAGATAATCACTGG
CAATGGTATGAACCACAGGCGAGAGCAGTAAAATGGCGGTCAAATTGGTAATAGCCATGC
AGGCCATTATGATATCTGCCAGTTGCCACATCAGCGGAAGGCTTAGCAAGGTGCCGCCGA
TGACCGTTGCGAAGGTGCAGATCCGCAAACACCAGATCGCTTTAGGGTTGTTCAGGCGTA
AAAAGAAGAGATTGTTTTCGGCATAAATGTAGTTGGCAACGATGGAGCTGAAGGCAAACA
GAATAACCACGAGGGTAACAAACTCAGCACCCCAGGAACCCATTAGCACCCGCATCGCCT
TCTGGATAAGCTGAATACCTTCCAGCGGCATGTAGGTTGTGCCGTTACCCGCCAGTAATA
TCAGCATGGCGCTTGCCGTACAGATGACCAGGGTGTCGATAAAAATGCCAATCATCTGGA
CAATCCCTTGCGCTGCCGGATGCGGAGGCCAGGACGCAGCTGCCGCTGCTGCGTTTGGTG
TAGAACCCATTCCCGCCTCATTGGAAAACATACTGCGCTGAAAACCGTTAGTAATCGCCT
GGCTTAAGGTATATCCCGCCGCGCCGCCTGCCGCTTCCTGCCAGCCAAAAGCACTCTCAA
AAATAGACCAAATGACGTGGGGAAGTTGCCCGATATTCATTACGCAAATCACCAGGCTGG
TCAGTACCCAGATTATCGCCATCAACGGGACAAAACCCTGCATGAGCCGGGCGACGCCAT
GAAGACCGCGAGTGATTGCCAGCAGAGCAAAGACAGCGAGAATAATGCCTGTCACCAGCG
GGGGAAAATCAAAAGAAAAACTCAGGGCTCGGGCAACGGCGTTCGCCTGAACTCCGCTGA
AAATTATGCCGTAGGCGATGAGCAAAAAGACGGCGAACAGAACGCCCATCCAACGCATCC
CCAGCCCGCGCGCCATATACCATGCCGGTCCTCCACGAAACTGTCCATTGACGTCACGTT
CTTTATAAAGTTGTGCAAGGGAACATTCGGCAAACGAGGTCGCCATGCCGATAAACGCGG
CAACCCACATCCAAAAGACGGCTCCAGGTCCACCGGCGGTAATAGCCAGCGCAACGCCGG
CCAGGTTGCCGCTACCCACGCGCGCCGCAAGACTGGTACACAATGACTGAAATGAGGTTA
AACCGCCTGGCTGTGGATGAATGCTATTTTTAAGACTTTTGCCAAACTGGCGGATGTAGC
GAAACTGCACAAATCCGGTGCGAAAAGTGAACCAACAACCTGCGCCGAAGAGCAGGTAAA
TCATTACCGATCCCCAAAGGACGCTGTTAATAAAGGAGAAAAAATCTGGCATGCATATCC
CTCTTATTGCCGGTCGCGATGACTTTCCTGTGTAAACGTTACCAATTGTTTAAGAAGTAT
ATACGCTACGAGGTACTTGATAACTTCTGCGTAGCATACATGAGGTTTTGTATAAAAATG
GCGGGCGATATCAACGCAGTGTCAGAAATCCGAAACAGTCTCGCCTGGCGATAACCGTCT
TGTCGGCGGTTGCGCTGACGTTGCGTCGTGATATCATCAGGGCAGACCGGTTACATCCCC
CTAACAAGCTGTTTAAAGAGAAATACTATCATGACGGACAAATTGACCTCCCTTCGTCAG
TACACCACCGTAGTGGCCGACACTGGGGACATCGCGGCAATGAAGCTGTATCAACCGCAG
GATGCCACAACCAACCCTTCTCTCATTCTTAACGCAGCGCAGATTCCGGAATACCGTAAG
TTGATTGATGATGCTGTCGCCTGGGCGAAACAGCAGAGCAACGATCGCGCGCAGCAGATC
GTGGACGCGACCGACAAACTGGCAGTAAATATTGGTCTGGAAATCCTGAAACTGGTTCCG
GGCCGTATCTCAACTGAAGTTGATGCGCGTCTTTCCTATGACACTGAAGCGTCAATTGCG
AAAGCAAAACGCCTGATCAAACTCTACAACGATGCTGGTATTAGCAACGATCGTATTCTG
ATCAAACTGGCTTCTACCTGGCAGGGTATCCGTGCTGCAGAACAGCTGGAAAAAGAAGGC
ATCAACTGTAACCTGACCCTGCTGTTCTCCTTCGCTCAGGCTCGTGCTTGTGCGGAAGCA
GGCGTGTTCCTGATCTCGCCATTTGTTGGCCGTATTCTTGACTGGTACAAAGCGAATACT
GATAAGAAAGAGTACGCTCCGGCAGAAGATCCGGGCGTGGTTTCTGTATCTGAAATCTAC
CAGTACTACAAAGAGCACGGTTATGAAACCGTGGTTATGGGCGCAAGCTTCCGTAACATC
GGCGAAATTCTGGAACTGGCAGGCTGCGACCGTCTTACCATCGCACCTACACTGCTGAAA
GAGCTGGCGGAGAGCGAAGGGGCTATCGAACGTAAACTGTCTTACACCGGCGAAGTGAAA
GCGCGTCCGGCGCGTATCACTGAGTCCGAGTTCCTGTGGCAGCACAACCAGGATCCAATG
GCAGTAGATAAACTGGCGGAAGGTATCCGTAAGTTTGCTATTGACCAGGAAAAACTGGAA
AAAATGATCGGCGATCTGCTGTAATCATTCTTAGCGTGACCGGGAAGTCGGTCACGCTAC
CTCTTCTGAAGCCTGTCTGTCACTCCCTTCGCAGTGTATCATTCTGTTTAACGAGACTGT
TTAAACGGAAAAATCTTGATGAATACTTTACGTATTGGCTTAGTTTCCATCTCTGATCGC
GCATCCAGCGGCGTTTATCAGGATAAAGGCATCCCTGCGCTGGAAGAATGGCTGACATCG
GCGCTAACCACGCCGTTTGAACTGGAAACCCGCTTAATCCCCGATGAGCAGGCGATCATC
GAGCAAACGTTGTGTGAGCTAGTGGATGAAATGAGTTGCCATCTGGTGCTCACCACGGGC
GGAACTGGCCCGGCGCGTCGTGACGTAACGCCCGATGCGACGCTGGCAGTAGCGGACCGC
GAGATGCCTGGCTTTGGTGAACAGATGCGCCAGATAAGCCTGCATTTTGTACCAACTGCG
ATCCTTTCGCGTCAGGTTGGTGTGATTCGCAAACAGGCGCTGATCCTTAACTTACCCGGT
CAGCCGAAGTCTATTAAAGAGACGCTGGAAGGTGTGAAGGACGCTGCGGGTAACGTTGTG
GTACACGGTATTTTTGCCAGCGTACCGTACTGCATTCAGTTGCTGGAAGGGCCATACGTT
GAAACGGCACCGGAAGTGGTTGCAGCATTCAGACCGAAGAGTGCAAGACGCGACGTTAGC
GAATAAAAAAATCCCCCCGAGCGGGGGGATCTCAAAACAATTAGTGGGATTCACCAATCG
GCAGAACGGTGCGACCAAACTGCTCGTTCAGTACTTCACCCATCGCCAGATAGATTGCGC
TGGCACCGCAGATCAGCCCAATCCAGCCGGCAAAGTGGATGATTGCGGCGTTACCGGCAA
TGTTACCGATCGCCAGCAGGGCAAACAGCACGGTCAGGCTAAAGAAAACGAATTGCAGAA
CGCGTGCGCCTTTCAGCGTGCCGAAGAACATAAACAGCGTAAATACGCCCCACAGACCCA
GGTAGACACCAAGGAACTGTGCATTTGGCGCATCGGTCAGACCCAGTTTCGGCATCAGCA
GAATCGCAACCAGCGTCAGCCAGAAAGAACCGTAAGAGGTGAATGCGGTTAAACCGAAAG
TGTTGCCTTTTTTGTACTCCAGCAGACCAGCAAAAATTTGCGCGATGCCGCCGTAGAAAA
TGCCCATGGCAAGAATAATACCGTCCAGAGCGAAATAACCCACGTTGTGCAGGTTAAGCA
GAATGGTGGTCATGCCGAAGCCCATCAGGCCCAGCGGTGCCGGATTAGCCAACTTAGTGT
TGCCCATAATTCCTCAAAAATCATCATCGAATGAATGGTGAAATAATTTCCCTGAATAAC
TGTAGTGTTTTCAGGGCGCGGCATAATAATCAGCCAGTGGGGCAGTGTCTACGATCTTTT
GAGGGGAAAATGAAAATTTTCCCCGGTTTCCGGTATCAGACCTGAGTGGCGCTAACCATC
CGGCGCAGGCAGGCGATTTGCAGTACGGCTGGAATCGTCACGCGATAGGCGCTGCCGCTG
ACCGCTTTAACCCCATTTAGTGCCGCACCTACAGGGCCTCCCAGCCCCGCGCCGCGCAGC
AAACCATGCCCAAGTACGCTCATTGCTGCGTGGGTGCGTAAAATGCGGGTCAGTTGGCTG
GAAAGCAAATGCGACACGCCTTTTGCCAATAATTTGTCTTTCATCAGCAGCGGCAGCAGC
TCTTCCAGCTCATTCACCCTGGCATCGATCGCGTGCAGAAACTCCTGCTTATGTTCCTCG
TCCATATTCTTCCAGGTGTTACGCAGAAATTGTTCCAGTAACTGTTGCTCAATCTCAAAC
GTAGACATCTCTTTGTCGGCTTTCAGCTTCAATCGTTTTGAAACATCGAGCAAAATGGCC
CGATACAATTTACCGTGTCCGCGCAGTTTGTTGGCGATACTATCGCCACCAAAATGCTGT
AATTCTCCAGCAATCAGCTGCCAGTTGCGGCGATGTTGCTCGGGATGCCCTTCCATCGAT
TTAAACAGTTCGTTGCGCATCAGTACGCTGGAGAGGCGAGTTTTGCCTTTTTCATTATGG
GTGAGCAATCGGGCGAAATTTGCCAACTGTTCCTCACTGCAATGCTGGAGAAAATCCAGA
TCTGAATCATTCAGGTAATTAACATTCATTTTTTGTGGCTTCTATATTCTGGCGTTAGTC
GTCGCCGATAATTTTCAGCGTGGCCATATCCGATGAGTTCACCGTATGACCGGAAAAGGT
GATTTTTGAGACGCAGCGTTTATTGTCGTTATCGCTGTTAATGTTGATCCAGTCAGTGGT
TTGCCCTTCTTTTATTTCTGAAGGAATATTCAGGCTCTGACTGGCGCTACGGGCGGCTTT
GAAATAAACCGATGCACCGCTTAACTGTAAATCGCCATGGTCGGCAGAGAGTTGTATGCG
TTTAACAATTCGGCAAACAGGAAGTTTCAACGCCAGATCGTTGGTTTCGTTACGCGGCAT
TGCAATGACGCCGAGGATTTTATGGTCGTTTGCCTGCGCCGTGCAGCACAGCATCAGACT
AATCGCCAGGCTGGCGGAAATCGTAAAAACGGATTTCATAAGGATTCTCTTAGTGGGGAG
AGGTAGGGGGATGGATACCCACTAGTTTACTGCTGATAAAGAGAAGATTCAGGTGCGTAA
TGTTTTCTTTTTATTACAATTTTTTGATGAATGTCTTGGCTGCGATTCATTCTTTATATG
AATAAAATTGCTGTCAGTTTCACGTCTTGTCCTGCTATATCGCGAAATTTCTGCGCAAAA
GCACAAAAAATTTTTGCATCTCCCCCTTGATGACGTGGGTTACGACCCCATTTAGTAGTC
AACCGCAGTGAGTGAGTCTGCAAAAAAATGAAATTGGGCAGTTGAAACCAGACGTTTCGC
CCCTATTACAGACTCACAACCACATGATGACCGAATATATAGTGGAGACGTTTAGATGGG
TAAAATAATTGGTATCGACCTGGGTACTACCAACTCTTGTGTAGCGATTATGGATGGCAC
CACTCCTCGCGTGCTGGAGAACGCCGAAGGCGATCGCACCACGCCTTCTATCATTGCCTA
TACCCAGGATGGTGAAACTCTGGTTGGTCAGCCGGCTAAACGTCAGGCAGTGACGAACCC
GCAAAACACCCTGTTTGCGATTAAACGCCTGATTGGCCGCCGCTTCCAGGACGAAGAAGT
ACAGCGTGATGTTTCCATCATGCCGTTCAAAATTATTGCTGCTGATAACGGCGACGCATG
GGTCGAAGTTAAAGGCCAGAAAATGGCACCGCCGCAGATCTCTGCTGAAGTGCTGAAAAA
AATGAAGAAAACCGCTGAAGATTACTTGGGTGAACCGGTAACTGAAGCTGTTATCACCGT
ACCGGCATACTTTAACGATGCTCAGCGTCAGGCAACCAAAGACGCAGGCCGTATCGCTGG
TCTGGAAGTAAAACGTATCATCAACGAACCGACCGCAGCTGCGCTGGCTTACGGTCTGGA
CAAAGGTACTGGCAACCGTACTATCGCGGTTTATGACCTGGGTGGTGGTACTTTCGATAT
TTCTATTATCGAAATCGACGAAGTTGACGGCGAAAAAACCTTCGAAGTTCTGGCTACCAA
CGGTGATACCCACCTGGGTGGTGAAGACTTCGACAGCCGTCTGATCAACTACCTGGTTGA
AGAATTCAAGAAAGATCAGGGCATTGACCTGCGCAACGATCCGCTGGCAATGCAGCGCCT
GAAAGAAGCGGCAGAAAAAGCGAAAATCGAACTGTCTTCCGCTCAGCAGACCGACGTTAA
CCTGCCGTACATCACTGCAGATGCGACCGGTCCGAAACACATGAACATCAAAGTGACTCG
TGCGAAACTGGAAAGCCTGGTTGAAGATCTGGTAAACCGTTCCATTGAGCCGCTGAAAGT
TGCACTGCAGGACGCTGGCCTGTCCGTATCTGATATCGACGACGTTATCCTCGTTGGTGG
TCAGACTCGTATGCCAATGGTTCAGAAGAAAGTTGCTGAGTTCTTTGGTAAAGAGCCGCG
TAAAGACGTTAACCCGGACGAAGCTGTAGCAATCGGTGCTGCTGTTCAGGGTGGTGTTCT
GACTGGTGACGTGAAAGACGTACTGCTGCTGGACGTTACCCCGCTGTCTCTGGGTATCGA
AACCATGGGCGGTGTGATGACGACGCTGATCGCGAAAAATACCACTATCCCGACCAAGCA
CAGCCAGGTGTTCTCTACCGCTGAAGACAACCAGTCTGCGGTAACCATCCATGTGCTGCA
GGGTGAACGTAAACGTGCGGCTGATAACAAATCTCTGGGTCAGTTCAACCTGGATGGTAT
CAACCCGGCACCGCGCGGCATGCCGCAGATCGAAGTTACCTTCGATATCGATGCTGACGG
TATCCTGCACGTTTCCGCGAAAGATAAAAACAGCGGTAAAGAGCAGAAGATCACCATCAA
GGCTTCTTCTGGTCTGAACGAAGATGAAATCCAGAAAATGGTACGCGACGCAGAAGCTAA
CGCCGAAGCTGACCGTAAGTTTGAAGAGCTGGTACAGACTCGCAACCAGGGCGACCATCT
GCTGCACAGCACCCGTAAGCAGGTTGAAGAAGCAGGCGACAAACTGCCGGCTGACGACAA
AACTGCTATCGAGTCTGCACTGACTGCACTGGAAACTGCTCTGAAAGGTGAAGACAAAGC
CGCTATCGAAGCGAAAATGCAGGAGCTGGCACAGGTTTCCCAGAAACTGATGGAAATCGC
CCAGCAGCAACATGCCCAGCAGCAGACTGCCGGTGCTGATGCTTCTGCAAACAACGCGAA
AGATGACGATGTTGTCGACGCTGAATTTGAAGAAGTCAAAGACAAAAAATAATCGCCCTA
TAAACGGGTAATTATACTGACACGGGCGAAGGGGAATTTCCTCTCCGCCCGTGCATTCAT
CTAGGGGCAATTTAAAAAAGATGGCTAAGCAAGATTATTACGAGATTTTAGGCGTTTCCA
AAACAGCGGAAGAGCGTGAAATCAAAAAGGCCTACAAACGCCTGGCCATGAAATACCACC
CGGACCGTAACCAGGGTGACAAAGAGGCCGAGGCGAAATTTAAAGAGATCAAGGAAGCTT
ATGAAGTTCTGACCGACTCGCAAAAACGTGCGGCATACGATCAGTATGGTCATGCTGCGT
TTGAGCAAGGTGGTATGGGCGGCGGCGGTTTTGGCGGCGGCGCAGACTTCAGCGATATTT
TTGGTGACGTTTTCGGCGATATTTTTGGCGGCGGACGTGGTCGTCAACGTGCGGCGCGCG
GTGCTGATTTACGCTATAACATGGAGCTCACCCTCGAAGAAGCTGTACGTGGCGTGACCA
AAGAGATCCGCATTCCGACTCTGGAAGAGTGTGACGTTTGCCACGGTAGCGGTGCAAAAC
CAGGTACACAGCCGCAGACCTGTCCGACCTGTCATGGTTCAGGTCAGGTGCAGATGCGTC
AGGGATTCTTCGCTGTACAGCAGACCTGTCCACACTGTCAGGGCCGCGGTACGCTGATCA
AAGATCCGTGCAACAAATGTCATGGTCATGGTCGTGTTGAGCGCAGCAAAACGCTGTCCG
TTAAAATCCCGGCAGGGGTGGACACTGGAGACCGCATCCGTCTTGCGGGCGAAGGTGAAG
CGGGCGAGCATGGCGCACCGGCAGGCGATCTGTACGTTCAGGTTCAGGTTAAACAGCACC
CGATTTTCGAGCGTGAAGGCAACAACCTCTATTGCGAAGTCCCGATCAACTTCGCTATGG
CGGCGCTGGGTGGCGAAATCGAAGTACCGACCCTTGATGGTCGCGTCAAACTGAAAGTGC
CTGGCGAAACCCAGACCGGTAAGCTTTTCCGTATGCGCGGTAAAGGCGTCAAGTCTGTCC
GCGGTGGCGCACAGGGTGATTTGCTGTGCCGCGTTGTCGTCGAAACACCGGTAGGCCTGA
ACGAGAAGCAGAAACAGCTGCTGCAAGAGCTGCAAGAAAGCTTCGGTGGCCCAACCGGTG
AGCACAACAGCCCGCGCTCAAAGAGCTTCTTTGATGGTGTGAAGAAGTTTTTTGACGACC
TGACCCGCTAACCTCCCCAAAAGCCTGCCCGTGGGCAGGCCTGGGTAAAAATAGGGTGCG
TTGAAGATATGCGAGCACCTGTAAAGTGGCGGGGATCACTCCCCGCCGTTGCTCTTACTC
GGATTCGTAAGCCGTGAAAACAGCAACCTCCGTCTGGCCAGTTCGGGTGTGAACCTCACA
GAGGTCTTTTCTCGTTACCAGCGCCGCCACTACGGCGGTGATACAGATGACGATCAGGGC
GACAATCATCGCCTTATGCTGCTTCATTGCTCTCTTCTCCTTGACCTTACGGTCAGTAAG
AGGCACTCTACATGTGTTCAGCATATAGGGGGCCTCGGGTTGATGGTAAAATATCACTCG
GGGCTTTTCTCTATCTGCCGTTCAGCTAATGCCTGAGACAGACAGCCTCAAGCACCCGCC
GCTATTATATCGCTCTCTTTAACCCATTCTGTTTTATCGATTCTAATCCTGAAGACGCCT
CGCATTTTTATGGCGTAATTTTTTAATGATTTAATTATTTAACTTTAATTTATCTCTTCA
TCGCAATTATTGACGACAAGCTGGATTATTTTTGAAATATTGGCCTAACAAACATCGCCG
ACTGACAACAAATTAATTATTACTTTTCCTAATTAATCTCTCAGAAATCCTCACCTTAAG
CTATGATTATCTGGGCTTAGGGTCACTCGTGAGCGCTTACAGCCGTCAAAAACTCATCTC
ACCGCTGATGGCGCAAATTCTTCAATGGATCGTAAAAAACGAGTTATTCCTACACTATAA
TCTGATTTTAACGATGATTTGTGCGGGGTAAAATAGTAAAAACGATCTATTCACCTGAAA
GAGAAATAAAAAGTGAAACATCTGCATCGATTCTTTAGCAGTGATGCCTCGGGAGGCATT
ATTCTTATCATTGCCGCTATCCTGGCGATGATTATGGCCAATAGCGGCGCAACCAGTGGA
TGGTATCACGACTTTCTGGAGACGCCGGTTCAGCTCCGGGTTGGTTCACTCGAAATCAAC
AAAAACATGCTGTTATGGATAAATGACGCGCTGATGGCGGTATTTTTCCTGTTAGTCGGT
CTGGAAGTTAAACGTGAACTGATGCAAGGATCGCTAGCCAGCTTACGCCAGGCCGCATTT
CCAGTTATCGCCGCTATTGGTGGGATGATTGTTCCGGCATTACTCTATCTGGCCTTTAAC
TATGCCGATCCGATTACCCGCGAAGGGTGGGCGATCCCGGCGGCTACTGACATTGCCTTT
GCACTTGGTGTGCTGGCGCTGTTGGGAAGTCGTGTTCCGTTAGCGCTGAAGATCTTTTTG
ATGGCTCTGGCTATTATCGACGATCTTGGGGCCATCATTATCATCGCATTGTTCTACACT
AATGACTTATCGATGGCCTCTCTTGGCGTCGCGGCTGTAGCAATTGCGGTACTCGCGGTA
TTGAATCTGTGTGGTGTACGCCGCACGGGCGTCTATATTCTGGTTGGCGTAGTGTTGTGG
ACTGCGGTGTTGAAATCGGGGGTTCACGCAACCCTGGCGGGGGTAATTGTCGGCTTCTTT
ATTCCTTTGAAAGAGAAGCATGGGCGTTCTCCAGCGAAGCGACTGGAGCATGTGTTACAC
CCGTGGGTGGCGTATCTGATTTTGCCGCTGTTTGCATTTGCTAATGCTGGCGTTTCACTG
CAAGGTGTCACGCTGGATGGCTTGACCTCCATTCTGCCATTGGGGATCATCGCTGGCTTG
CTGATTGGCAAACCGCTGGGGATTAGTCTGTTCTGCTGGTTGGCGCTGCGTTTGAAACTG
GCGCATCTGCCTGAGGGAACGACTTATCAGCAAATTATGGCGGTGGGGATCCTGTGCGGT
ATCGGTTTTACTATGTCTATCTTTATTGCCAGCCTGGCCTTTGGTAGCGTAGATCCAGAA
CTGATTAACTGGGCGAAACTCGGTATCCTGGTCGGTTCTATCTCTTCGGCGGTAATTGGA
TACAGCTGGTTACGCGTTCGTTTGCGTCCATCAGTTTGACAGGACGGTTTACCGGGGAGC
CATAAACGGCTCCCTTTTCATTGTTATCAGGGAGAGAAATGAGCATGTCTCATATCAATT
ACAACCACTTGTATTACTTCTGGCATGTCTATAAAGAAGGTTCCGTGGTTGGCGCAGCGG
AGGCGCTTTATTTAACTCCACAAACCATTACCGGACAGATTCGAGCGCTGGAAGAGCGCC
TGCAAGGCAAATTATTTAAACGCAAGGGACGTGGTCTCGAACCCAGCGAGCTGGGAGAAC
TGGTCTATCGCTATGCCGATAAAATGTTCACCTTAAGCCAGGAAATGCTGGATATTGTGA
ACTATCGCAAAGAATCCAATTTATTGTTTGACGTTGGTGTGGCTGATGCACTTTCCAAAC
GCCTGGTCAGTAGCGTGCTGAATGCTGCAGTGGTAGAAGGCGAGCCCATTCATCTTCGCT
GCTTCGAATCCACCCACGAAATGCTGCTGGAGCAATTAAGTCAGCATAAACTGGATATGA
TCATTTCTGACTGTCCGATAGACTCTACGCAGCAGGAAGGCCTGTTCTCCGTGAGAATTG
GCGAATGTGGCGTGAGTTTCTGGTGTACAAATCCACCACCAGAAAAACCGTTCCCGGCTT
GTCTGGAAGAACGGCGACTTTTGATTCCTGGGCGACGTTCAATGTTAGGGCGCAAATTGC
TTAACTGGTTTAACTCCCAGGGATTAAACGTAGAAATCCTCGGCGAGTTTGATGATGCCG
CGTTGATGAAAGCTTTTGGTGCGATGCACAATGCAATCTTCGTTGCCCCAACGCTTTATG
CATATGACTTTTATGCCGATAAAACTGTCGTAGAAATTGGTCGCGTCGAGAATGTGATGG
AAGAGTACCATGCTATTTTTGCTGAGCGGATGATTCAGCACCCGGCGGTACAGCGAATCT
GCAATACGGATTATTCTGCGCTTTTTAGTCCAGCGGCGCGTTAATCGGCACCTCCCCCCA
AAGTTAAGGTGGGGGAGATAGATTAGTTGTACATAACCACGATTTTGACTCGGCTCATTA
TTTGCCCGCTTGAGACATTATTTCCATATGTACGCGGGCGAATAAATAGAGGAATCTGAT
TACTTCCTTCATGGGGATGCTGAAAAGAGTAGTAATTGCTTTTACCATACTGGATTTCAT
TCGTACCATCATTGGAGAGTTGAAAGCCTATTTGACCCGCACCGTCCTCACTGTTTTCTA
ACTCATTTTTTAATATGCTGGTTCCTGACTCCTGTATCGTCACTGGTTCAAAGTAATATT
CAACATCACTGGGTTCAAAAACTAATTCACCTTGCTCGCCCTGGATGCAGTCAAATCTTA
TATGATGAAACTGATAATTTTCATTATTGATACGAGACAGTACAAATCGTCCAGTGTCGA
TGGATTGATCTTCAAAACCACAGGTCATTAAATTTACCTGTAAAATAGTATTTAAATTAT
AATTAAAGCGGACGCTATTACAATTAGTATTATTCCCTGTACATGAACTCACTTCAATTT
CGAACAACAAAGGAAAAGGAGTTCCAGGAAAAATGTCTGCGGTGTTAGAACTATCTGATA
CAGATGCGATAGAATATGGAATGGTGAAATTTATCGCAGATAGCATTTCTTCTAAATTAT
AAGATGACTTCCCTGGAAGCTCTATTTTTTTACCGTCAGATTCAAAGGGGAAATTAATAA
TATAATGACGACTTCCGACTTTAAACCTTAAAGCGTTCTGTGTTAAAAAATGAACTTTAA
TGGCGTTGGTTGTCTCTTGCAAGTCTGTACACTCAATGATATTTCCGGTGTTTTCAATTT
TTTCGGCGGTTAGATTACCTTTCATACTCAGTGGCTTGAGTATATATGTTCCACGTTGTT
CACCGACATTGGTCAATGCACAGGGAGCACTTTGCACAATAAAAGAATATAGACTCAAGG
TGATTAATAAAAGCCACTTCATAGTAAACTCCTTTTACTGGCATATATATGTTTTGTTTT
CATCGATAACGTGTTGAAAAGTAATAGTACAGAATAAGTTCTGTTCATCATTGAGAGCAA
CTTTTATTCCAGTGGGAATTTCATCTACGCGAATAAAAAGGCGACTACCCTGGCCAACGA
CTCCAATATTATTTTCCTGGAGATCCAGTACGTCATAGCCAAAGGTTAATGGCGAACCAT
CGGGACGCAGTGCCTGTATATACCAGGGCTTACGTTGGTCAGTTGTAAACTGCACATAAG
AAACTGCTCCACGGTAAGGTGCAATAATTTGACGATTGCCCTGCAATTCTGTTTCACTTT
CACTGTTTGCTATATCAAGTACCAGATGGTTTTCACGATGAGGTATTATCAGGTCGTAAA
CAACCTGGCCTTTGCTGTTTGTTCGATTGTATTTTTGTCCATTAATATGTGCACCTTCTA
ACCCAGGCGCATCCAGAATTGCAAATGTATCGGATAACTGGTTAGTGATATTAATACCAC
CGGGCCAGACAACTAATCCACTACTAATACTTCCACCACTTTGCCAGGCGTTTTTAGAAT
GACTATAGCTGCCATCTATTATGGCGATGGGAGTTCTCCAGCTTAAATTCGTACCAAGCG
AGGTATCATTATTTTGTTGTTGCTGATTAACATATATACCATAATTTAACTGATCATGTT
CACCGGCTATGCCAGTAATTCCAGTATTGTTGGAGGAATAGCCATCTTTGGAAAATGAGG
TCGAATTCGATAAGTTAATTTGGTGACGTGTTTTGGCAATATCATCCCCCCAGTAGAAAG
GAATGGAGATAAACAGATTAAAACGCTCCTCTTCTTTATTATTTTCATCATAAGATTGGC
TGGCAGAGAAAGTATAACTAATGTGTTGCCAGTTATTGGAGTAACTGAGTTGGTAATCTT
TAGCATTTCCACTTCGCCTCCAGTAATTCCGCCAAAGCGCACTTAATGATACATTTCCCA
GATTTTTAGATAAAGGTTGCATGATATTGGCAGAAAGGCTATTTTTTCTGCTAATATCAT
AAAAATCGTCAAAGTCACTCTGATGATTTATTTTATCATTTTCGTAAAGATGGTCGCTGA
ATGTCCTGTAATCCTGCGAAGCATAACGCCAGGCGGCCACGCTAAAGTGAGTAGCCGTTT
GCACTAGATATTTATTATAGGCGACCTGATAGCTCGTACCTTCGTGTCTGGTATCATTAT
TTAACTTACTACTCGATCGGGCAGCGTAAAAAGAGATGGCACCCAGCGGTGTATTCCAAC
CATTTCCCAGAGTTATAGCATTATAGTTATCGGATAAAATCGTACCCGATTATGTGATCA
GGTTGTTATTATTTAGATTAATGTTTAAAATTTTTAATTTCTTGATGTGAAGTTGATGAA
AGTTTAATATTCTTAATTATTCCCTTCTTTATAAGAAGAGCAAGGTGCCATTATTAGAGT
GAGAGAGTAGGATGTTTCAGAGTATGCTTCAGATTATTTTTTATTCCTCTGTAGTGAATT
AATAATCATCACAGTTAATTTCATTCTGAAATTACTTCTTTTTTGAGATTTTTTAATTTT
GATGAGCTATGTTTTTCATAAGGAACATACACTCGTTGATGCTTTTAAGGTATTTTCTCA
TTTCTGATGATGTTTTGTCGTAATCGTGCATAAACTTATTAAGTTCTTTATACACATCAT
TATTTAGCTTTACATTGTCGCGAACTAAAGTTTGTACCAATGGTATCAAAATTTCGAAAC
GGGACGGTTTGTCATCAATACTTGCCAGGGTTTTGAATACTCCTGTGTATCTGTAACCTA
AGTGCTTATTGACAAGTTGAGTGGTCCATCGACCAGGCATAATATCTTCACAGAGCAAAT
TTTTTATTCTGGTATTAGTGAATGATGCTCCAAATATGTTGCTTTTTTTAATGAAGAGAT
TATTAATTTCTCCATTTGAAAAGATGGTGTTTGATAAGTCGCTTTCAAAACATAATATAT
TGGATAATACACAACCAAAATAATACCCATATGAAAGGTCGCTCTTTTCTATTGTTATAT
TTGATAGCAACATTTTATGTATATTAATATTAAGGGCAGTCAAATACTGGATGTTTTGCT
CGTTAAGTTCATGCATCTCCAGAGATTTATTATAGGGTAATAAAAGTATAAATTCCTTTA
CATTATTTCCGCAGTAAGAAAAGACAACATCAAATTTATTGGTGATTGTGTTTTCAGTTG
AGCAGTAAGCTGATTTTTTTATTAATCGACTGGGTATGCTTTTAAATAAAGATAATTTTT
TACATAGTTGTGAATATGCAATATTGCTAGTTTTAAAGTTCTGCCACATTATTCCCTGGT
TATCATCTATCGATGAGGAGGGGATTTTATTGCATTGCTCATTGTATAGCTCAGGGAAAA
TATTTTTTTTAATAAGCTTTTTGATTTCCTGGTTAAGATGACTTTTTTTCTTGTCTATTG
CACTGTATTTTGCGTTTTGTGACGTTTCCTGATGATCATAAAATGACTGGAGATTTCTGC
AGGCCTCATAAAATATTTCAGGAGTATATAGCTGTGGGTATATTTCTTGGTTGAAGTTTG
CCTTTAAAAAATTAACGAATTTTTCATGGCATTCTTGGTATATCTTAATCTCTTCAGAAA
GACATTCGCTTGTTCTGTCATCAAAAACATCCAATCTAAGTAATGTGATACCTTTGTGTT
TAAAAAAATAAAATTGAACTGTATGTTCTATGAGTTTACATCTATAAAAATATGCATCTC
TCAGATGAGTATATTGAAAAAATGATGAAGGACTGGAGATGGTTTAGGCAAGTTATGGCT
TCTAAAAAAGTCATCAAACAAAATTAAGAACTCTGTTTTATACTCGCAAAATACTTTTAC
TAACTCATTTTGTCTTGTTTTATTTATTATTACATCATCTACTATATTTGATTTATAAAG
ACAATGTGGCGAAGTTGAGATACCATTTGTCATTATCAGTCCTTGAAGTTGATGAATTTT
TATTAATTTAATTTATGAGTGAATGTGACTACTATCAAAAATAGCTCATTAATTTTATGA
AGTAGAATATAAATAGGTATTTAACCTGTGTTGATTGTTGTTAATTATTTACAAGATCTA
ATAAGGAGATATTTATGAATGGTTAAAGTGTATAGGAATTTAATTCAAAAATAGAGTGGT
CTTAAGTTTAATACCTCAATGTGTATCACAATATCCACATTCTTTGTAGGGGAGTCTGGA
GATTGAGTAGATATTCTTGTTCAGAATGTATCAGCCGATGGTTCTACGATTCTTAAGCCA
CGAAGAGTTCAGAAAGTGTAACGGCATGTCTGCAAAAGCCAGCATCTTTTGACTATCTGG
CAACCGGTAGTGTGTTCTCTCACGCATCATAAAAGCAGCAGGCATAAAAAAACCCGCTTG
CGCGGGCTTTTTCACAAAGCTTCAGCAAATTGGCGATTAAGCCAGTTTGTTGATCTGTGC
AGTCAGGTTAGCCTTATGACGTGCAGCTTTGTTTTTGTGGATCAGACCTTTAGCAGCCTG
ACGGTCCACGATCGGTTGCATTTCGTTAAATGCTTTCTGTGCAGCAGCTTTGTCGCCAGC
TTCGATAGCTGCGTATACTTTCTTGATGAAAGTACGCATCATAGAGCGACGGCTTGCGTT
GTGCTTACGAGCCTTTTCAGACTGAATGGCGCGCTTCTTAGCTGATTTGATATTAGCCAA
GGTCCAACTCCCAAATGTGTTCTATATGGACAATTCAAAGGCCGAGGAATATGCCCTTTT
AGCCTTCTTTTGTCAATGGATTTGTGCAAATAAGCGCCGTTAATGTGCCGGCACTCGTTA
CGTAGTGATGGCGCAGGATTCTACCAGCTTGCGGGGTGTGAATACAGCTTTTCCGCGATA
AAAATTGCAGCAGGCGGTCACTTTCTTCCCGTGATTTGCGCCATGGCAATGAAAAGCCAC
TTCTTTCTGATTTCGGTACTCAATCGCCGGTTAACCTTGACCGCTGTACAAGGTATACTC
GGACGATTTTCACTGTTTTGAGCCAGACATGAAGCTGATACGCGGCATACATAATCTCAG
CCAGGCCCCGCAAGAAGGGTGTGTGCTGACTATTGGTAATTTCGACGGCGTGCATCGCGG
TCATCGCGCGCTGTTACAGGGCTTGCAGGAAGAAGGGCGCAAGCGCAACTTACCGGTGAT
GGTGATGCTTTTTGAACCTCAACCACTGGAACTGTTTGCTACCGATAAAGCCCCGGCACG
GCTGACCCGGCTGCGGGAAAAACTGCGTTACCTTGCAGAGTGTGGCGTTGATTACGTGCT
GTGCGTGCGTTTCGACAGGCGTTTCGCGGCGTTAACCGCGCAAAATTTCATCAGCGATCT
TCTGGTGAAGCATTTGCGCGTAAAATTTCTTGCCGTAGGTGATGATTTCCGCTTTGGCGC
TGGTCGTGAAGGCGATTTCTTGTTATTACAGAAAGCTGGCATGGAATACGGCTTCGATAT
CACCAGTACGCAAACTTTTTGCGAAGGTGGCGTGCGTATCAGCAGCACCGCTGTGCGTCA
GGCGCTGGCGGATGACAATCTGGCTCTGGCAGAAAGTTTACTGGGGCACCCGTTTGCCAT
CTCCGGGCGTGTAGTCCACGGTGATGAATTAGGGCGCACTATAGGTTTCCCGACGGCGAA
TGTACCGCTACGCCGTCAGGTTTCCCCGGTGAAAGGGGTTTATGCGGTAGAAGTGCTGGG
CCTCGGTGAAAAGCCGTTACCCGGCGTGGCAAACATTGGAACACGCCCAACGGTTGCCGG
TATTCGCCAGCAGCTGGAAGTGCATTTGTTAGATGTTGCAATGGACCTTTACGGTCGCCA
TATACAAGTAGTGCTGCGTAAAAAAATACGCAATGAGCAGCGATTTGCGTCGCTGGACGA
ACTGAAAGCGCAGATTGCGCGTGATGAATTAACCGCCCGCGAATTTTTTGGGCTAACAAA
ACCGGCTTAAGCCTGTTATGTAATCAAACCGAAACACGGAACCGAGAATCTGATGAGTGA
CTATAAATCAACCCTGAATTTGCCGGAAACAGGGTTCCCGATGCGTGGCGATCTCGCCAA
GCGCGAACCGGGAATGCTGGCGCGTTGGACTGATGATGATCTGTACGGCATCATCCGTGC
GGCTAAAAAAGGCAAAAAAACCTTCATTCTGCATGATGGCCCTCCTTATGCGAATGGCAG
CATTCATATTGGTCACTCGGTTAACAAGATTCTGAAAGACATTATCGTGAAGTCCAAAGG
GCTTTCCGGTTATGACTCGCCGTATGTGCCTGGCTGGGACTGCCACGGTCTGCCGATCGA
GCTGAAAGTAGAGCAAGAATACGGTAAGCCGGGTGAGAAATTCACCGCCGCCGAGTTCCG
CGCCAAGTGCCGCGAATACGCGGCGACCCAGGTTGACGGTCAACGCAAAGACTTTATCCG
TCTGGGCGTGCTGGGCGACTGGTCGCACCCGTACCTGACCATGGACTTCAAAACTGAAGC
CAACATCATCCGCGCGCTGGGCAAAATCATCGGCAACGGTCACCTGCACAAAGGCGCGAA
GCCAGTTCACTGGTGCGTTGACTGCCGTTCTGCGCTGGCGGAAGCGGAAGTTGAGTATTA
CGACAAAACTTCTCCGTCCATCGACGTTGCTTTTCAGGCGGTCGATCAGGATGCACTGAA
AGCAAAATTTGCCGTAAGCAACGTTAACGGCCCAATCTCGCTGGTGATCTGGACCACTAC
GCCGTGGACTCTGCCTGCGAACCGCGCAATCTCTATTGCACCTGATTTCGACTATGCGCT
GGTGCAGATCGACGGTCAGGCCGTGATTCTGGCGAAAGATCTGGTTGAAAGCGTAATGCA
GCGTATCGGCGTGACCGATTACACCATTCTCGGCACGGTAAAAGGTGCGGAGCTTGAGTT
GCTGCGCTTTACCCATCCGTTTATGGGCTTCGACGTTCCGGCAATCCTCGGCGATCACGT
TACCCTGGATGCCGGTACCGGTGCCGTTCACACCGCGCCTGGCCACGGCCCGGACGACTA
TGTGATCGGTCAGAAATACGGCCTGGAAACCGCTAACCCGGTTGGCCCGGACGGCACTTA
TCTGCCGGGCACTTATCCGACGCTGGATGGCGTGAACGTCTTCAAAGCGAACGACATCGT
CGTTGCGCTGCTGCAGGAAAAAGGCGCGCTGCTGCACGTTGAGAAAATGCAGCACAGCTA
TCCGTGCTGCTGGCGTCACAAAACGCCGATCATCTTCCGCGCGACGCCGCAGTGGTTCGT
CAGCATGGATCAGAAAGGTCTGCGTGCGCAGTCACTGAAAGAGATCAAAGGCGTGCAGTG
GATCCCGGACTGGGGCCAGGCGCGTATCGAGTCGATGGTTGCTAACCGTCCTGACTGGTG
TATCTCCCGTCAGCGCACCTGGGGCGTACCGATGTCACTGTTCGTGCACAAAGACACGGA
AGAGCTGCATCCGCGTACTCTCGAACTAATGGAAGAAGTGGCAAAACGCGTTGAAGTTGA
CGGCATCCAGGCGTGGTGGGATCTTGATGCGAAAGAGATCCTCGGCGATGAAGCTGATCA
GTACGTGAAAGTGCCGGACACATTGGATGTATGGTTTGACTCCGGATCTACCCACTCTTC
TGTTGTTGACGTGCGTCCGGAATTTGCCGGTCACGCAGCGGACATGTATCTGGAAGGTTC
TGACCAGCACCGTGGTTGGTTCATGTCTTCCCTAATGATCTCCACCGCGATGAAAGGCAA
AGCGCCGTATCGTCAGGTACTGACCCACGGCTTTACCGTGGATGGTCAGGGTCGCAAGAT
GTCTAAATCCATCGGCAATACCGTTTCGCCGCAGGATGTGATGAACAAACTGGGCGCGGA
TATTCTGCGTCTGTGGGTGGCATCAACCGACTACACCGGTGAAATGGCCGTTTCTGACGA
GATCCTGAAACGTGCTGCCGATAGCTATCGTCGTATCCGTAACACCGCGCGCTTCCTGCT
GGCAAACCTGAACGGTTTTGATCCAGCAAAAGATATGGTGAAACCGGAAGAGATGGTGGT
ACTGGATCGCTGGGCCGTAGGTTGTGCGAAAGCGGCACAGGAAGACATCCTCAAGGCGTA
CGAAGCATACGATTTCCACGAAGTGGTACAGCGTCTGATGCGCTTCTGCTCCGTTGAGAT
GGGTTCCTTCTACCTCGACATCATCAAAGACCGTCAGTACACCGCCAAAGCGGACAGTGT
GGCGCGTCGTAGCTGCCAGACTGCGCTGTATCACATCGCAGAAGCGCTGGTGCGCTGGAT
GGCACCAATCCTCTCCTTCACCGCTGATGAAGTGTGGGGCTACCTGCCGGGCGAACGTGA
AAAATACGTCTTCACCGGTGAGTGGTACGAAGGCCTGTTTGGCCTGGCAGACAGTGAAGC
GATGAACGATGCGTTCTGGGACGAGCTGTTGAAAGTGCGTGGCGAAGTGAACAAAGTCAT
TGAGCAAGCGCGTGCCGACAAGAAAGTGGGTGGCTCGCTGGAAGCGGCAGTAACCTTGTA
TGCAGAACCGGAACTGTCGGCGAAACTGACCGCGCTGGGCGATGAATTACGATTTGTCCT
GTTGACCTCCGGCGCTACCGTTGCAGACTATAACGACGCACCTGCTGATGCTCAGCAGAG
CGAAGTACTCAAAGGGCTGAAAGTCGCGTTGAGTAAAGCCGAAGGTGAGAAGTGCCCACG
CTGCTGGCACTACACCCAGGATGTCGGCAAGGTGGCGGAACACGCAGAAATCTGCGGCCG
CTGTGTCAGCAACGTCGCCGGTGACGGTGAAAAACGTAAGTTTGCCTGATGAGTCAATCG
ATCTGTTCAACAGGGCTACGCTGGCTGTGGCTGGTGGTAGTCGTGCTGATTATCGATCTG
GGCAGCAAATACCTGATCCTCCAGAACTTTGCTCTGGGGGATACGGTCCCGCTGTTCCCG
TCGCTTAATCTGCATTATGCGCGTAACTATGGCGCGGCGTTTAGTTTCCTTGCCGATAGC
GGCGGCTGGCAGCGTTGGTTCTTTGCCGGTATTGCGATTGGTATTAGCGTGATCCTGGCA
GTGATGATGTATCGCTCGAAGGCCACGCAGAAGCTAAACAATATCGCTTATGCGCTGATT
ATTGGCGGCGCGCTGGGCAACCTGTTCGACCGCCTGTGGCACGGCTTCGTTGTCGATATG
ATCGACTTCTACGTCGGCGACTGGCACTTCGCCACCTTCAACCTTGCCGATACTGCCATT
TGTGTCGGTGCGGCACTGATTGTGCTGGAAGGTTTTTTGCCTTCTAAAGCGAAAAAACAA
TAATAAACCCTGCCGGATAAGGCCTACAGATTGCTGCGAAATCGTAGGCCGCATCCGGCA
AAAATCCTCAAAATATAAGAGCAAACCTGCATGTCTGAATCTGTACAGAGCAATAGCGCC
GTCCTGGTGCACTTCACGCTAAAACTCGACGATGGCACCACCGCCGAGTCTACCCGCAAC
AACGGTAAACCGGCGCTGTTCCGCCTGGGTGATGCTTCTCTTTCTGAAGGGCTGGAGCAA
CACCTGTTGGGGCTGAAAGTGGGCGATAAAACCACCTTCTCGTTGGAGCCAGATGCGGCG
TTTGGCGTGCCGTCACCGGACCTGATTCAGTACTTCTCCCGCCGTGAATTTATGGATGCA
GGCGAGCCAGAAATTGGCGCAATCATGCTTTTTACCGCAATGGATGGCAGTGAGATGCCT
GGCGTGATCCGCGAAATTAACGGCGACTCCATTACCGTTGATTTCAACCATCCGCTGGCC
GGGCAGACCGTTCATTTTGATATTGAAGTGCTGGAAATCGATCCGGCACTGGAGGCGTAA
CATGCAGATCCTGTTGGCCAACCCGCGTGGTTTTTGTGCCGGGGTAGACCGCGCTATCAG
CATTGTTGAAAACGCGCTGGCCATTTACGGCGCACCGATATATGTCCGTCACGAAGTGGT
ACATAACCGCTATGTGGTCGATAGCTTGCGTGAGCGTGGGGCTATCTTTATTGAGCAGAT
TAGCGAAGTACCGGACGGCGCGATCCTGATTTTCTCCGCACACGGTGTTTCTCAGGCGGT
ACGTAACGAAGCAAAAAGTCGCGATTTGACGGTATTTGACGCGACCTGTCCGCTGGTGAC
CAAAGTGCATATGGAAGTCGCCCGCGCCAGTCGCCGTGGCGAAGAATCTATTCTCATCGG
TCACGCCGGGCACCCGGAAGTGGAAGGGACAATGGGCCAGTACAGTAACCCGGAAGGGGG
AATGTATCTGGTCGAATCGCCGGACGATGTGTGGAAACTGACGGTCAAAAACGAAGAGAA
GCTCTCCTTTATGACCCAGACCACGCTGTCGGTGGATGACACGTCTGATGTGATCGACGC
GCTGCGTAAACGCTTCCCGAAAATTGTCGGTCCGCGCAAAGATGACATCTGCTACGCCAC
GACTAACCGTCAGGAAGCGGTACGCGCCCTGGCAGAACAGGCGGAAGTTGTGTTGGTGGT
CGGTTCGAAAAACTCCTCCAACTCCAACCGTCTGGCGGAGCTGGCCCAGCGTATGGGCAA
ACGCGCGTTTTTGATTGACGATGCGAAAGACATCCAGGAAGAGTGGGTGAAAGAGGTTAA
ATGCGTCGGCGTGACTGCGGGCGCATCGGCTCCGGATATTCTGGTGCAGAATGTGGTGGC
ACGTTTGCAGCAGCTGGGCGGTGGTGAAGCCATTCCGCTGGAAGGCCGTGAAGAAAACAT
TGTTTTCGAAGTGCCGAAAGAGCTGCGTGTCGATATTCGTGAAGTCGATTAAGTCATTAG
CAGCCTAAGTTATGCGAAAATGCCGGTCTTGTTACCGGCATTTTTTATGGAGAAAACATG
CGTTTACCTATCTTCCTCGATACTGACCCCGGCATTGACGATGCCGTCGCCATTGCCGCC
GCGATTTTTGCCCCCGAACTCGACCTGCAACTGATGACCACCGTCGCGGGTAATGTCTCG
GTTGAGAAAACTACCCGTAATGCCTTGCAACTGCTGCATTTCTGGAATGCGGAGATTCCG
CTCGCCCAAGGGGCCGCTGTGCCGCTGGTACGCGCACCGCGTGATGCGGCATCTGTGCAC
GGCGAATCGGGAATGGCTGGCTACGACTTTGTTGAGCACAACCGAAAGCCGCTCGGGATA
CCGGCGTTTCTGGCGATTCGGGATGCCCTGATGCGTGCACCAGAGCCTGTTACCCTGGTG
GCCATCGGCCCGTTAACCAATATTGCGCTGTTACTTTCACAATGCCCGGAATGCAAGCCG
TATATTCGCCGTCTGGTGATCATGGGGGGTTCTGCCGGACGCGGCAACTGTACGCCAAAC
GCCGAGTTTAATATTGCTGCCGATCCAGAAGCTGCTGCCTGTGTCTTCCGCAGTGGTATT
GAAATCGTCATGTGCGGTCTGGATGTCACCAATCAGGCAATATTAACTCCTGACTATCTC
TCTACACTGCCGCAGTTAAACCGTACCGGGAAAATGCTTCACGCCCTGTTTAGCCACTAC
CGTAGCGGCAGTATGCAAAGCGGCTTGCGAATGCACGATCTCTGCGCCATCGCCTGGCTG
GTGCGCCCGGACCTGTTCACTCTCAAACCCTGTTTTGTGGCAGTGGAAACTCAGGGCGAA
TTTACCTCAGGCACGACGGTGGTTGATATCGACGGTTGCCTGGGCAAGCCAGCCAATGTA
CAGGTGGCATTGGATCTGGATGTGAAAGGCTTCCAGCAGTGGGTGGCTGAGGTGCTGGCT
CTGGCGTCGTAACCTGTCACATGTTATTGGCATGCAGTCATTCATCGACTCATGCCTTTC
ACTGATATCCCTCCCTGTTTATCATTAATTTCTAATTATCAGCGTTTTTGGCTGGCGGCG
TAGCGATGCGCTGGTTACTCTGAAAACGGTCTATGCAAATTAACAAAAGAGAATAGCTAT
GCATGATGCAAACATCCGCGTTGCCATCGCGGGAGCCGGGGGGCGTATGGGCCGCCAGTT
GATTCAGGCGGCGCTGGCATTAGAAGGCGTGCAGCTGGGCGCGGCGCTGGAGCGCGAAGG
ATCTTCTTTACTGGGCAGCGACGCCGGTGAGCTGGCTGGTGCAGGGAAAACAGGCGTTAC
CGTGCAAAGCAGCCTCGATGCGGTAAAAGATGATTTTGATGTGTTTATCGATTTTACCCG
TCCGGAAGGTACGCTGAACCATCTCGCTTTTTGTCGCCAGCATGGCAAAGGGATGGTGAT
CGGCACTACGGGGTTTGACGAAGCCGGTAAACAGGCGATTCGTGACGCCGCCGCCGATAT
TGCGATTGTCTTTGCCGCCAATTTTAGCGTTGGCGTTAACGTCATGCTTAAGCTGCTGGA
GAAAGCAGCCAAAGTGATGGGTGACTACACCGATATCGAAATTATTGAAGCACATCATAG
ACATAAAGTTGATGCGCCGTCAGGCACCGCACTGGCAATGGGAGAGGCGATCGCCCACGC
CCTTGATAAAGATCTGAAAGATTGCGCGGTCTACAGTCGTGAAGGCCACACCGGTGAACG
TGTGCCTGGCACCATTGGTTTTGCCACCGTGCGTGCAGGTGACATCGTTGGCGAACATAC
CGCGATGTTTGCCGATATTGGCGAGCGTCTGGAGATCACCCATAAGGCGTCCAGCCGCAT
GACATTTGCTAACGGCGCGGTAAGATCGGCTTTGTGGTTGAGTGGTAAGGAAAGTGGTCT
TTTTGATATGCGAGATGTGCTTGATCTCAATAGTTTGTAACCACAAAATATTTGTTATGG
TGCAAAAATAACACATTTAATTTATTGATTGTAAAGGGCTTTAATTTTTGGCCCTTTTAT
TTTTAGTTTTATGTTTTTAAATATTCTATAAGTGCCAAAAATTACATGTTTTGTCTTCTG
TTTTTGTTGTTTTAATGTAAATTTTGACCATTTGGTCCACTTTTTCCTGCTCGTTTTTAT
TTCATGCAATCTTCTTGCTGCGCAAGCGTTTTCCAGAACAGGTTATATGATCTTTTTGTC
GCTTAATGCCTGTAAAACATGCATGAGCCACAAAATAATATAAAAAATACCGCCATTAAG
TTGACTTTTAGCGCCCATATCTCCAGAATGCCGCCGTTTGCCAGAAATTCGTCGGTAAGC
AGATTTGCATTGATTTACGTCATCATTGTGAATTAATATGCAAATAAAGTGAGTGAATAT
TCTCTGGAGGGTGTTTTGATTAAGTCAGCGCTATTGGTTCTGGAAGACGGAACCCAGTTT
CACGGTCGGGCCATAGGGGCAACAGGTTCGGCGGTTGGGGAAGTCGTTTTCAATACTTCA
ATGACCGGTTATCAAGAAATCCTCACTGATCCTTCCTATTCTCGTCAAATCGTTACTCTT
ACTTATCCCCATATTGGCAATGTCGGCACTAATGACGCCGATGAAGAATCTTCTCAGGTA
CATGCACAAGGTCTGGTGATTCGCGACCTGCCGCTGATTGCCAGCAACTTCCGTAATACC
GAAGACCTCTCTTCTTACCTGAAGCGCCATAACATCGTGGCGATTGCCGATATCGATACC
CGTAAGCTGACGCGTTTACTGCGCGAGAAAGGCGCACAGAATGGCTGCATTATCGCAGGC
GATAACCCGGATGCGGCGTTGGCGTTAGAAAAAGCCCGCGCGTTCCCAGGTCTGAATGGC
ATGGATCTGGCAAAAGAAGTGACCACCGCAGAAGCCTATAGCTGGACACAAGGGAGCTGG
ACGTTGACCGGCGGCCTGCCAGAAGCGAAAAAAGAAGACGAGCTGCCGTTCCACGTCGTG
GCTTATGATTTTGGTGCCAAGCGCAACATCCTGCGGATGCTGGTGGATAGAGGCTGTCGC
CTGACCATCGTTCCGGCGCAAACTTCTGCGGAAGATGTGCTGAAAATGAATCCAGACGGC
ATCTTCCTCTCCAACGGTCCTGGCGACCCGGCCCCGTGCGATTACGCCATTACCGCCATC
CAGAAATTCCTCGAAACCGATATTCCGGTATTCGGCATCTGCCTCGGTCATCAGCTGCTG
GCGCTGGCGAGCGGTGCGAAGACTGTCAAAATGAAATTTGGTCACCACGGCGGCAACCAT
CCGGTTAAAGATGTGGAGAAAAACGTGGTGATGATCACCGCCCAGAACCACGGTTTTGCG
GTGGATGAAGCAACATTACCTGCAAACCTGCGTGTCACGCATAAATCCCTGTTCGACGGT
ACGTTACAGGGCATTCATCGCACTGATAAACCGGCGTTCAGCTTCCAGGGTCACCCGGAA
GCCAGCCCTGGGCCACACGACGCAGCGCCGTTGTTCGACCACTTTATCGAGTTAATTGAG
CAGTACCGTAAAACCGCTAAGTAATCAGGAGTAAAAGAGCCATGCCAAAACGTACAGATA
TAAAAAGTATCCTGATTCTGGGTGCGGGCCCGATTGTTATCGGTCAGGCGTGTGAGTTTG
ACTACTCTGGCGCGCAAGCATGTAAAGCCCTGCGCGAAGAGGGTTACCGCGTCATTCTGG
TGAACTCCAACCCGGCGACCATCATGACCGACCCGGAAATGGCCGATGCGACCTACATCG
AGCCGATTCACTGGGAAGTAGTACGCAAGATTATTGAAAAAGAGCGCCCGGACGCGGTGC
TGCCAACGATGGGCGGTCAGACGGCGCTGAACTGCGCGCTGGAGCTGGAGCGTCAGGGCG
TGTTGGAAGAGTTCGGCGTGACTATGATTGGTGCGACCGCCGATGCGATTGATAAAGCAG
AAGACCGCCGTCGTTTCGACGTAGCGATGAAGAAAATTGGTCTGGAAACCGCGCGTTCCG
GTATCGCACACACGATGGAAGAAGCGCTGGCGGTTGCCGCTGACGTGGGCTTCCCGTGCA
TTATTCGCCCATCCTTTACCATGGGCGGTAGCGGCGGCGGTATCGCTTATAACCGCGAAG
AGTTTGAAGAAATTTGCGCCCGCGGTCTGGATCTCTCCCCAACCAAAGAGCTGCTGATTG
ATGAGTCGCTGATCGGCTGGAAAGAGTACGAGATGGAAGTGGTGCGTGATAAAAACGACA
ACTGCATCATCGTCTGCTCTATCGAAAACTTTGATGCGATGGGCATCCATACCGGTGACT
CCATCACTGTCGCGCCAGCCCAAACGCTGACCGACAAAGAATATCAAATCATGCGTAACG
CCTCGATGGCGGTGCTGCGTGAAATCGGCGTTGAAACCGGTGGTTCCAATGTCCAGTTTG
CGGTGAACCCGAAAAACGGTCGCCTGATTGTTATCGAAATGAACCCGCGCGTGTCCCGTT
CTTCGGCGCTGGCGTCGAAAGCGACCGGTTTCCCGATTGCTAAAGTGGCGGCGAAACTGG
CGGTGGGTTACACCCTCGACGAACTGATGAACGACATCACTGGCGGACGTACTCCGGCCT
CCTTCGAGCCGTCCATCGACTATGTGGTTACTAAAATTCCTCGCTTCAACTTCGAAAAAT
TCGCTGGTGCTAACGACCGTCTGACCACTCAGATGAAATCGGTTGGCGAAGTGATGGCGA
TTGGTCGCACGCAGCAGGAATCCCTGCAAAAAGCGCTGCGCGGCCTGGAAGTCGGTGCGA
CTGGATTCGACCCGAAAGTGAGCCTCGATGACCCGGAAGCGTTAACCAAAATCCGTCGCG
AACTGAAAGATGCTGGCGCAGAGCGTATCTGGTACATCGCCGATGCCTTCCGTGCGGGCC
TGTCTGTGGACGGCGTGTTCAACCTGACCAATATTGACCGCTGGTTCCTGGTACAGATTG
AAGAACTGGTGCGTCTGGAAGAGAAAGTAGCGGAAGTGGGCATCACTGGCCTGAACGCTG
AATTCCTGCGCCAGCTGAAACGCAAAGGCTTTGCCGATGCGCGTCTGGCAAAACTGGCGG
GCGTGCGCGAAGCGGAAATCCGCAAGCTGCGCGACCAGTATGACCTGCACCCGGTTTATA
AGCGCGTGGATACCTGTGCGGCAGAGTTCGCCACCGACACCGCTTACATGTACTCCACTT
ATGAAGAAGAGTGCGAAGCGAATCCGTCTACCGACCGTGAAAAAATCATGGTTCTCGGCG
GCGGCCCGAACCGTATCGGTCAGGGTATCGAATTCGACTACTGCTGTGTACACGCCTCGC
TGGCGCTGCGCGAAGACGGTTACGAAACCATTATGGTTAACTGTAACCCGGAAACCGTCT
CCACCGACTACGACACTTCCGATCGCCTCTACTTCGAGCCGGTAACTCTGGAAGATGTGC
TAGAAATCGTGCGTATTGAGAAGCCGAAAGGCGTTATCGTTCAGTACGGCGGTCAGACCC
CGCTGAAACTGGCGCGCGCGCTGGAAGCTGCTGGCGTACCGGTTATCGGCACCAGCCCGG
ATGCTATCGACCGTGCAGAAGACCGTGAACGCTTCCAGCATGCGGTTGAGCGTCTGAAAC
TGAAACAACCGGCGAACGCCACCGTTACCGCTATTGAAATGGCGGTAGAGAAGGCGAAAG
AGATTGGCTACCCGCTGGTGGTACGTCCGTCTTACGTTCTCGGCGGTCGGGCGATGGAAA
TCGTCTATGACGAAGCTGACCTGCGTCGCTACTTCCAGACGGCGGTCAGCGTGTCTAACG
ATGCGCCAGTGTTGCTGGATCACTTCCTTGATGACGCGGTAGAAGTTGACGTGGATGCCA
TCTGCGACGGCGAAATGGTGCTGATTGGCGGCATCATGGAGCACATCGAGCAGGCGGGCG
TGCACTCCGGTGACTCCGCATGTTCTCTGCCAGCCTACACCTTAAGTCAGGAAATTCAGG
ATGTGATGCGCCAGCAGGTGCAGAAACTGGCCTTCGAATTGCAGGTGCGCGGTCTGATGA
ACGTGCAGTTTGCGGTGAAAAACAACGAAGTCTACCTGATTGAAGTTAACCCGCGTGCGG
CGCGTACCGTTCCGTTCGTCTCCAAAGCCACCGGCGTTCCGCTGGCAAAAGTGGCGGCGC
GTGTGATGGCTGGCAAATCGCTGGCTGAGCAGGGCGTAACCAAAGAAGTTATCCCGCCGT
ACTACTCGGTGAAAGAAGTGGTGCTGCCGTTCAATAAATTCCCGGGTGTTGACCCGCTGT
TAGGGCCAGAAATGCGCTCTACCGGGGAAGTCATGGGCGTGGGCCGCACCTTCGCTGAAG
CGTTTGCCAAAGCGCAGCTGGGCAGCAACTCCACCATGAAGAAACACGGTCGTGCGTTGC
TTTCCGTGCGCGAAGGCGATAAAGAACGCGTGGTGGACCTGGCGGCAAAACTGCTGAAAC
AGGGCTTCGAGCTGGATGCGACCCACGGCACGGCGATTGTGCTGGGCGAAGCGGGCATTA
ATCCGCGTCTGGTGAACAAGGTGCATGAAGGCCGTCCGCACATTCAGGACCGCATCAAGA
ATGGCGAATATACCTACATCATCAACACCACTTCAGGCCGTCGCGCGATTGAAGACTCCC
GCGTGATCCGTCGCAGTGCGCTGCAATATAAAGTGCATTATGACACCACCCTGAACGGTG
GTTTCGCTACCGCGATGGCGCTGAATGCCGACGCGACCGAAAAAGTAATTTCGGTGCAGG
AAATGCACGCGCAGATCAAATAATAGCGTGTCATGGCGGATATTTTTCATCCGCTAATTT
GATCGAATAAGTAATACGGTTCTCTGATGAGGACCGTTTTTTTTGCCCATTAAGTAAATC
TTTTGGGGAATCGATATTTTTGATGACATAAGCAGGATTTAGCTCACACTTATCGACGGT
GAAGTTGCATACTATCGATATATCCACAATTTTAATATGGCCTTGTTTAATTGCTTCAAA
ACGAGTCATAGCCAGACTTTTAATTTGTGAAACTGGAGTTCGTATGTGTGAAGGATATGT
TGAAAAACCACTCTACTTGTTAATCGCCGAATGGATGATGGCTGAAAATCGGTGGGTGAT
AGCAAGAGAGATCTCTATTCATTTCGATATTGAACACAGCAAGGCGGTTAATACCCTGAC
TTATATTCTGTCGGAAGTCGCAGAAATAAGCTGCGAAGTTAAGATGATCCCTAATAAGCT
GGAAGGACGGGGATGCCAGTGCCAGCGACTGGTAAAAGTGGTCGATATCGATGAGCAAAT
TTACGCGCGCCTGCGCAATAACAGCCGGGATAAATTAGTCGGCGTAAGAAAGACGCCGCG
TATTCCTGCCGTTCCGCTCACGGAACTTAACCGCGAGCAGAAGTGGCAGATGATGTTGTC
AAAGAGTATGCGTCGTTAATTTTATCTCGTTGATACCGGGCGTCCTGCTTGCCAGATGCG
ATGTTGTAGCATCTTATCCAGCAACCAGGTCGCATCCGGCAAGATCACCGTTTAGGCGTC
ACATCCGTCGTCCCCTGCAAACGGGGGCGATTTTCCTCCATTTGCCTCAGTGGCTGTGTT
TCATGTAACGATGCATGACAGCGCCCGACAAGATCCTGATACTCTTTGGTATTCAACCGT
TTCCAGTGTAACTCGTCGTCACTAACACTGCGTACAGCGCGGGCTGGCGTACCCATCAAC
AACTGGCGTTTCTCGCCGTGAAAGCCTGCTTTGACAAAGCTCATGGCGGCAACAATGCTC
TCTTCGCCAATGACCGCGCCATCCATAATCACGCTGTTCATCCCGACCAATGCATCGCGA
CCAATCACACAACCATGCAGGATCGCTCCGTGCCCGATATGGCCGTTTTCCCCAACGATG
GTGTCAGTGTCGCAGTAGCCATGCATAATGCAGCCATCCTGAATATTGGCTCCCGCTTGC
ACGATCAACCGCCCGTAGTCACCACGCAGTGAGGCGAGTGGGCCGATGTAGACACCGGCT
CCCACAATCACATCGCCAATCAAGACGGCACTGGGATGGACAAACGCCGTCGGGTGAACC
ACCGGAATTAACCCCTCAAAGGCGTAATAGCTCACGGTTGTTAACGTCCTTTCCACACCG
GATCGCGCTTCTCGGCAAACGCCAGCGGCCCTTCAATGGCATCCTCCGAATGCAGAACCG
ACGGATAGTGTTTCAACACGCCGCTGCGAATATAGCGATACGCTTCTTCTACCGGCATTT
CGCTGGTGGTGCGGAAGATCTCTTTCAGCGCCGCAATCGCCAGCGGGGCGCTGTTAACCA
GCTGCTGCGCCAGTTCGCGGGCGTTATCCATCAGTTCCGCCTGGCTAACCACGCGGTTGA
CTATCCCCCAACGCAGCGCCTCTTCTGCGCCCATTCGTCTGCCGGTCATCACCATTTCAT
TGACGATGGCAGGCGGCAGGATCTTCGGTAGACGCAGCACGCCGCCGCTGTCAGGAACGA
TGCCCAGCTTGGCTTCCGGCAGGGCGAAGCTGGCGTTATCGGCACAAACAATAAAATCTG
CCGCCAGCGCCAGTTCGAAACCGCCGCCAAAGGCATAGCCGTTCACAGCTGCGATAACCG
GTTTGTCGAGATTGAAAATTTCGGTTAATCCCGCAAATCCACCCGGGCCAAAGTCAGCAT
CCGGTGCTTCGCCTTCTGCTGCCGCTTTTAAATCCCAGCCCGCGGAAAAGAACTTCTCTC
CGGCACCGGTAATAATGGCGACACGTAATTGCGGATCGTCACGGAAATTTAGAAATACTT
CGCCCATTTCAAAGCTGGTTTTTGCATCAATAGCATTCGCTTTTGGACGATCAAGGGTAA
TTTCCAGAATTGATCCATTGCGGGTCAGATGTAATGATTCACTCATTCCTTTTCTCCATT
TTTGCTTTTTCAGGGACGACAACATCCCTGCAAAAAATGCATATTGTTTTATAGCGTGAT
TATTAGCTGGCAGGGTAGTTCCCTGCTGTTTCATTTATTTCAGATTCTTTCTAATTATTT
TCCCCGAGCAATTACGTGGCAGATCTTTTCTGATCTCCAGATAAGAGGGCACTTTAAATT
TCGCCATATTTTGTTCGCAGAAGCGGAAAAATTCCTCTTCGCTCAATGTTTCACCTTCAT
TCAGCACCACAAATGCTTTGATGGCTTCATCGCGAATCGAATCTTTAATACCCACAACCA
CGATATCCTGAATTTTTGGATGGGTGGCGATGATATTTTCCAGCTCCACGCAGGAGACAT
TCTCGCCACCGCGTTTGATCATATTGCAGCGGCGATCGACGAAATAAAAAAAGCCCTCTT
CGTCGCAGTATCCGGTATCGCCGGTATGTAGCCAGCCGTCGGCTTCCAGCACTTTCGCAG
TGGCTTTCGGGTTGAGAAAATACTCTTTGAAGATGGTTTTCCCTGGTACGCCTTTAATAC
AGATTTCACCGATCTCACCTGCCGGGAGCGGGCGATTGTGATCGTCGCGGATCTCCGCTT
CGTAGCAAAACCCCGCCCGACCAATCGACGGCCAGCGTCGTTTATCGCTAGGGCGATCGC
CGATAATGCCCACAATGGTTTCCGTCATCCCATAAGACGTCAGCAAGCGAACGCCGAAGC
GTTCACAAAACGCATCTTTTTCCTGCTCCGACAAGTTGAGATAAAACATCACTTCCCGCA
GGCGGTGTTGCCGATCGTTCGCTGAAGGCGGCTGCACCATCAACGTACGGATCATCATCG
GAATACATTCGGTAATGGTGGCGCGGTACTTCTGCACCTGTCCCCAGAAGGCGCGGGCGC
TGTATTTCTCGACCAGCACAAAGGTGGCCCCGGCAGAAAACGCCGCCATCGCCGCAGTAC
ACTGGCAATCGATATGAAACGCAGGCATTACCGTCAGGTAGACGTCATCGTCACGCAGTG
CACACTGCCAGGCGGAGTAATATCCAGCGAAGCGCAGGTTGTAATGGGTAATCACCACAC
CTTTCGGTCGGGAGGTGGTGCCGGAGGTGAAGAGAATTTCCGCCGTATCGTCAGTCGATA
GCGGCGGTGCATAGCACAAGGTGGCAGGTTGTTGATTTTTCAGTTGAGTAAACGAACTCA
CGCCATCATCAGCGGGAAGTGCCACATCTGTCAGGCAAATGTGCCGCAATTGAGTGGCAT
CTTCCTGCTGAATCTGTTGATACATAGGATAGAATTGCGCACTGGTCACCAGCAGGCACG
CCTGGCTATTTTGCAGGATCCACGCGCTTTCCTCGCGCAACAGGCGGGCGTTAATCGGCA
CCATAATCGCGCCAATTTTTGCCAGCCCGAACCAGCAAAAGATAAATTCCGGGCAGTTGT
CGAGATGTAGAGCAACCTTGTCGCCTTTGCGAATCCCTAGCGTATAAAACAGGTTTGCCG
TGCGGTTAATCTCCTGATTTAACTCAAGATAACTATACCGGTTAACGACTCCGCCGCTGG
ATTCACAAATCAGCGCCGTTTTATGACCGTAAACGTCCGCAAGATCGTCCCACATTTGAC
GTAGATGTTGTCCGCCAATGATATCCATTGCACCTCTATCCATTTTTGTTCGTTTGTTAT
TGGGCGGGCGCTAGTCAGGCAAGCCGACTGACGCCACGCGTTTAGTCCTCAACTTTGGCC
AGACCTTTGCTGACCAACTCCTGAATGTCGTTTTCGCTGTAGCCGATATTTTTCAAAATG
GCAGCCGTGTCCATGCCATGTGAGGGCATTCCGCGCCAGATTTGTCCGGGGTTATTTTTG
AATTTCGGCATGATGTTCGGCCCTTTGCAGGTGCGACCATCCATCGTTTGCCACTGAGTG
ATTGATTCACGGGCAACATACTGTGGATTGCTTTCCAGTTCCGGTACGGTCAGTACTTTG
GCACAGGCGATATTCAGTTCGGCAAAGCGTTCTTTAACTTCTGCGATGGTATGTGCCGCC
AGCCAGGCATCGAGTTTTTCTTCTACCAGTGGGCCGTAAGGGCATTCGATACGGTGGATA
AGCTGAGTGCCTTCCGGGATTTCCGGCGTACCGAGTAGATGTGCGAGGCCAATATCTTTA
AAGCACTCTTCAATTTGGGTAATGCCCACCAGTTCCATCACGATGTAGCCGTCGGCGCAT
TTATACAGACCGCAACCGGCGTAGTAGGGATCTTTACCTTTGCTCATGCGCGGGCACATT
TCGCCGCCGTTGAAGTAATCCATCATGAAGTACTGGCCCATACGCAGCATCACTTCATAC
ATGGCGATGTCGATACTTTCGCCTTTACCGGTTTCACGCACTTTATGCAGTGCTGCCAGC
GCCGCCGTGGTGGCGGTCAGGCCAGAAAAGTAATCGGCGGTATACGGGAAGGCAGGCATT
GGCTGGTCAACATCACCGTTCTGAATCAGGTAACCACTGAAGGCCTGGGCGATGGTGTTA
TAGGCCGGAAGATTGGTGTACTCCTCGGTGCCGTACTGACCAAAACCGGACAGGTGAGCG
ATAACCAGTTTCGGGTTGTGCTGCCACAGTACTTCATCGGTAATGCCACGACGGGCAAAG
GCCGGACCTTTACTGGCTTCGATGAAGATATCGGTGGTTTCCATTAATTTCAGAAACGCT
TCGCGGCCTTCATCTTTGAAAATATTTAACGACAGCGCGTGCAAATTGCGGCGGGAGAGC
TGCGGGTAGTTCGGTTGAACGCGAATGGTGTCGGCCCAGGCGACGTTCTCGATCCAGATA
ACTTCCGCACCCCATTCTGCGAACATTTGCCCGGCGAACGGCCCGGCGATTTCGATACCG
GAGAAGACAACGCGCAATCCGGCCAACGGCCCGAATTTCGGCATGGGTAGATGATCCATT
ATTAGCTCCTGAAAAATTTATGTAGCGCATGACTGCCGGATGCGGCGTAAACGCTTTATC
CGGCCTACATTCGTGCTCCCGTAGGCCTGATAAGACGCATTAGCGTCGCATCAGGCAGCG
CACGGACTTAGCGGTATTGCTTCAGCACCGCGCGACCCAGCGTCAGGATCTGCATTTCGT
CAGATCCCCCGGAGACGCGGTCTACACGCAGGTCACGCCAGAAGCGGCTGATGCGGTGGT
TGCCCGCAATCCCGACACCGCCCAGCACCTGCATTGCGCTATCCACAACTTCAAATGCCG
CATTGGCGCAGAAGTATTTGCACATCGCTGCATCGCCAGAGGTGATGGTGCCGTTGTCTG
CTTTCCACGCTGCTTCATACAGCATGTTTTTCATGGAGTTTAATTTGATCGCCATGTGGG
CGAATTTTTCCTGAATCAACTGGAAACGACCAATAGCCTCGCCAAACTGCACGCGCTGAT
TGGCGTAGCGCGCCGCATCTTCAAAGGCGCACATCGCCGTACCGTAGTTGGTGAGGGCTA
CCAGGAAACGTTCATGGTCGAACTCTTCTTTGACGCGGTTAAAGCCGTTACCTTCCCGAC
CGAACATGTCTTTCTCGTCCAGTTCCACGTCGTCAAAGGTGATTTCACAGCAGCTATCCA
TACGCAGACCGAGCTTTTCAAGTTTGGTCACTTTGATGCCCGGTTTGCTCATATCAACAA
ACCATTCGGTGTAGACAGGTTTGTCCGGAGAAGCCCCGTCGCGCGCCATCACCACGATGT
ACGGGGTGTAGGCGCTGCTGGTAATAAAACACTTACTACCATTAAGATAAATCTTACCAT
TTCTACGGGTATAAGTCGTTTTCAGGCTACCCACGTCGGAGCCCGCGCCCGGTTCGGTAA
TCGCTGAGTTCCACATCTGCTTACCGGTGCCGCGGAAAGCCATAATCTTGTCGATCTGCT
CTTGTGTGCCTTCGCGCAGGAAGGTGTTGAACCCGCCCGGCAACTGGTACAGTACATAGG
TTGGTGCCCCCAGACGTCCCAGCTCCATCCACACGGCGGCGAGAGTAACAAACCCCGCGT
CCAGACCACCGTGCTCTTCAGGGATCAGCAGACTGTCGATACCCATATCCGCCAGTGCTT
TGACAAAACGTTCCGGGTAGACGCTGTCACGGTCGCACTCGGCAAAATAGGCCTCCCAGT
TTTCGCTGGCCATCAGTTCGCGGATACCGGCGACAAACAGTTCCTGCTCATCATTTAAAT
TAAAATCCATCTTTCAACCTCTTGATATTTTGGGGGTTAATTAATCTTTCCAGTTCTGTT
TCGCGTCTTTAATAAAGGAGAGCGTCACCATAATGTTGACGAAGAACAGCGGGCATCCTC
CGGCGATAATGGCAGTTTGAATCGGTTTCAGGCCGCCGAGCGCCAGCAAAACAATACCGA
TAATGCCAACCAGAATTGACCAACCGATACGCACCAGCAGCGGTGGTTCTTCACCATCGC
GTACTTCGCGGCAAGTGGACATCGCCAGGGTATAAGAGCAGGCGTTAACCAGCGTAACGG
TGGCAATAAAGCAGAGGATGAAGAAGCCCCACATGGTGGCGGTGCTGAGTGGCAGAGCGG
CCCAGGTTTCAATGATGGCGCGCGCCACACCGTACTGTTCGATCAGATTTGGAATGTTGA
TAATGTTTTTATCTATCAACAGCAGAGTGTTACTACCGAGTACAGTCCACAGGATCCAGG
TTGACGCTGTCAGCCCCAGCACCATGCCGAAGCACAGTTCACGCACAGTACGACCACGGG
AGATGCGGGCGAGGAAGATACTCATCTGGATAGCATAAATCACCCACCATGCCCAGTAGA
ACACGGTCCAGCCCTGCGGGAAGCCGCCTTTAGCGATGGGATCGGTATAGAACAACATGC
GCGGCAGATACATCAGCAACATCCCCACCGAATCGGTGAAGTAGTTCATGATGAAGCTGG
CACCGCTGACAATGAACACCCAACCCAGCATCAGGAAGCTCAGGTAACTACGCACGTCAC
TGGCGATACGTACCCCTTTTTGCAGACCGCAAGCGACGCAAATGGCGTTGAGGATAATCC
AGCAGGTAATGATGATAGCGTCCAGTTGCAGGGTATGCGGAATGCCAAACAACCATTGCA
TACACTCGGTCACCAGCGGCGTGGCAAGGCCCAGACTGGTACCCATCGCGAAGATCAAGG
CGACGAGATAGAAGTTGTCGACGATAGTGCCGAACAACCCTTTGGCGTGTTTTTCACCTA
CCAGCGGCACCAGTGTCGAGCTGGGGCGAATCACTTCCATTTTGCGGACAAAGAAGAAGT
AAGCGAAGGCGACTGAAAGGAAGCTGTAAGTGGCCCACGGCAGAGGTCCCCAGTGGAACA
AGCTGTAAGCCAGCCCCAACTCTTTCGCCCCTGTCGAGTTCGGTTCTAAGCCAAACGGCG
GGGTGGAGATGTAGTAGTAGATCTCAATCGATCCCCAGAACAGTACGGCAGCAGACGTAC
AGGAGGCGAACATCATAAAGATCCAACTGGCGGTACTAAATTCAGGTGGTTCGTTACCTA
AACGCTTTTTGGCATACGGGCCAAACACCAGCCAGAACCAACCGAAAAGCATCACCACCA
TATACCATTCAAATGCCCATCCCCATACATTGGTGACGTAACTGAATACAGCATTAATAA
CGACATTCGCTGCATCCAGATCTCTGACTGTAAGCCAACAAAGTATGCCGACGATTATTA
ACGGCGGAAAGAAAACCTTCGGTTCTATTCCCGTTTTTCTCTTTTCATTCTTCATGAGTT
AATTCCACTGTGAAAACGAATATTTATTTTGCGTTCCCGTTTGTTTTATTTTTGTTAACA
TTTGATATAATTATTATTAACCTCGTGGACGCGTTAATGGCTAACTCATAATGGGTATTC
AATAAGCTGCATTCTGTGATTGTTATCACATTTTTGTTTCGGGTGAATAGAGGGCGATTT
TCTCGTTAATTTTGATTATTAATCAGTTTGTTATGTTGTGTTGTGAGTAAAAAAATAGCA
TCTGACTTTCAATATTGGTGATCCATAAAGCAATATTGAAAATTTCTTTTTTCTACGCCA
TGTTTTCAATATTGGTGAGGAACTTAACAATATTGAAAGTTGGATTTATCTGCGTGTGAC
ATTTTCAATATTGGTGATTAAAGTTTTATTTCCAAATTAAAGGGCGTGATATCTGTAATT
AACACCACCGATATGAACGACGTTTCCTTCATGATTTCTGGAGATGCAATGAAGATTATT
ACTTGCTATAAGTGCGTGCCTGATGAACAGGATATTGCGGTCAATAATGCTGATGGTTCA
TTAGACTTCAGCAAAGCCGATGCCAAAATAAGCCAATACGATCTGAACGCTATTGAAGCG
GCTTGCCAGCTAAAGCAACAGGCAGCAGAGGCGCAGGTGACGGCCTTAAGTGTGGGCGGT
AAAGCCCTGACCAACGCCAAAGGGCGTAAAGATGTGCTATCGCGCGGCCCGGATGAACTG
ATTGTGGTGATTGATGACCAGTTCGAGCAGGCACTGCCGCAACAAACGGCGAGCGCACTG
GCTGCAGCCGCCCAGAAAGCAGGCTTTGATTTGATCCTCTGTGGCGATGGTTCTTCCGAC
CTTTATGCCCAGCAGGTTGGTCTGCTGGTGGGCGAAATCCTCAATATTCCGGCAGTTAAC
GGCGTCAGCAAAATTATCTCCCTGACGGCAGATACCCTCACCGTTGAGCGCGAACTGGAA
GATGAAACCGAAACCTTAAGCATTCCGCTGCCTGCGGTTGTTGCTGTTTCCACTGATATC
AACTCCCCACAAATTCCTTCGATGAAAGCCATTCTCGGCGCGGCGAAAAAGCCAGTCCAG
GTATGGTCGGCGGCGGATATCGGTTTTAACGCCGTGGACGCCTGGTCTGAACAACAGGTT
GCTGCGCCGAAACAGCGCGAACGTCAGCGCATCGTGATTGAAGGCGACGGCGAAGAACAG
ATCGCCGCATTTGCTGAAAATCTTCGCAAAGTCATTTAATTACAGGGGATGCTATGAACA
CGTTTTCTCAAGTCTGGGTATTCAGCGATACCCCTTCTCGTCTGCCGGAACTGATGAACG
GTGCGCAGGCTTTAGCTAATCAAATCAACACCTTTGTCCTCAATGATGCCGACGGCGTAC
AGGCAATCCAGCTCGGCGCTAATCATGTCTGGAAATTAAACGGCAAACCGGACGATCGGA
TGATCGAAGATTACGCCGGTGTCATGGCTGACACTATTCGCCAGCACGGCGCAGACGGCC
TGGTGCTGCTGCCAAACACCCGTCGCGGCAAATTACTGGCGGCAAAACTGGGTTATCGCC
TTAAAGCGGCGGTGTCTAACGATGCCAGCACCATCAGCGTACAGGACGGTAAAGCGACAG
TGAAACACATGGTTTACGGTGGTCTGGCGATTGGCGAAGAACGCATTGCCACGCCGTATG
CGGTACTGACCATCAGCAGCGGCACGTTCGATGCGGCTCAGCCAGACGCGTCACGCACTG
GCGAAACGCACACCGTGGAGTGGCAGGCTCCGGCTGTGGCGATTACCCGCACGGCAACCC
AGGCGCGCCAGAGCAACAGCGTCGATCTCGACAAAGCCCGTCTGGTGGTCAGCGTCGGTC
GCGGTATTGGCAGCAAAGAGAACATTGCGCTGGCAGAACAGCTTTGCAAGGCGATAGGTG
CGGAGTTGGCCTGTTCTCGTCCGGTGGCGGAAAACGAAAAATGGATGGAGCACGAACGCT
ATGTCGGTATCTCCAACCTGATGCTGAAACCTGAACTGTACCTGGCGGTGGGGATCTCCG
GGCAGATCCAGCACATGGTTGGTGCTAATGCATCGCAAACCATTTTCGCCATCAACAAAG
ATAAAAATGCGCCGATCTTCCAGTACGCGGATTACGGCATTGTTGGCGACGCCGTGAAGA
TCCTTCCGGCGCTGACCGCAGCTTTAGCGCGTTGATCCACTCTGGCAGGGCTGCATTTTG
GTCCTGCCGCTGACAGGGAGCTCTTATGTCCGAAGATATCTTTGACGCCATCATCGTCGG
TGCAGGGCTTGCCGGTTCGGTTGCCGCACTGGTGCTCGCCCGCGAAGGGGCGCAAGTGTT
AGTTATCGAGCGTGGCAATTCCGCAGGTGCCAAGAACGTCACCGGCGGGCGTCTCTATGC
CCACAGCCTGGAACACATTATTCCTGGTTTCGCCGAATCCGCCCCGGTAGAACGCCTGAT
CACCCATGAAAAACTCGCGTTTATGACGGAAAAGTCAGCGATGACTATGGACTACTGCAA
CGGTGACGAAACCTCGCTATCCCAGCGTTCTTACTCCGTTTTGCGCAGTAAATTTGATGC
CTGGCTGATGGAGCAGGCCGAAGAAGCGGGCGCGCAGTTAATTACCGGGATCCGCGTCGA
TAACCTCGTACAGCGCGATGGCAAAGTCGTCGGTGTAGAAGCCGATGGCGATGTGATTGA
AGCGAAAACGGTGATCCTTGCTGATGGAGTGAACTCCATCCTTGCCGAAAAGCTGGGGAT
GGCAAAACGCGTTAAACCGACGGATGTGGCGGTTGGCGTGAAGGAACTGATCGAGTTACC
GAAGTCGGTAATCGAAGACCGTTTTCAGTTGCAGGGTAATCAGGGCGCGGCTTGTCTGTT
TGCGGGATCACCCACCGATGGCCTGATGGGCGGCGGCTTCCTTTATACCAATGAAAATAC
CCTGTCGCTGGGGCTGGTTTGTGGTCTGCATCATCTGCATGACGCAAAAAAATCGGTGCC
GCAAATGCTGGAAGATTTCAAACAACATCCGGCCGTTGCACCGCTGATCGCGGGTGGCAA
GCTGGTGGAATATTCCGCTCACGTAGTGCCGGAAGCAGGCATCAACATGCTGCCGGAGTT
GGTTGGTGACGGCGTATTGATTGCCGGTGATGCCGCCGGAATGTGTATGAACCTCGGTTT
TACCATTCGCGGTATGGATCTGGCGATTGCCGCCGGGGAAGCCGCAGCAAAAACCGTGCT
TTCAGCGATGAAAAGCGACGATTTCAGTAAGCAAAAACTGGCGGAATATCGTCAGCATCT
TGAGAGTGGCCCGCTGCGCGATATGCGTATGTACCAGAAACTACCGGCCTTCCTTGATAA
CCCACGCATGTTTAGCGGCTACCCGGAACTGGCGGTGGGCGTGGCGCGTGACCTGTTCAC
CATTGACGGCAGTGCGCCGGAACTGATGCGCAAGAAAATCCTCCGCCACGGCAAGAAAGT
GGGCTTCATCAATCTGATCAAGGATGGCATGAAAGGAGTGACCGTTTTATGACTTCTCCC
GTCAATGTGGACGTCAAACTGGGCGTCAATAAATTCAATGTCGATGAAGAGCATCCGCAC
ATTGTTGTGAAGGCCGATGCCGATAAACAGGCCCTGGAGCTGCTGGTGAAAGCGTGCCCC
GCAGGTCTGTACAAGAAGCAGGATGACGGCAGTGTGCGCTTCGATTACGCCGGATGTCTG
GAGTGCGGCACCTGTCGCATTCTGGGGCTGGGGTCGGCGCTGGAACAGTGGGAATACCCG
CGCGGCACCTTTGGTGTGGAGTTCCGTTACGGCTGATGTTGGTTTGATACGTAACGCCGT
ACTGACTCTCATTGCAAAAAAACAGGAATAACCCATGCAACCGTCCAGAAACTTTGACGA
TCTCAAATTCTCCTCAATTCACCGCCGCATTTTGCTGTGGGGAAGCGGTGGTCCGTTTCT
GGATGGTTATGTACTGGTAATGATTGGCGTGGCGCTGGAGCAACTGACCCCGGCGCTGAA
ACTGGACGCTGACTGGATTGGCTTGCTGGGCGCGGGAACGCTCGCCGGGCTGTTCGTTGG
CACATCGCTGTTTGGCTATATCTCCGATAAAGTCGGACGGCGCAAAATGTTCCTCATTGA
TATCATCGCCATCGGCGTGATATCGGTGGCGACGATGTTTGTTTCATCCCCCGTCGAACT
GTTGGTGATGCGGGTACTTATCGGCATTGTCATCGGTGCAGATTATCCCATCGCCACCTC
AATGATCACCGAGTTCTCCAGTACCCGTCAGCGGGCATTTTCCATCAGCTTTATCGCCGC
CATGTGGTATGTCGGCGCGACCTGCGCCGATCTGGTCGGCTACTGGCTTTATGATGTGGA
AGGCGGCTGGCGCTGGATGCTGGGTAGCGCGGCGATCCCCTGTTTGTTGATTTTGATTGG
TCGATTCGAACTGCCTGAATCTCCCCGCTGGTTATTACGCAAAGGGCGAGTAAAAGAGTG
CGAAGAGATGATGATCAAACTGTTTGGCGAACCGGTGGCTTTCGATGAAGAGCAGCCGCA
GCAAACCCGTTTTCGCGATCTGTTTAATCGCCGCCATTTTCCTTTTGTTCTGTTTGTTGC
CGCCATCTGGACCTGCCAGGTGATCCCAATGTTCGCCATTTACACCTTTGGCCCGCAAAT
CGTTGGTTTGTTGGGATTGGGGGTTGGCAAAAACGCGGCACTGGGGAACGTGGTGATTAG
CCTGTTCTTTATGCTCGGCTGTATTCCGCCGATGCTGTGGCTAAACACTGCCGGACGGCG
TCCATTGTTGATTGGCAGCTTTGCCATGATGACGCTGGCGCTGGCGGTTTTGGGGCTGAT
CCCGGATATGGGGATCTGGCTGGTAGTGATGGCCTTTGCGGTGTATGCCTTTTTCTCTGG
CGGGCCGGGTAATTTGCAGTGGCTCTATCCTAATGAACTCTTCCCGACAGATATCCGCGC
CTCTGCCGTGGGCGTGATTATGTCCTTAAGCCGTATTGGCACCATTGTTTCGACCTGGGC
ACTGCCGATCTTTATCAATAATTACGGTATCAGTAACACGATGCTAATGGGGGCGGGTAT
CTCGCTGTTTGGCTTGTTGATTTCCGTAGCGTTTGCCCCGGAGACTCGAGGGATGTCACT
GGCGCAAACCAGCAATATGACGATCCGCGGGCAGAGAATGGGGTAAATTGTTCAGATTTC
TCTCTTTTCTGAATCAATATTATTGACTATAAGCCGCGTGAATATATGACTACACTTTGT
GGGAAAACAAAGGCGTAATCACGCGGGCTACCTATGATTCTTATAATTTATGCGCATCCG
TATCCGCATCATTCCCATGCGAATAAACGGATGCTTGAACAGGCAAGGACGCTGGAAGGC
GTCGAAATTCGCTCTCTTTATCAACTCTATCCTGACTTCAATATCGATATTGCCGCCGAG
CAGGAGGCGCTGTCTCGCGCCGATCTGATCGTCTGGCAGCACCCGATGCAGTGGTACAGC
ATTCCACCGCTCCTCAAACTTTGGATCGATAAAGTTTTCTCGCACGGCTGGGCTTACGGT
CACGGCGGCACGGCGCTGCATGGCAAACATTTGCTGTGGGCGGTGACGACCGGCGGCGGG
GAAAGCCATTTTGAAATTGGTGCGCATCCGGGCTTTGATGTGCTGTCGCAGCCGCTACAG
GCGACGGCAATCTACTGCGGGCTGAACTGGCTGCCACCGTTTGCCATGCACTGCACCTTT
ATTTGTGACGACGAAACCCTCGAAGGGCAGGCGCGTCACTATAAGCAACGTCTGCTGGAA
TGGCAGGAGGCCCATCATGGATAGCCATACGCTGGTTCAGGCGCTGATCTACCTCGGATC
GGCGGCGCTGATTGTACCCATTGCGGTACGTCTTGGTCTGGGATCGGTACTTGGCTACCT
GATTGCCGGCTGCATTATTGGCCCGTGGGGGCTGCGACTGGTGACCGATGCCGAATCTAT
CCTGCACTTTGCCGAGATTGGCGTGGTGCTGATGCTGTTTATTATCGGCCTCGAACTCGA
TCCACAAAGGCTATGGAAGCTGCGTGCGGCAGTGTTCGGCGGCGGCGCATTGCAGATGGT
GATTTGCGGTGGCCTGCTGGGGCTGTTCTGCATGTTACTTGGGCTGCGCTGGCAGGTCGC
GGAATTGATCGGCATGACGCTGGCGCTCTCCTCTACGGCGATTGCCATGCAGGCGATGAA
TGAACGCAATCTGATGGTGACGCAAATGGGTCGCAGTGCCTTTGCGGTGCTGCTGTTCCA
GGATATCGCGGCGATCCCGCTGGTGGCGATGATTCCGCTACTGGCAACGAGCAGTGCCTC
GACGACGATGGGCGCATTTGCTCTCTCGGCGTTAAAAGTGGCGGGTGCGCTGGTGCTGGT
GGTATTGCTGGGGCGCTATGTCACGCGTCCGGCGCTGCGTTTTGTAGCCCGCTCTGGCTT
GCGGGAAGTGTTTAGTGCCGTGGCGTTATTCCTCGTGTTTGGCTTTGGTTTGCTGCTGGA
AGAGGTCGGCTTGTCGATGGCGATGGGCGCGTTTCTGGCGGGCGTACTGCTGGCAAGCTC
GGAATACCGTCATGCGCTGGAGAGCGATATCGAACCATTTAAAGGTTTGCTGTTGGGGCT
GTTTTTCATCGGTGTTGGCATGTCGATAGACTTTGGCACGCTGCTTGAAAACCCATTGCG
CATTGTCATTTTGCTGCTCGGTTTCCTCATCATCAAAATCGCCATGCTGTGGCTGATTGC
CCGACCGTTGCAAGTGCCAAATAAACAGCGTCGTTGGTTTGCGGTGTTGTTAGGGCAGGG
CAGTGAGTTTGCCTTTGTGGTATTTGGCGCGGCGCAGATGGCGAATGTGCTGGAGCCGGA
GTGGGCGAAATCGCTGACCCTGGCGGTGGCGCTGTCGATGGCAGCAACGCCGATTCTGCT
GGTGATCCTCAATCGCCTTGAGCAATCTTCTACTGAGGAAGCGCGTGAAGCCGATGAGAT
CGACGAAGAACAGCCGCGCGTGATTATCGCCGGATTCGGTCGTTTTGGGCAGATTACCGG
ACGTTTACTGCTCTCCAGCGGGGTGAAAATGGTGGTACTCGATCACGATCCGGACCATAT
CGAAACCTTGCGTAAATTTGGTATGAAAGTGTTTTATGGCGATGCCACGCGGATGGATTT
ACTGGAATCTGCCGGAGCGGCGAAAGCGGAAGTGCTGATTAACGCCATCGACGATCCGCA
AACCAACCTGCAACTGACAGAGATGGTGAAAGAACATTTCCCGCATTTGCAGATTATTGC
CCGCGCCCGCGATGTCGACCACTACATTCGTTTGCGTCAGGCAGGCGTTGAAAAGCCGGA
GCGTGAAACCTTCGAAGGTGCGCTGAAAACCGGGCGTCTGGCACTGGAAAGTTTAGGTCT
GGGGCCGTATGAAGCGCGAGAACGTGCCGATGTGTTCCGCCGCTTTAATATTCAGATGGT
GGAAGAGATGGCAATGGTTGAGAACGACACCAAAGCCCGCGCGGCGGTCTATAAACGCAC
CAGCGCGATGTTAAGTGAGATCATTACCGAGGACCGCGAACATCTGTCATTAATTCAACG
ACATGGCTGGCAGGGAACCGAAGAAGGTAAACATACCGGCAACATGGCGGATGAACCGGA
AACGAAACCCTCATCCTAATAAAGAGTGACGTAAATCACACTTTACAGCTAACTGTTTGT
TTTTGTTTCATTGTAATGCGGCGAGTCCAGGGAGAGAGCGTGGACTCGCCAGCAGAATAT
AAAATTTTCCTCAACATCATCCTCGCACCAGTCGACGACGGTTTACGCTTTACGTATAGT
GGCGACAATTTTTTTTATCGGGAAATCTCAATGATCAGTCTGATTGCGGCGTTAGCGGTA
GATCGCGTTATCGGCATGGAAAACGCCATGCCGTGGAACCTGCCTGCCGATCTCGCCTGG
TTTAAACGCAACACCTTAAATAAACCCGTGATTATGGGCCGCCATACCTGGGAATCAATC
GGTCGTCCGTTGCCAGGACGCAAAAATATTATCCTCAGCAGTCAACCGGGTACGGACGAT
CGCGTAACGTGGGTGAAGTCGGTGGATGAAGCCATCGCGGCGTGTGGTGACGTACCAGAA
ATCATGGTGATTGGCGGCGGTCGCGTTTATGAACAGTTCTTGCCAAAAGCGCAAAAACTG
TATCTGACGCATATCGACGCAGAAGTGGAAGGCGACACCCATTTCCCGGATTACGAGCCG
GATGACTGGGAATCGGTATTCAGCGAATTCCACGATGCTGATGCGCAGAACTCTCACAGC
TATTGCTTTGAGATTCTGGAGCGGCGGTAATTTTGTATAGAATTTACGGCTAGTGCCGGA
TGCGACGCCGGTCGCGTCTTATCCGGCCTTCCTATATCAGGCTGTGTTTAAGACGCCGCC
GCTTCGCCCAAATCCTTATGCCGGTTCGACGGCTGGACAAAATACTGTTTATCTTCCCAG
CGCAGGCAGGTTAATGTACCACCCCAGCAGCAGCCGGTATCCAGCGCGTATATACCTTCC
GGCGTACCTTTGCCCTCCAGCGATGCCCAGTGACCAAAGGCGATGCTGTATTCTTCAGCG
ACAGGGCCAGGAATCGCAAACCACGGTTTCAGTGGGGCAGGGGCCTCTTCCGGCGATTCT
TTGCTGTACATATCCAGTTGACCGTTCGGGAAGCAAAAACGCATACGGGTAAAGGCGTTG
GTGATAAAACGCAGTCTTCCCAGCCCCCGCAATTCCGGTGACCAGTTATTTGGCATATCG
CCGTACATAGCGTCGAGAAAGAAGGGATAGGAGTCACTCGATAGCACCGCTTCTACATCG
CGCGCGCACTCTTTGGCGGTCTGTAGATCCCACTGCGGCGTGATCCCTGCGTGGGCCATC
ACCAACTTTTTCTCTTCGTCGATTTGCAGCAAAGGCTGGCGACGCAGCCAGTTAAGCAGC
TCGTCGGCATCCGGCGCTTCCAGCAGCGGTGTCAGGCGATCTTTCGGTTTATTGCGGCTG
ATCCCGGCAAATACCGCCAGCAGATGCAGATCGTGATTGCCCAGCACCAGACGTACGCTG
TCGCCTAAGGATTTCACATAGCGCAGAACATCCAGCGAACCCGGGCCGCGCGCGACCAGA
TCGCCCGTCAGCCAGAGGGTATCTTTCCCAGGGGTAAATTCTACTTTATGCAGCAATGCG
ATCAGTTCATCGTAACAACCATGAACGTCGCCAATAAGGTATGTCGCCATATTCTTTTAA
TGAATGAGTGTGGGAACGGCGAGTCGGAATACGGGAATGTCGATGCTGAAAGGGACGCCA
TTTTCATCGATCATTTCGTAGTGACCCTGCATGGTGCCCAGCGGGGTTTCAATGATTGCA
CCGCTGGTGTACTGGTACTCTTCGCCAGGCGCGATAAGTGGCTGGACGCCAACCACTCCT
TCGCCCTGGACTTCGGTTTCACGGCCATTGCCATTGGTGATCAGCCAGTAACGCCCCAAC
AACTGCACTGGCGCTCGCCCCAGATTGCGTATGGTTACGGTATAAGCAAAAACGTAACGT
TCATTATCAGGTGAAGATTGTGCCTCAATGTAGACGCTTTGAACCTGAATACACACTCGG
GGCGAATTGATCATCGTTAACTCTCCTGCAAAGGCGCGTTCTCCGCCAGATAGTTCGCCA
TCTGGCAATATTGCGCGACAGAGATATTTTCCGCTCGCATCGCCGGGTCGATCCCCATTC
CCGTTAACACCTCGGCGCTAAACAGGTTGCCGAGGCTGTTACGAATGGTTTTACGACGCT
GGTTAAAGGCTTCGGTGGTGATGCGGCTCAACACACGAACATCTTTAACCGGGTGAGGCA
TCGTTGCATGAGGAACCAGGCGCACGACGGCGGAATCCACTTTGGGTGGTGGTGTAAAGG
CTGACGGCGGAACTTCCAGTACCGGGATCACGTTGCAATAGTATTGCGCCATGACGCTTA
ATCGACCATACGCTTTGCTGTTCGGTCCTGCAACCAGACGATTCACCACCTCTTTTTGCA
ACATAAAGTGCATGTCGGCAATGGCATCAGTATAGCTAAACAGATGGAACATCAACGGCG
TGGAGATGTTATAAGGCAGGTTGCCGAAAACACGCAGCGGCTGACCCATTTTCTCGGCCA
GTTCGCCAAAGTTAAAGGTCATCGCATCCTGCTGATAAATCGTCAGTTTCGGGCCTAAGA
ATGGATGCGTTTGCAGACGTGCCGCCAGATCGCGGTCAAGTTCGATGACCGTCAGCTGGT
CCAGACGTTCGCCGACCGGTTCGGTCAATGCCGCCAGACCGGGGCCGATTTCGACCATCG
CCTGGCCCTTTTGCGGGTTAATGGCAGAAACAATACTGTCGATCACGAACTGATCGTTGA
GAAAGTTTTGCCCGAAGCGTTTACGGGCTAAGTGGCCCTGGTGGACTCGATTATTCATTG
GGTGTTAACAATCATTTTGATGGCGAGATTAAGCGCCGTAATAAAACTGCCGACATCGGC
TTTACCACGTCCCGCCAGTTCAAGCGCGGTGCCGTGGTCCACTGATGTGCGAATAAAGGG
CAGGCCCAGCGTAATGTTCACACCGCGCCCGAAGCCCTGGTATTTTAGCACGGGAAGACC
CTGATCGTGGTACATCGCCAGCACGGCGTCGGCGTTATCGAGATATTTCGGCTGAAACAG
GGTATCGGCAGGCAGCGGCCCGTTGAGTTTCATCCCCTGCGCCCGCAGCTCGTCGAGCAC
CGGAATAATGGTGTCTATCTCTTCCGTACCCATATGACCGCCTTCGCCCGCGTGCGGATT
CAGCCCGCAGACCAGAATGCGCGGTTCGGCAATACCAAATTTTGTACGCAAATCGTGATG
CAAAATAGCAATCACTTCGTGCAAAAGTGCAGGGGTGATAGCATCTGCGATATCGCGCAG
CGGTAAATGCGTCGTTGCCAGCGCCACGCGAAGTTCTTCGGTCGCCAGCATCATCACCAC
TTTTTTCGCCTGCGAACGCTCTTCGAAAAACTCGGTATGACCGGTAAACGGAATGCCTGC
GTCGTTAATGACGCCTTTATGCACGGGGCCTGTGATCAGCGCAGCAAATTCACCGTTCAG
ACAGCCATCACACGCTCGCGCCAGCGTCTCCACCACGTAATGTCCATTTTCAATCGCTAA
CTGCCCCGCAGTGACAGATTCACGTAGCGCGACAGGAAGTAGCGTTAATGTGCCCGTAGT
TTGCGGTTGTGCAGGGGAGTTGGGGGAATAAGGGCGGAGGGTGAGCGGCAAACCGAGCAT
CGCTGCCCGGTCGATAAGGAGAGTGGCATCGGCACAAACAACCAGTTCGACCGGCCACTC
ACGCTGTGCAAGCTGGACAACTAAGTCCGGGCCAATCCCGGCGGGCTCGCCGGGAGTGAT
CACAACACGTTGGGTTTTAACCATTAGTTGCTCAGGATTTTAACGTAGGCGCTGGCACGT
TGTTCCTGCATCCAGCTTGCTGCTTCTTCCGAGAACTTACGGTTCATCAGCATGCGGTAT
GCACGATCTTTCTGCGCAGCGTCGGTTTTATCGACATTACGGGTATCCAGCAGTTCGATT
AAATGCCAGCCGAATGAAGAGTGAACCGGTGCACTCATTTGACCTTTGTTCAGGCGAGTC
AGGGCGTCACGGAAGGCCGGATCGAAAATATCTGGTGTAGCCCAGCCGAGATCACCGCCC
TGGTTAGCGGAGCCTGGATCCTGAGAGAACTCTTTCGCTGCGGCAGCAAAAGTCGTTTTA
CCACTCTTGATATCAGCAGCAATCTGTTCCAGTTTCACGCGTGCCTGTTCGTCAGTCATG
ATCGGCGACGGTTTCAGCAGAATATGGCGAGCATGAACTTCGGTCACCGAGATATTTTTG
CTTTCGCCGCGCAGGTCGTTAACTTTCAGAATATGGAAGCCAACGCCGGAACGAATCGGG
CCAACAATGTCGCCTTTCTTCGCGGTGCTTAATGCCTGGGCGAAGATCCCCGGCAACTCC
TGAATACGGCCCCAGCCCATCTGGCCGCCGTTCAGCGCCTGCTGGTCGGCAGAATGAGCA
ATCGCCAACTTACCGAAATCAGCGCCGTTACGCGCCTGATCGACAATGGCACGCGCCTGG
CTTTCCGCTTCGTTCACCTGATCAGAGGTCGGGTTTTCCGGCAGCGGGATCAGGATGTGG
CTCAGGTTCAGCTCAGTGCTGGCGTCGTTTTGGTTACCCACCTGCTGCGCCAGGGATTCG
ACTTCCTGCGGCAGGATGGTGATGCGACGACGCACCTCGTTGTTACGCACTTCAGAGATA
ATCATCTCTTTGCGGATCTGGTTACGATAAGTGTTGTAGTTCAGACCATCGTAAGCCAGA
CGGCTGCGCATCTGATCCAGCGTCATGTTGTTCTGTTTCGCGATGTTAGCAATCGCCTGA
TCCAGCTGCTCATCGGAGATTTTCACTCCCATTTTCTGCCCCATCTGCAGGATGATTTGA
TCCATGATCAAACGTTCCATGATTTGGTGGCGCAGCGTCGCGTCATCAGGAAGTTGCTGC
CTTGCCTGAGCAGCGTTCAGTTTTACCGACTGCATTAATCCATCAACGTCGCTTTCCAGC
ACGACGCCGTTATTGACGACGGCTGCGACTTTATCGACTACCTGGGGGGCAGCGAAACTG
GTATTCGCGATCATGGCGATACCGAGAAGCAGCGTTTTCCAGTTCTTCATACTTTTTCCA
TTTCAATTAACCGCACTGCGGATTACGTGGTAAATCAACAAATCACAAAGTGTTTTGATA
CGGCAGAATGTTCGAACGCAGCATCTCTTGCGTACCCAGACCGTAGTTGGAGCTCAGGCC
GCGAAGTTCGATGTTAAAGCCGATTGCGTTGTCATATACCGCATGTTGTTTATCGTTATC
CCAACCGTTCAGCTTCCGCTCGTAACCGACGCGAATTGCATAGCAGCAGGAGCTGTATTG
CACACCTAACATAGAGTCGGCTTGCTTGTTCGCATTGGTGTCGTAGTAGTAGGCCCCAAC
AATGGACCAACGATCGGCAATTGGCCAGCTGGCGACAGCACCTACCTGCGAAATACCATT
CTTATATTGCTCAGCAGTGGAATAGTACTTAGGCAGCGTAGCCTGAATATATTCCGGGCT
GGCGTAACGGTAATTCAGCTGTACCAGACGGTCTTCATCCCGACGGTATTCAATGCTGGA
GTTACTGGTCGCTACGTTATCCAGACGTGTATCGTACTGAATCCCGCCACGCAATCCCCA
ACGCTCGGAGATACGCCAGTAAGTATCGCCTGCCCACACCAGTGAACCCGTTTTGTCGTC
ATTCTCCCATGTTATGTTGTCATCGCCAGTGCGAGACTCCGTGAAATAGTAGATTTGACC
AACGGAAATATTAAAACGTTCAACGGCAGCATCATCATATATGCGAGATGTGACACCGGT
CGTCACCTGGTTAGCGGAGGCAATACGGTCAAGACCGCCGTAAGTCCGGTCCCGGAACAG
GCCAGAGTAGTCAGATTGCAGCAGAGACGAGTCGTAGTTATAGATGTCGCTCTGATCGCG
ATACGGCACGTACAAATACTGCGCGCGCGGTTCCAGCGTTTGGGTATAACCCGGAGCCAG
CATTTCCATATCGCGTTCAAAGACCATTTTGCCGTCAACTTTGAATTGCGGCATTACGCG
GTTAACGGATTCGTCCAGCTTGGTCGTGTTTCTGGAGTTATACCAGTCAAGATTGGTTTG
CTGATAATGGGTTGCCAGCAACTTCGCTTCGGTATTGATGCTGCCCCAGTTATTAGAGAG
CGGCAAATTGATGGTCGGTTCCAGGTGAACACGGGTTGCTTCAGGCATGTCGTCTCTGGT
GTTAACAAAGTGCACTGCCTGGCCGTAAATACGCGTATCAAACGGACCAACATCATTCTG
GTAGTAATTAACGTCTAACTGCGGCTCTGCCGAGTAGCTACTGGTGTTCTGTTCGCTGAA
AACCTGGAACTGCTTGGTTGAAACGGTGGCATTGAAGTTTTGCACCGCATAGCCAACGCT
GAATTTTTGCGTTGCGTAGCCGTCAGTACTGGAACCGTACTTGTTATCGAAATCATTGAA
GTAGCTAGGATCGCTGACCTTGGTGTAGTCGACGTTGAAACGCCACACTTGATCCATGAC
CCCGGAGTGGTTCCAGTAGAATAACCAACGACGTGAACTGTCATCGTTCGGGTGTTCATC
TTCATAGACTTTATCTGAAGGCAGATAGTCCAGTTCCATCAAGCCAGCGCCCGCCTGGGA
GAGGTAGCGGAATTCGTTCTCCCACATGATGTTGCCACGACGATGCATATAATGCGGCGT
GATGGTGGCATCCATATTTGGCGCGATGTTCCAGTAATATGGCAGGTAGAACTCAAAGTA
GTTGGTGGTGGTGTACTTGGCGTTCGGGATCAAGAAACCAGAGCGACGTTTGTCACCCAC
CGGCAACTGCAAATAGGGGCTATAAAAGATCGGTACCGGACCCACCTTAAAGCGGGCGTT
CCAGATCTCCGCAACTTGTTCTTCGCGGTCATGAATAATTTCGCTACCTACCACGCTCCA
GGTGTCAGAACCCGGCAGACAGGAGGTAAAGCTACCGTTATCCAGAATGGTATAGCGGTT
TTCGCCACGTTGTTTCATCAGGTCCGCTTTACCGCGACCCTGGCGACCCACCATCTGGTA
ATCACCTTCCCAGACGTTGGTATCTTTGGTGTTCAGATTCGCCCAGCCTTTCGGCCCTTT
GAGGATCACCTGGTTATCGTCGTAATGGACATTACCGAGCGCATCAACGGTACGTACCGG
CTCCGGTTGTCCTGGTGCCTCTTTTTGATGGAGCTGCACTTCGTCGGCCTGCAGACGGCT
GTTACCCTGCATGATATCCACGCTGCCAGTAAACACGGCGTCATCCGGGTAGTCCCCTTT
CGCGTGGTCAGCATTGATAGTCACGGGTAAGTCATTGGTATCGCCCTGTACCAGAGGACG
GTCATAGCTTGGCACGCCCAACATGCACTGTGAGGCGAGGTCGGCTGCCAGTCCCTGTTG
ACTATAAAGGGCGGTGGCAATCATGGTGGCCAGGAGAGTGGGGATACGTTTTTTCATACG
TTGATTTTATTGTTCCATCATCGGTAACGTTGCGCGTGACAAACGGTCAGAGACTAACGT
ACTCGTCATCTCTACGCTAGTGTTAATCCTGTCCGAATAGCGTCAGTGGTGTTAGGCACG
GCATTGAATGACAGGTATGATAATGCAAATTATAGGCGATGTCCCACAATTGACCGCAGC
CGGAAAACGGTAAAAGCACCTTTATATTGTGGGAGATAGCCCTGATATCCGTGTGTCGAT
TTGGGGAATATATGCAGTATTGGGGAAAAATCATTGGCGTGGCCGTGGCCTTACTGATGG
GCGGCGGCTTTTGGGGCGTAGTGTTAGGCCTGTTAATTGGCCATATGTTTGATAAAGCCC
GTAGCCGTAAAATGGCGTGGTTCGCCAACCAGCGTGAGCGTCAGGCGCTGTTTTTTGCCA
CCACTTTTGAAGTGATGGGGCATTTAACCAAATCCAAAGGTCGCGTCACGGAGGCTGATA
TTCATATCGCCAGCCAGTTGATGGACCGAATGAATCTTCATGGCGCTTCCCGTACTGCGG
CGCAAAATGCGTTCCGGGTGGGAAAATCAGACAATTACCCGCTGCGCGAAAAGATGCGCC
AGTTTCGCAGTGTCTGCTTTGGTCGTTTTGACTTAATTCGTATGTTTCTGGAGATCCAGA
TTCAGGCGGCGTTTGCTGATGGTTCACTGCACCCGAATGAACGGGCGGTGCTGTATGTCA
TTGCTGAAGAATTAGGGATCTCCCGCGCCCAGTTTGACCAGTTTTTGCGCATGATGCAGG
GCGGTGCACAGTTTGGCGGCGGTTATCAGCAGCAATCTGGCGGTGGTAACTGGCAGCAAG
CGCAGCGTGGCCCGACGCTGGAAGATGCCTGTAATGTGCTGGGCGTGAAGCCGACGGATG
ATGCGACCACCATCAAACGTGCCTACCGTAAGCTGATGAGTGAACACCATCCCGATAAGC
TGGTGGCGAAAGGTTTGCCGCCTGAGATGATGGAGATGGCGAAGCAGAAAGCGCAGGAAA
TTCAGCAGGCATATGAGCTGATAAAGCAGCAGAAAGGGTTTAAATAAGTTTTAAACTGTA
GGCCTGATAAGACGCGGCCCGCGTCGCATCAGGCAATCGGCGCACAATTGCCGGATGCGG
CGTGAACGCCTTATCCGCCTACCGAACTGCGCCAGCGTGACGATTAAAAATCCGCTGGCG
CTTTAAACGTCATACTATTGCCATACGCCGGATGGGTAATCGTCAACATCTCTGCATGTA
GCAACAAACGCGGTGCCATCGCTCTCGCTTCTGGTGATGCATAAAAACGATCGCCGAGAA
TCGGATGCCCCAGCGCCAGCATATGCACACGCAATTGATGCGAACGCCCGGTAATCGGTT
TTAACACCACTCTTGCCGTGTTATCCGCCGCATACTCCACCACTTCATATTCCGTCTGCG
CAGGTTTACCCGTTTCGTAACAGACTTTCTGTTTCGGGCGGTTTGGCCAGTCGCAAATCA
GCGGCAGATCCACCAGACCTTCTGCGGGGGATGGATGCCCCCAGACGCGGGCCACATACT
GCTTTTTCGGCTCGCGCTCGCGGAACTGGCGTTTTAACTCCCGCTCCGCGGCTTTGGTCA
GCGCCACTACAATCACGCCGCTGGTAGCCATATCCAGACGATGCACCGATTCTGCCTGCG
GATAATCACGCTGAATGCGCGTCATCACGCTATCTTTGTGCTCTTCCAGACGACCCGGCA
CAGACAACAAACCGCTCGGCTTGTTAACCACCATAATGTGGTCATCCTGATACAGGATAA
CCAACCAGGGTTCCTGCGGTGGATTGTAGTTTTCCATCCCCATTTTCGGCTCCGTTACTG
ATGCGTTACAACGATCAAACGCAGGGCATCCAGACGCCAGCCTGCCTGATCCAGGCTTTC
CATTACCTGCTGACGGTTGCTCTCAATGGCGGTCAGTTCGTCGTCACGAATGTTCGGGTT
CACTGCGCGCAGCGCTTCCAGACGAGACAGCTCGGCAGACAGTTTTTCGTCGGCTTCGTT
ACGTGCGGCATCAATCAATGCACGGGCAGATTTCTCGATCTGCGCTTCACCCAGCTGAAG
GATAGCGTGAACATCCTGCTGCACGGCGTTAACCAGTTTGCTGCCGGTGTGACGGTTAAC
CGCGTTAAGCTGGCGGTTAAAGGTTTCAAACTCCACCTGGGCCGCCAGGTTGTTGCCGTT
TTTATCCAGCAGCATACGTACCGGCGTCGGTGGCAGGAAGCGGTTGAGCTGCAACTGCTT
CGGCGCCTGGGCTTCGACCACGTAAATCAGTTCCACCAACAGCGTACCTACCGGCAACGC
TTTGTTTTTTAACAGTGAAATCGTGCTGCTACCGGTATCGCCAGAAAGAATCAGATCCAG
ACCGTTGCGGATCAGCGGATGTTCCCAGGTAATAAACTGAGCATCTTCACGCGCCAGCGC
CACTTCACGATCAAAGGTGATGGTGATGCCATCTTCCGACAGGCCAGGGAAGTCCGGCAC
CAGCATATGATCGGACGGGGTCAGCACGATCATGTTGTCGCCGCGATCGTCCTGATTGAT
ACCGATAATATCGAACAGGTTCATGGCGAAGGCGATCAGGTTGGTATCGTCATCCTGCTC
TTCAATGCTTTCTGCCAGTGCCTGGGCTTTTTCGCCACCGTTGGAGTGGATTTCCAGCAG
GCGATCACGCCCCTGTTCCAGTTGTGCTTTCAGCGCTTCATGTTGCTCGCGGCAGTTTTT
GATCAGATCGTCAAAGCCTTCGGTTTGATCCGGTGAAGCCAGATAGTTAATCAGATCGTT
GTAGACGCTATCGTAAATAGTGCGTCCGGTCGGGCAGGTGTGCTCGAATGCATCCAGACC
TTCGTGATACCAGCGCACCAGCACCGACTGAGCAGTTTTTTCCAGATAAGGCACATGGAT
CTGAATATCGTGCGCCTGACCGATACGATCCAGACGACCAATACGCTGCTCCAGCAGATC
CGGGTTGAATGGCAGGTCAAACATTACCATGTGGCTGGCGAACTGGAAGTTACGTCCTTC
AGAACCGATTTCTGAGCACAGCAGTACCTGTGCGCCGGTGTCTTCTTCGGCAAACCAGGC
GGCAGCGCGGTCACGTTCGATAATCGACATACCTTCGTGGAACACCGCAGCGCGAATACC
TTCACGTTCGCGCAGTACCTGCTCCAGTTGCAGCGCAGTGGCAGCTTTGGCGCAGATCAC
CAGCACTTTCTGAGAGCGATGGCTGGTCAGGTAGCCCATCAGCCACTCAACGCGCGGATC
GAAGTTCCACCAGGTGGCGTTATCACCTTCAAATTCCTGATAAATACGCTCCGGGTAGAG
CATATCGCGAGCACGATCTTCCGCACTTTTACGTGCGCCCATAATGCCGGAGACTTTAAT
AGCCGTCTGATACTGCGTCGGTAGCGGCAGTTTAATGGTGTGCAGCTCGCGTTTCGGGAA
TCCTTTCACACCGTTACGCGTGTTACGGAACAGCACGCGGCTGGTGCCGTGGCGATCCAT
CAGCATCGAAACCAGCTCCTGACGGGCGCTCTGGGCATCTTCGCTGTCGCTGTTTGCTGC
CTGCAACAGCGGCTCGATATCCTGCTCGCCGATCATCTCGCCGAGCATGTTCAGTTCGTC
ATTGCTCAGTTTGTTACCTGCCAGCAGCATGGCAACGGCGTCCGCAACCGGACGATAATT
TTTCTGCTCTTCAACGAACTGCGCAAAATCGTGGAAACGGTTCGGGTCCAGCAGACGCAG
ACGGGCGAAGTGGCTTTCCATCCCCAGCTGTTCCGGGGTCGCGGTCAGCAGCAGAACGCC
CGGCACGTGCTCTGCCAGTTGTTCAATGGCCTGATATTCACGGCTTGGCGCATCTTCGCT
CCACACCAGGTGATGCGCTTCATCGACCACCAGCAGGTCCCATTCGGCTTCACAGAGATG
TTCCAGGCGCTGTTTGCTACGACGGGCAAAATCCAGCGAGCAAATCACCAGCTGTTCGGT
GTCAAACGGGTTGTAAGCATCGTGCTGAGCTTCGGCATAACGCTCATCATCAAATAGCGC
AAAGCGCAGGTTGAAACGGCGCAGCATTTCTACCAGCCACTGATGCTGTAAGGTTTCCGG
GACGATAATTAGCACACGTTCAGCAGCGCCAGAGAGCAGTTGCTGATGCAGGATCATCCC
GGCTTCAATGGTTTTCCCTAAACCCACTTCGTCAGCCAGCAGGACGCGCGGCGCGTGGCG
GCGACCAACATCATGAGCGATGTTGAGCTGATGCGGAATCAGGCTGGTACGCTGACCGCG
CAGGCCGCTGTACGGCATACGGAACTGTTCGCTGGAATACTTACGCGCGCGATAACGCAG
CGCAAAGCGGTCCATACGGTCAATCTGCCCGGCAAACAGACGGTCCTGCGGTTTGCTGAA
CACCAGTTTGCTATCAAGGAAAACTTCACGCAGGGCTACGCCGGACTCTTCAGTATCCAG
GCGAGTACCGATATAGGTCAGCAAGCCATTTTCTTCTTTTACTTCTTCGACTTGCATCTG
CCAGCCGTCATGGCTGGTAATAGTATCACCAGGGTTGAACATCACGCGGGTCACGGGGGA
ATCACTGCGTGCGTACAGACGGTTTTCACCAGTAGATGGGAAAAGTAAAGTGACAGTTCG
CGCATCCACCGCGACAACGGTTCCAAGTCCCAATTCGCTTTCTGTATCGCTGATCCAGCG
TTGACCAAGTGTAAAAGGCATATGTGTTCGGCTCTATATCTTTAATTGCAGGCAATAACC
ACCCGCTACCGTGCTTATGAGGTAGTGGTGTTATTCAGGTCCAGGAATGGAAAGGGCGCT
ATGGTACTGGATGGCAAAGCATTCGTCACGCATCAAAATGGTATCTGGCGAACTCTTTTT
TTTGCTCAAAATAGCCCAAGTTGCCCGGTCATAAGTGTAGCAAAATTATCCTCAATAAAA
GGGAGTATTCCCTCCGCCACGGGTTGTAGCTGGCGGGTCAGATAGTGTTCGTAATCCAGT
GGTGAACGTTGGTAGTCCAGCGGCTCCGGGCCGTTGGTGGTCCATACGTACTTAATGGTG
CCGCGATTCTGATATTGCAAGGGGCGACCGCGCTTTTGGTTTTCTTCATCGGCAAGGCGA
GCGGCGCGTACATGAGGCGGCACATTACGCTGATACTCGCTCAGCGGACGGCGAAGGCGT
TTACGGTAAACCAGTCGCGCATCCAGTTCACCCGCCATCAGTTTGTCGATGGTTTCGCGT
ACATATTCCTGATATGGCTCGTTGCGGAAGATGCGCAGGTATAGCTCCTGCTGAAACTGC
TGGGCCAGCGGCGTCCAGTCGGTGCGCACGGTTTCCAGCCCTTTAAACACCATCCGCTGT
TTATCGCCCTCCTGAATCAGCCCGGCGTAGCGCTTTTTACTGCCGGTATCGGCTCCGCGA
ATGGTTGGCATCAGAAAACGGCAGAAATGAGTTTCATACTCCAGTTCTAATGCGCTGGTC
AGCCGTTGTTTTTGCAGCGTTTCCGCCCACCAGGCGTTAACGTGCTGCACCAGTACACGA
CCGATTTTCGCCGCCTCTTCTTCCGAATGTGCACCTTTTAGCCAGACAAAAGTCGAGTCG
GTATCTCCGTAGATAACGTCGTAGCCCTGCGCTTCAATCAATGCTTTGGTCTGCCGCATG
ATCTGATGACCACGCATGGTGATCGACGATGCCAGGCGCGGATCGAAGAAGCGGCAGGCG
GTGGTGCCGAGCACGCCATAAAAGGCATTCATAATGATCTTCAGCGCCTGCGAAAGCGGC
TTATTACCCTGACGTTTGGCTTCATCGCGCCCGTGCCAGATGTTAGTCACAATCTCCGGC
AGGCAATGTTTCTCCCGTGAGAACCAGGCATCGAGAAAACCTTCGGTACTGTGCTCTGGA
TCAGGTTGCGCCATGCCTTCAACCAGCCCGACGGGATCAATCAGAAAGGTGCGGATGATC
GACGGGTACAGGCTTTTATAGTCCAGCACCAGCACTGAATCATAAAGCCCTGGCCGTGAA
TCCATCACGTAGCCGCCAGGGCTGGCGTGCGGTGGCACTTCGCCGAGATTAGGCGCGACA
TAACCAGCGCGATGCATTCGCGGAAAATAGAGATGACCAAACGCTGCCACCGAACCGCCG
TGCCGATCCACCGGCAGGCCGTTCACCGTTGCTCGTTCGAGTAAAAATGGCATGATTTCA
GTTTTGTGGAAGATCTGCGTCACCAGCTCGCAATCTTTCAGGTTATAAGTTGCCAGCGCA
GGTTTATCTTCGGCGAAACGGCGGTCAATTTCGTCCATTCGATCCCACGGGTTATCGATA
GATTTTCCTTCGCCTAATAGCTCCTGAGCGACAGTTTCCAGCGAGAATGAAGAGAAATTC
CAGAACGCGGATTTCAGCGCCTCGATACCGTCGATAATTAGCCGACCTTTAGCCTGGGCA
AAAAAGACGCCGTTTTTAAAGCCGTGCTCGCGCCACTCCAGCTCGCTATTATCGCGCCCA
AGACGCAGCGGAAGACGGTAACGCTCGGCATGTTTTTGCAGCATTCGCAGATCGAACTGC
ACCACGTTCCAGCCGATGATCACATCGGGATCGTGGTTTGCAAACCAGGCGTTGAGTTTT
TCCAGCAGCAGCGGGCGGCTGGCGACGTATTCCAGTTCGAAATCAAGCGAGGAGGCGTCG
CCATTCTCCGGCCCCAGCATATAAACGATGCGCTGCCCGCAGCCTTCCAGGCCGATGCAG
TACAGCTCACCGTGGCGGGTGGTTTCAATATCTATAGAAACCCACTTGAGCGGCGGACGA
TAGTCGGGATGCGGTTTCAGACGGGCATTAACGATAGTGCCATTGTGCATATCACCCTCG
ACCCACACCGGTGAGGTGATAAACCGCTCCATCAGATAGCGTTCTGGCGGGCGCACATCG
GCCTCGTAGACGGTAACGCCACCTTCACGCAGGCGCTTTTCGTAATTCATCAATTGGCGA
TGGGCGCGACAGTAAAGGCCATACACCGGCTGGCGGTGAAAATCCTTTAACGCCAGCGGT
GTCAGGCGAAAGCCTTGTTCACCCTGCAAAATATGCTGAGCGCGGGGAACCTGATCGGCG
GGAATAAACGCCACGGACTCTTGCGGTGCAAGCGTAACCTGCAACGGCCCGTTGTCCGTC
GCCAGCCAGAAGGAGACTTCTGTCCCTTGCGGGGTGTCCCGCCAGTGTCGGGTTAAGATA
AAACCTGCCTGCGCCACGCTGAAAATCCATCAAAAAACCAGGCTTGAGTATAGCCTGGTT
TCGTTTGATTGGCTGTGGTTTTATACAGTCATTACTGCCCGTAATATGCCTTCGCGCCAT
GCTTACGCAGATAGTGTTTATCCAGCAGCGTTTGCTGCATATCCGGTAACTGCGGCGCTA
ACTGACGGCAGAATATCCCCATATAAGCGACCTCTTCCAGCACGATGGCGTTATGCACCG
CATCTTCGGCATTTTTGCCCCATGCAAACGGGCCGTGGGAATGGACCAGAACGCCGGGCA
TTTGCGCTGCATCGATACCCTGTTTTTCAAAGGTTTCTACGATGACGTTACCGGTTTCCC
ACTCATATTCGCCGTTGATTTCTGCGTCGGTCATTTTGCGGGTGCAGGGAATGGTGCCGT
AGAAATAGTCGGCGTGGGTGGTGCCGGTTGCTGGAATCGACTGACCCGCCTGCGCCCAGA
TGGTGGCGTGGCGCGAGTGCGTATGCACAATGCCGCCAATGGAGGGGAATGCCTGATAGA
GCAGCCGGTGAGTTGGCGTGTCGGAGGAGGGCTTTTTCGTACCTTCAACCACTTCACCGG
TTTCGATGCTAACCACGACCATATCGTCAGCGGTCATGACGCTGTAATCGACGCCGGAAG
GTTTGATCACAAAGACGCCGCGCTCGCGATCAACGGCGCTGACGTTGCCCCATGTGAGCG
TGACCAGGTTGTGTTTTGGCAGCGCCAGGTTGGCTTCTAATACCTGGCGTTTGAGATCTT
CTAACATGTTGACTCCTGAGAGGTCGTTTCCCCTCACCCCGGCCCTCTCCCCAAAGGGGC
GAGGGGGAAAACAATGCCGGATGCGCTTTGCTTATCCGGCCTACAAAATCGCAGCGTGTA
GGCCAGATAAGACGCGTCAGCGTCGCATCAGGCGTTACATACCTGATGTGGCTACTTAGC
GACGAAATCCGTAATACACTTCGTTCCAGCGCAGTGCGTCTTTAAACGCTGGCAGGCGGG
TGTCGTTATCAATCACCGTGATTTCAATGTCGTGCATCTCGGCGAACTGGCACATATCGT
TGAGGTTCAGCGCATGGCTGAAGACGGTATGGTGCGCGCCACCAGCAAGGATCCACGCTT
CGGAAGCAGTTGGCAGATCCGGTTGCGCTTTCCACAGCGCATTCGCCACCGGCAGTTTCG
GCAGGGAGTGCGGTGTTTTCACCGTGTCGATACAGTTAACCAGCAGACGGTAACGATCGC
CGAGATCAATCAGGCTGGCGACAATCGCTGGACCGGTTTGGGTATTGAAGATCAGTCGGG
CAGGATCGTCCTTACCACCAATACCGAGATGCTGAACGTCGAGGATCGGTTTCTCTTCTA
CGGCAATCGACGGGCAGACTTCCAGCATATGGGAGCCGAGCACCAGGTCATTACCTTTCT
CGAAGTGATAGGTGTAGTCCTCCATAAAGGAGGTGCCGCCCTGCAGACCGGTTGACATCA
CCTTCATGATGCGAAGCAGGGCGGCGGTTTTCCAGTCGCCTTCGCCCGCAAAGCCGTAAC
CCTGCTGCATCAGACGCTGTACGGCCAGACCTGGAAGCTGTTTCAGACCGTGCAAATCTT
CAAAGGTGGTGGTGAACGCGTGGAAGCCACCTTGTTCCAGGAAACGCTTCATCCCCAGCT
CAATACGCGCCGCTTCCAGCACGTTCTGTCGTTTTTCGCCGTGGATTTGTGTGGCAGGCG
TCATGGTGTAGCAGCTTTCGTACTCATCGACCAGCGCGTTAACATCGCCGTCGCTGATGG
AGTTCACCACCTGCACCAGATCGCCAACCGCCCAGGTATTGACGGAGAAACCGAACTTGA
TCTGTGCGGCAACTTTATCACCATCGGTGACCGCTACTTCACGCATGTTATCGCCAAAAC
GGCAGACTTTCAGATGACGGGTATCCTGTTTAGAGACCGCCTGGCGCATCCAGGAGCCGA
TACGCTCATGGGCTTGTTTATCCTGCCAGTGACCGGTAACCACGGCATGTTGCTGACGCA
TACGCGCGCCAATGAAGCCGAACTCGCGACCGCCATGTGCAGTCTGGTTCAGGTTCATAA
AGTCCATATCGATACTGTCCCACGGCAGCGCCGCGTTAAACTGGGTGTGGAATTGCAGCA
ACGGTTTGTTGAGCATGGTCAGGCCGTTGATCCACATTTTGGCCGGGGAGAAGGTGTGCA
GCCACACCACCAGACCAGCGCAACGATCGTCGTAATTCGCGTCGCGGCAAATAGCGGTGA
TTTCATCCGGCGTGGTGCCCAGCGGTTTCAACACCAGTTTGCAGGGCAGTTTCGCTTCCG
TATTCAGCGCATTAACAACGTGCTCGGCATGTTGGGTGACCTGACGCAGGGTTTCCGGGC
CATACAGATGCTGGCTGCCAATGACAAACCACACTTCATAATTATCAAAAATCGTCATTA
TCGTGTCCTTATAGAGTCGCAACGGCCTGGGCAGCCTGTGCCGGGGCGGAAGTTGGAAGA
TAGTGTTGTTCGGCGCTCATCGCCCATTGCTGATAGCGGCGATAAAGCTGTTCAAAGCGT
TGTGCCTGTTCGCTGCGCGGTTGCAGGGTTTTCTCTACCGCACTGGCCATTTTTTGCTGG
GCTGATGGGATGTCTGCGTGCACTTTCGCGGCGACGGCAGCAAAAATCGCCGCACCGAGC
GCACAGCACTGGTCAGAGGCAACAATTTGCAGCGGGCGATTCAGCACGTCGCAGCAGGCC
TGCATAATGACCTGGTTTTTCCGCGCGATGCCGCCCAGCGCCATCACGTTATTGACGGCG
ATCCCCTGATCGGTAAAGCACTCCATGATTGCGCGTGCGCCAAAGGCGGTGGCAGCAATC
AAACCGCCGAACAGCAGCGGAGCGTCGGTAGCGAGGTTAAGATCGGTAATCACCCCTTTC
AGGCGTTGGTTAGCGTTCGGTGTGCGGCGGCCGTTAAACCAGTCGAGCACCACCGGCAGG
TGATCCAGAGACGGATTTTTGGCCCATGCTTCGGTCAGCGCCGGAAGCAGTTGTTTCTGG
CTGGCGTTGATTTGCGCTTTCAGTTCCGGATGCTGGGCGGCAAGCTGTTCCAGCGGCCAG
CCGAGTACGCGACCAAACCAGGCGTAGATATCACCAAACGCCGATTGGCCTGCTTCCAGA
CCGATAAATCCAGGTACCACGCTGCCATCAACCTGACCGCAAATACCTTTCACTGCCCGC
TCGCCAACGCTCTGTTTGTCGGCAATCAGAATGTCGCAGGTGGAAGTACCGATAACTTTT
ACCAGTGCGTTAGGCTGTGCGCCTGCGCCAACTGCGCCCATATGGCAGTCAAACGCGCCG
CCGGAAATCACCACGCTTTCAGGCAGGCCGAGACGCTGCGCCCATTCCGGGCATAAGGTG
CCCACCGGAATATCGGCAGTCCAGGTGTCAGTGAACAGCGGGGAAGGCAAATGGCGATTG
AGGATCGGGTCCAGCTCATCAAAGAAACTGGCTGGCGGCAAGCCACCCCAGCTTTCGTGC
CATAGCGACTTATGCCCGGCGCTGCAACGTCCGCGACGAATATCCTGCGGGCGGGTGGTA
CCGGAAAGCAGAGCTGGCACCCAGTCGCACAGCTCAATCCACGATGCGGCAGATTGCGCC
ACGGCGGTGTCCTGGCGAGTCACATGCAGGATTTTTGCCCAGAACCATTCGCTGGAATAA
ATACCGCCAATGTAGCGGGAGTAGTCAACGTTGCCCGGCGCGTGGCACAAACGGGTAATC
TCTTCCGCTTCTTCAACCGCAGTGTGGTCTTTCCACAATACGAACATCGCGTTCGGGTTT
TCGGCAAACTCCGGGCGCAGCGCCAGCACGTTACCGTCGGCATCAATCGGTGCGGGCGTC
GAGCCGGTTGTGTCAACGCCAATCCCGACCACAGCTGCGCGCTGTTCGACGCTAAGCTCT
GCAAGCACGGTTTTCAGTGCCGCTTCCATTGACTCAATGTAGTCACGCGGATGATGACGG
AACTGGTTATTCGGGGCATCACAAAATTGCCCTTTTTGCCAACGGGGATACCACTCTACG
CTGGTGGCGATCTCTTCACCGCTGGCGCAGTCCACCGCCAAAGCTCGCACAGAATCACTG
CCAAAATCGAGGCCAATTGCAATCGCCATCGTTTCACTCCATCCAAAAAAACGGGTATGG
AGAAACAGTAGAGAGTTGCGATAAAAAGCGTCAGGTAGGATCCGCTAATCTTATGGATAA
AAATGCTATGGCATAGCAAAGTGTGACGCCGTGCAAATAATCAATGTGGACTTTTCTGCC
GTGATTATAGACACTTTTGTTACGCGTTTTTGTCATGGCTTTGGTCCCGCTTTGTTACAG
AATGCTTTTAATAAGCGGGGTTACCGGTTGGGTTAGCGAGAAGAGCCAGTAAAAGACGCA
GTGACGGCAATGTCTGATGCAATATGGACAATTGGTTTCTTCTCTGAATGGCGGGAGTAT
GAAAAGTATGGCTGAAGCGCAAAATGATCCCCTGCTGCCGGGATACTCGTTTAATGCCCA
TCTGGTGGCGGGTTTAACGCCGATTGAGGCCAACGGTTATCTCGATTTTTTTATCGACCG
ACCGCTGGGAATGAAAGGTTATATTCTCAATCTCACCATTCGCGGTCAGGGGGTGGTGAA
AAATCAGGGACGAGAATTTGTTTGCCGACCGGGTGATATTTTGCTGTTCCCGCCAGGAGA
GATTCATCACTACGGTCGTCATCCGGAGGCTCGCGAATGGTATCACCAGTGGGTTTACTT
TCGTCCGCGCGCCTACTGGCATGAATGGCTTAACTGGCCGTCAATATTTGCCAATACGGG
TTTCTTTCGCCCGGATGAAGCGCACCAGCCGCATTTCAGCGACCTGTTTGGGCAAATCAT
TAACGCCGGGCAAGGGGAAGGGCGCTATTCGGAGCTGCTGGCGATAAATCTGCTTGAGCA
ATTGTTACTGCGGCGCATGGAAGCGATTAACGAGTCGCTCCATCCACCGATGGATAATCG
GGTACGCGAGGCTTGTCAGTACATCAGCGATCACCTGGCAGACAGCAATTTTGATATCGC
CAGCGTCGCACAGCATGTTTGCTTGTCGCCGTCGCGTCTGTCACATCTTTTCCGCCAGCA
GTTAGGGATTAGCGTCTTAAGCTGGCGCGAGGACCAACGTATCAGCCAGGCGAAGCTGCT
TTTGAGCACCACCCGGATGCCTATCGCCACCGTCGGTCGCAATGTTGGTTTTGACGATCA
ACTCTATTTCTCGCGGGTATTTAAAAAATGCACCGGGGCCAGCCCGAGCGAGTTCCGTGC
CGGTTGTGAAGAAAAAGTGAATGATGTAGCCGTCAAGTTGTCATAATTGGTAACGAATCA
GACAATTGACGGCTTGACGGAGTAGCATAGGGTTTGCAGAATCCCTGCTTCGTCCATTTG
ACAGGCACATTATGCAAGCATTGCTGGAACACTTTATTACCCAATCTACCGTGTATTCAT
TGATGGCGGTGGTGTTGGTGGCCTTTCTGGAGTCGCTGGCGCTGGTCGGTTTGATTCTAC
CCGGTACGGTGCTGATGGCGGGGCTGGGAGCGCTGATTGGCAGCGGCGAGTTAAGTTTCT
GGCACGCCTGGCTGGCAGGGATCGTCGGTTGCCTGCTGGGCGACTGGATCTCCTTCTGGC
TGGGCTGGCGTTTTAAAAAGCCGTTGCATCGCTGGTCATTTCTGAAGAAAAACAAAGCAT
TACTCGATAAAACTGAACATGCGTTGCATCAACACAGCATGTTCACCATTCTGGTCGGTC
GTTTTGTTGGCCCGACGCGTCCGCTGGTGCCAATGGTGGCGGGAATGCTGGATCTGCCGG
TGGCAAAATTCATTACGCCGAATATTATCGGCTGCCTGCTGTGGCCGCCGTTTTACTTCC
TGCCTGGGATTCTGGCGGGCGCGGCGATCGATATTCCAGCCGGAATGCAGAGCGGCGAGT
TTAAATGGTTGCTGCTGGCGACGGCGGTATTTTTGTGGGTTGGTGGCTGGCTGTGCTGGC
GGTTATGGCGCAGCGGTAAAGCAACCGATCGTTTAAGTCATTATTTGTCGCGCGGCCGTT
TGTTGTGGCTGACGCCGTTAATTTCTGCCATCGGCGTGGTGGCGCTGGTGGTGTTAATTC
GCCACCCGTTGATGCCGGTGTATATCGATATTTTGCGTAAAGTGGTTGGGGGTTAGGAGA
TAGTCTTGTGCGGGTTGCCTGATGCGACGCTGACCGCGTCTTATCAGGCCTACAAAACGC
ACTACCCGTAGGTCGGATAAGGCGTTCACGCCGCATCCGACAGTGCATACTAACCCGTAA
TCCCCAATAGTGCCGAAGCACTCGCCTTACCGCTCAACAACTCATTGGTCTTACCCTGCC
AGGCGATGCGCCCGTCGGCGACCACCACCGAGCGTGTGGCGATCCGCGCCGCATCTTCCA
CACTGTGCGACACCATCAATAGCGTCATTTTTTGCTGCTGGCAGCTCGTGCTCACCAGCG
TCAGCATCTCCTGACGTAACGCCGGATCGAGCGCAGAGAACGGTTCATCGAGCAATAAAA
TCGGCTGTTCGCGCACCAGACAACGCGCTAACGCCACGCGCTGTCGCTGACCGCCGGAAA
GCTCGCCCGGTAACCGCGCCATTAAATTATCAATCCCCATCTGGCGGGCGATAGCGTGCA
TTTTCTCCTGCTGCGCCGCGTTCAGCTTCAATCCCGGATTAAGCCCCAGCCCGATGTTCT
GCGCGACCGTCAGGTGGCTGAACAGGTTGTTCTCCTGAAACAGCATCGATACCGGGCGGC
GTGACGGCGGCGTCGTGGTGTGATCAACGCTGTCGATAGTCAGCGAACCGCTGGCTGGCG
TCAGAAAACCGGCAATCAAATTCAGCAGGGTACTTTTACCCGCGCCGCTTGGCCCGAGGA
TTGCCACCTGCTCGCCGCGTTCTACCGTTAAGCTAAAACGCATCGGCAAATGGTGATAAA
GCCAGGTGATATCAGTCAGTTTTAACATTTCGCCCCGGTAGTTTTTCAATCACGGTAAAC
AGCAGAAAACAGAGTAGTAGCAGAATTAACGCGGTGACCGCGCCGTCCTGGCTGCGATAG
GAGCCAATTTGCTGGTAGAGATAAAACGGCAGGGTACGGAAATCATCGTTACCGAACAAC
GCCACTACGCCAAAATCACCAATCGACAGCACGCAGGCAAAAGCCAGCGCCTGCGCCAGT
GGACGTTTCAGGGCGCGCAGCTCGACCACTTTTAAGCGCGACCAGCCTTCAATGCCCAGC
GACTGACACAACATACTGTAGCGGGCGGTGATATCGCGCATCGGGTTTTCCAGTACTTTC
AGCGCATAAGGGATCGCCATTAACGCATTGGTGAAAATCACAATGCCGTCAGCAGATTGC
GGCAGGCCAATGGTGTTGTTGAGCAGTAAAAAGAAGCCGGTAGCCAGCACAATCCCCGGC
ATGGCGAGGATCAACATGCCGCTCATCTCCAGCGCCTGACCCGCCAGCATTTTCTGCCGC
GCCCGCAGTTCGCGACTGCTCCATAGCAGCATCATGGTCAGCACTACGCACAATACACCT
GCCGCCAGCGCAATACGCAACGAGGTCCACAGCGCCTGCCACAGCACCGGTTGTGCCAGC
ACTTCCGGCAACTGGCGATTTACCCCATCGACGATCACCGCCAGCAACGGTGGCAGCAAC
AGCAGCAGCGCCAGCACTATTAACACCGTGTCGCAAATGCGGCTATGCAGACGATCGTCC
GGATCGCGCCAGCCTTGCAGCAGCGTGGTACCGGGCGCAATGGCCTTACTTAGTCGCTGA
CTCAACAGCACCAGCCCAAGGCAACACACCATCTGGAGCAGCGCCAGCATCGCCGCGCGG
GCAGGATCGTAGTCGTAACTCAGCGCCTGATAAATAGCCAGCTCGATAGTAGTTGCCTGC
GGACCGCCGCCCAGCGATAGCACGGTGGCGAAGCTGGCGAAACAGAGCATAAAGATAAGC
GCGGCAACCGGCGGGATTTGTCGCCGTAGCCACGGCCATTCGACGAAGCGGAAAAAATGC
CAGCCGCGCATCCCAAGCTGGGCGGCAAGCTGACGTTGTTCGCCGGGAATGTTTTCCAGT
GCCTGGAGTAATAAGCGGCTCGCCATCGGCAGATTAAAAAATACGTGCGCCAGCAAAATG
CCTTGCAGGCCGTAGGGCGAAAAGGTCCACTCCAGACCGAGCGATTGGCAGAGCGATGCC
AGCCAGCCCTGACGACCATAGACGCTAAGAATGCCGAAAACAGCAACTAGCACCGGGAGG
ATCAAGGTCATTGCGCACAGACGCAACAGCGCCAGCCGACCCGGAAAGCGCCTGCGATAG
AGGGCGCGGGCGAGGAATATCGCGGGTACGACAGAGAGTAGCGCCGAGAGAAACGCCTGC
CAGAAGGAGAAGCGCACCACATGACACAGGTAGCTGTCCTGCCAGATTGCCACCCAGTTA
CCCTGCGGCGCGTTCCACCACAGGGCGAGAAACGCCGCCAGCGCAACCGCTACCACCAGC
GTGGCGGCGCTTACACCTGGAATTAACCAGCCGGGAATTAACGGCTGACGGCGCGTTGCC
ATTCGCTAATCCATGCCTGACGTTGTGCCGCCACTTCGGCTGGCGTGAACTCCAGCGTGG
TTGCGGGTTTGGTCAATTGTTCAAAACCGGCAGGCAGCGTGACGTTTGCCACCGGATACA
TCCAGTTGCCGGTTGGGATCGCATTCTGAAAAGCCGGAGAAACCATAAACTGGAGGAATT
TTTGCGCCAGCTCCGGCTGCTTGCTGGCAGCGGTGCGGGCGGCGACTTCCACCTGCAGAT
AGTGACCTTCGCTAAAGTTCGCGGCGGCGTAGTTATCTTTTTTCTCTTCGAGAATGTGAT
AAGCCGGAGAGGTGGTGTAACTCAGTACCAGATCGCTTTCACCTTTTAAAAACAGGCCGT
AGGCTTCGCTCCAGCCTTTGGTGACCGTGACGGTTTTCTTCGCCAGTTTTTGCCAGGCTT
GTGGGGCGTCATCGCCATAGACTTTTTGCATCCACAACAGCAGGCCCAGCCCCGGCGTAC
TGGTGCGCGGATCCTGATAAATCACCCGCCAGTTTTGATCGCTCTCAACAAGCTCTTTCA
GGCTTTGCGGCGGATTTTTCAGTTTGTTCTTGTCATAGACGAAGGCGAAATAGCCGTAAT
CAAACGGTACGAAAGTGTCATTATTCCAGCCGCCGGGAACGTTAACGGCATCCGCTGCCA
CGCCGCTTTTGGCAAATAGTCCGGTTTTACTGGCGGCGTCTAACAGGTTGTTATCCAGCC
CCAGCACCACATCGGCTTTACTGTTTTTGCCTTCCATGCGCAGACGGTTGAGAAGCGAAA
CGCCATCTTCCAGCGCCACCAGTTTCAGTTCGCAATTACAGTCGGCTTCAAAGGCTTTTT
TTACCACCGGGCCTGGCCCCCAGTTGGCGGCGAAGGAATCGTAGGTATAAACAGTCAGAA
CGGGTTTAGCGAAAACGGGCGCTGTGCACAGCAACAGCAGGGGCAGACATTTTTTTAACA
CTTTGCACCTCAAAAAAGAGTGGCAAAGGACTTGAGAAGGAGCCTCAAATCCCTTCGCCG
GCGTTATCCGGATCAGGTTCGACGGGTATTTTCTCAGCGCACGCGTCTGCGTGGCACCCC
GTTGAGAACGGCGTTAGTGTAGTGATTTTGTTATCAACCAGCAATCATGGATCCGGTGGC
GCAAACCACGCTGATTTAAAATCGAACCAGCCGAGGGTATTCATGCGCAGGCCGCGCATA
CTGCGTTGCCCCTGAATGATCAGCCAGTGGTGGATAAGCGGCACCATTGCTTTACTGGCG
ACCAGTTGCTGGCACCAGTTCGCCAGGTTCATTTCGCCATTGCGCCAGCGGGCGGCGTCG
GCTTGCCAGTCGATCGGAATACAGTGTTGGAGCAGCGGCACCTCGCACAAGTGCGCGAAC
AGCGAAAAATCCAGCGGCAGCGTAAAGTTGGCGCTATTAAGCCAGATATCGCTCTCGATC
TCTCCTTCATGCCACTGATCGTAGCTGATCTCTTTGATTTCCAGCGTGACCTGGTGACTT
GCCAGAATCTGCTGCATGATCCCGGCAATCACCCGATGCTCACTGTGATCCTGATAAAAG
GTCAGGGTGAGGCTTTCCAGGCCAGCCGGTTTTTCGCTCTTTATGGTGCGGGCATGGTGC
CAACGGGGGAGCAGTCCATAAGCCGGGAACCACAGTTGCTGGTACTGTTCCTCAGCGAAA
TAGACCAGATTAGTTGGAGAAAGCACATAGCTTACCCAGTCCCTGACTTGCTGATTCGCC
CCGCGATGGGTGCGGCTGTCGAACAGTAAATAGTAGCAACCTTCCTCCAGGCGGCTTTCA
ATCTCTTTTTCCTCGCCCTGTGGACCTTTTAGCATCAGACCTCCAGCTGGCTCGTCGGCA
ATTTCCGGCAGAACCCAGACGTTAACTTCATCGATTAATGCCCGGTAACCGAAGAAGTCA
TCGAATGCCTGAATTTTCAGTTGATTGGTGGTGTTGCGGATCACCGCATACGGACCGGTG
CCGATGGGATGGCTGGCAAAGTTACTGAGGGTTTCCCATTCGCGCGGCAGGATCATCGCC
GGAACTTGTCCCAGCAGTAACGGTAACCAGCGGTCCGGTTGCGTGAGATGGATATCCAGC
GTCCAGGGCGTCGGCGACACAATGTCCGCAATATGCGAATAGAGCGGCAGCGTATTGATT
CGTTTTAAAGAGGCGATCACGTCGTCCATTTCCAGTTCACGACCATGATGAAAATGGACT
CCTGGACGCAAAAAGAAACGCCAGTGAAGCGGTGATATTTGCTGCCAGTGGTGGGCGATG
TCTGCTTCCAGTTCCCCATTTTCCTCATTTATGCGCGTTAGCGAACTGAAGATTTGCCGG
GCAATATGGGTTTCGGAACGGCGCAATGCGCTGCCAGGTAGCAGATTACGCAACGGACGA
TAGTAGAGCACGCGCAGGATGTGCCGCCCCTGGCGGAAGCTGCGGCCCAGATGAGAAACC
AGCATTTGCCGCACAGTCGCTTTGTCGCCAACCAACTGCACTAGTTGGTCGATACGATCC
TGCTCCAGCAGGTCTTCCGCCCGCTGTTGCTGAAGCGCCAGCCCGGTATAGAGGAATGTC
AGACGCGAGCGTTTACCGCGCCCGACTTCCGCTTCCCACGTCAGCCAGCCGCGATCCTGC
ATGGTGTTGAGCAGGGTACGCATATGACGACGCGAGCAGCTCAATAACGCTGCCAGTTCG
TTGAGCGTTGTGTCCTGCGATTTACCCTCGCAGCATTGCCACAGGCGGATGAACTGTTGT
TGCAGACGAGCAGATGGCATAAAAGGGGAACTCCTGCGCAAAAGACAGCAATTTTATTTT
CCCTATATTAAGTCAATAATTCCTAACGATGAAGCAAGGAGGTGCCCCATGCGTCAGTTT
TATCAGCACTATTTTACCGCGACAGCGAAGTTGTGCTGGTTGCGTTGGTTAAGCGTCCCA
CAACGATTAACCATGCTTGAAGGACTGATGCAGTGGGATGACCGCAATTCTGAAAGTTGA
CTTGCCTGCATCATGTGTGACTGAGTATTGGTGTAAAATCACCCGCCAGCAGATTATACC
TGCTGGTTTTTTTTATTCTCGCCGCGCTAAAAAGGGAACGTATGATCTGGATAATGACGA
TGGCTCGCCGTATGAACGGTGTTTACGCGGCATTTATGCTGGTCGCTTTTATGATGGGGG
TGGCCGGGGCGCTACAGGCTCCTACATTGAGCTTATTTCTGAGTCGTGAGGTTGGCGCGC
AACCTTTCTGGATCGGACTCTTTTATACGGTGAATGCTATTGCTGGGATCGGCGTAAGCC
TCTGGTTGGCAAAACGTTCTGACAGTCAGGGCGATCGGCGAAAACTGATTATATTTTGCT
GTTTGATGGCTATCGGCAATGCGCTATTGTTTGCATTTAATCGTCATTATCTGACGCTTA
TCACCTGTGGTGTGCTTCTGGCATCTCTGGCCAATACGGCAATGCCACAGTTATTTGCTC
TGGCGCGGGAATATGCGGATAACTCGGCGCGAGAAGTGGTGATGTTTAGCTCGGTGATGC
GTGCGCAGCTTTCTCTGGCATGGGTTATCGGTCCACCGTTGGCCTTTATGCTGGCGTTGA
ATTACGGCTTTACGGTGATGTTTTCGATTGCCGCCGGGATATTCACACTCAGTCTGGTAT
TGATTGCATTTATGCTTCCGTCTGTGGCGCGGGTAGAACTGCCGTCGGAAAATGCTTTAT
CAATGCAAGGTGGCTGGCAGGATAGTAACGTACGGATGTTATTTGTCGCCTCGACGTTAA
TGTGGACCTGCAACACCATGTACATTATTGATATGCCGTTGTGGATCAGTAGCGAGTTAG
GATTGCCAGACAAACTGGCGGGTTTCCTGATGGGGACGGCAGCTGGACTGGAAATACCAG
CAATGATTCTGGCTGGCTACTATGTCAAACGTTATGGTAAGCGGCGAATGATGGTCATAG
CAGTGGCGGCAGGAGTACTGTTTTACACCGGATTGATTTTCTTTCATAGCCGTATGGCGT
TGATGACGCTGCAACTTTTTAACGCTGTATTTATCGGCATTGTTGCGGGTATTGGGATGC
TATGGTTTCAGGATTTAATGCCTGGAAGAGCGGGGGCAGCTACCACCTTATTTACTAACA
GTATTTCTACCGGGGTAATTCTGGCTGGCGTTATTCAGGGAGCAATTGCACAAAGTTGGG
GGCACTTTGCTGTCTACTGGGTAATTGCGGTTATTTCTGTTGTCGCATTATTTTTAACCG
CAAAGGTTAAAGACGTTTGATGACGTGGACGATAGCGGAAAGCCCGGTCATTTGACCGGG
CAAGGGGATTAATTCATAAACGCAGGTTGTTTTGCTTCATAAGCGGCAATGGCGTCGTCG
TGCTGCAAGGTAAGCCCAATACTGTCCAGACCGTTCATCATGCAGTGGCGGCGGAAGGCA
TCGATGGTAAAGCGATAGGTTTTCTCTCCCGCTTTCACCTCTTGCGCTTCCAGATCCACG
TCGAAATGGATCCCCGGATTGGCTTTCACCAGCGCAAACAGTTCGTCCACTTCTGCATCG
CTTAATTTCACCGGCAGCAGCTGGTTGTTAAAGCTATTGCCGTAGAAGATGTCAGCAAAA
CTCGGCGCAATCACCACTTTAAAACCGTAGTCGGTCAATGCCCAGGGCGCGTGCTCACGC
GAGGAGCCACAGCCGAAGTTTTCTCGTGCCAGCAAAATGGAAGCGCCCTGATACTGCGGG
AAGTTCAGCACGAAGTCCGGGTTTGGCTGTTGGCCTTTTTCATCGAGAAAACGCCAGTCG
TTAAACAGATGCGCGCCAAAACCCGTACGGGTCACTTTCTGCAAAAACTGTTTCGGGATG
ATTGCATCGGTATCGACATTGGCGGCATCCAGCGGAACCACCAGGCCTGTGTGTTTGATA
AATTTCTCTGCCATGGTGTGCTCCTTATTTAATGTTGCGAATGTCGGCGAAATGTCCGGT
CACAGCAGCAGCGGCAGCCATTGCCGGGCTGACCAGATGCGTGCGCCCGCCGCGCCCCTG
GCGGCCTTCAAAGTTACGGTTGCTGGTGGATGCACAACGTTCGCCCGGATTCAGACGGTC
GTTGTTCATCGCCAGACACATTGAGCAGCCAGGCAAGCGCCATTCAAAACCGGCTTCAAT
AAAGATTTTATCCAGACCTTCCGCTTCCGCCTGGGCTTTTACCGGGCCAGAGCCGGGAAC
CACCAGTGCCTGCACGCCTGGCGCGACTTTTCGCCCTTTGGCGATCTCCGCTGCCGCGCG
TAAATCTTCAATGCGCGAGTTGGTACAGGAACCGATAAACACTTTGTCGATAGCCACTTC
GGTCAGCGGAATGCCCGGTTTCAGCCCCATATAGGCCAGCGCTTTTTCTGCCGACGCGCG
TTCAACCGGATCGGCAAACGAAGCCGGATCGGGAATATTGTCGTTCACGGAAATCACCTG
GCCGGGATTGGTGCCCCAGGTGACCTGCGGTGAAATTTCTTCTGCTTGCAGAGTGACAAC
GGTATCGAAAGTTGCGCCTTCGTCGGTTTGCAGGGTTTTCCAGTAGGCAACGGCGTCGTC
GAAATCTTTGCCTTTCGGCGCATGCAGACGGCCTTTGACATAGTTAAAGGTGGTTTCGTC
CGGTGCAACCAGACCGGCTTTTGCGCCCATTTCGATTGCCATATTGCACAGGGTCATACG
ACCTTCCATGCTTAAATCACGGATTGCTTCGCCGCAAAACTCCACCACATGCCCGGTGCC
GCCTGCGCTACCGGTTTTACCGATAATTGCCAGCACGATATCTTTTGCGGTAATGCCCGG
CGCGGCTTTGCCCTGGACTTCAATTTTCATGGTTTTTGCGCGGCCCTGTTTCAGGGTTTG
CGTTGCCAGTACGTGTTCAACTTCGGAAGTGCCGATACCAAAGGCCAGTGCGCCAAACGC
GCCGTGGGTGGCGGTATGCGAGTCGCCGCAGACAATGGTCATCCCCGGCAAGGTGACGCC
CTGTTCCGGCCCCATTACGTGGACGATCCCCTGATACGGGTGATTCAGGTCATACAGTTC
GACGCCAAATTCTTTGCAGTTTTTGATCAGTTCCTGCATCTGGATACGCGCCATTTCACC
GCAGGCATTAATGTCTTTGGTCTGGGTAGAGACGTTGTGATCCATGGTAGCGAAGGTTTT
GCCCGGCTGACGTACCGGGCGACCGTGGGTGCGCAGACCATCGAACGCCTGCGGTGAGGT
CACTTCATGCACCAGGTGGCGGTCGATATATAACAGTGGGGTTTCGTTTTCGGCTTCGTA
CACAACGTGAGCGTCGAACAATTTTTCGTATAACGTCTTAGCCATGATTACACCCCTTCT
GCTACATAGCGGGCAATGATATCGCCCATTTCATCGGTACTAACGGCGGCAGCGCCACGG
GCTAAATCCCCGGTGCGAATGCCTTCTTCTAATGCGCGGTTAATGGCGCGTTCAATGGCG
CAAGCCGCATCATCGGCATCCAGGCTGTAACGCAGCAGCAGTGCCAGCGAAAGGATTTGT
GCAATCGGGTTGGCGATGTTTTTGCCTGCGATATCTGGTGCCGAGCCGCCCGCCGGTTCA
TACAGTCCAAAACCTTGCTCGTTCAGGCTGGCGGAAGGCAACATCCCCATCGAGCCAGTG
ATCATTGCGCACTCGTCAGACAGAATGTCGCCAAACAGGTTGGAGCACAGCAGAACGTCA
AACTGTGATGGATCTTTAATCAGCTGCATGGTGGCGTTGTCGATGTACATATGCGCCAGT
TCGACATCCGGGTATTCCGTGGCGATCTCGTTAACGATCTCCCGCCATAAAATAGAGGAT
TGCAGCACGTTGGCTTTATCGATCGACGTCACTTTGTGGCGACGCTTGCGAGCAGATTCA
AACGCGATGCGGGCGATACGTTCGATCTCAAAACGGTGATACACCTCGGTATCAAAGGCT
TTTTCATATTGTCCGCTACCTTCGCGGCCTTTTGGCTGACCGAAATAGATGCCGCCGGTC
AGTTCGCGCACACACAGGATGTCGAAGCCGTTTGCGGCAATGTCTGCACGCAGCGGACAG
AATGCTTCCAGCCCCTGATACAGTTTTGCCGGGCGCAGGTTGCTGAATAATTTGAAGTGC
TTACGCAGAGGCAGCAGCGCGCCGCGTTCTGGTTGCTGGTCTGGTGGTAAATGTTCCCAC
TTCGGGCCGCCTACCGAGCCAAACAGCACGGCATCGGCTTGCTCACAACCTTCAACCGTC
GCAGGCGGCAGCGGCTGCCCGTGGTTATCAATGGCTGCGCCGCCTACATCGTAATGGCTG
GTGGTGATGCGCATCGCAAAGCGGTTGCGCACGGCATCCAGCACTTTCAGCGCCTGGGTC
ATCACTTCCGGACCAATACCGTCCCCCGGCAATACGGCAATATGGTAATTCTTCGACATC
ACACGGTTTCCTTGTTGTTTTCGTTGTGTTGAGCTTTGCGTTGCAACTCTTTTTCGACTT
CTGCGGCGCGCCAGATATTGTTCAGTACGTGCACCATGGCTTTGGCGGAGGACTCGACAA
TATCGGTGGCCAGGCCGACGCCGTGGAAGCGGCGACCGTTGTAGTTGGCGACAATATCCA
CCTGACCCAGAGCATCTTTACCGTGACCTTTAGCAGTCAGGCTGTATTTCACCAGTTCGA
CGTTATAGTCAGTGATGCGGTTAATTGCCTGATAGACGGCATCGACCGGACCGTTACCGT
TGGCGGCTTCTGCTTTGACTTCTTCGCCACAGGCCAGTTTGACGGCGGCGGTGGCGATAT
CGTTAGAGCCAGACTGCACGCTGAAGTAATCCAGACGGAAATGCTCCGGCTCTTCTTGCT
GCTTACCGATGAAGGCCAGCGCCTCCAGATCGTAATCAAACACCTGACCTTTTTTGTCCG
CCAGCTTCAGGAAAGCATCGTACAAATTGTCTAAATTATATTCACTTTCTTTATACCCCA
TCTCATCCATGCGATGTTTCACCGCCGCACGCCCCGAACGAGAGGTCAGATTCAGCTGGA
TTTGGTTCAGACCAATAGATTCTGGTGTCATGATTTCGTAGTTTTCGCGGTTTTTCAGCA
CGCCATCCTGGTGGATACCGGAGGAGTGAGCGAATGCGCCGCTGCCAACAATGGCTTTGT
TTGCCGGGATCGGCATATTACAAATCTGGCTAACTAACTGGCTGGTGCGCCATATCTCCT
GGTGATTAATGGCGGTGTGGACGTTGAGAATATCCTTACGAACTTTAATCGCCATGATGA
CTTCTTCCAGCGAACAGTTACCGGCACGCTCGCCGATCCCGTTCATTGCACCTTCCACCT
GGCGTGCACCGGCATGTACCGCCGCCAGTGAGTTGCCGACCGCCAGGCCTAAATCGTCGT
GGGTATGTACGGAAATAATGGCTTTGTCGATGTTAGGTACGCGTTCATACAGGCCGCTGA
TGATTCCGGCGAACTCAAACGGCATGGTGTAGCCCACGGTGTCCGGAATGTTGATGGTGG
TGGCACCGGCATTAATCGCCGCTTCGACCACTCGCGCCAGATCGGCAATGGGTGTACGCC
CGGCATCTTCGCAAGAAAATTCAACATCATCGGTGTAATTACGGGCGCGTTTCACCATAT
AGATAGCGCGTTCGATCACTTCATCCAGCGTGCTGCGCAGCTTGGTGGCGATGTGCATTG
GCGAAGTGGCAATAAAGGTATGAATACGGAAGGCTTCGGCGACTTTCAGGGATTCGGCCG
CCACGTCGATATCTTTCTCCACGCAGCGAGCTAACGCACATACGCGGCTGTTTTTAACCT
GGCGGGCGATGGTTTGCACCGATTCAAAATCGCCCGGCGAAGAGACGGGGAAACCGACTT
CCATCACGTCAACACCCATACGCTCAAGGGCCAGCGCAATTTGCAGTTTTTCTTTCACAC
TCAAGCTTGCCTGTAACGCCTGTTCACCGTCGCGCAATGTGGTATCGAAAATAATGACTT
GCTGGCTCATGGTTTGGGTCCTTGTCTCTTTTAGAGCGCCTCGCTTCGGGCATAAAAAAA
CCCGCGCAATGGCGCGGGTTTTTTGTTTGACTGCGTGCTGGCTTAATGCTGGATGCCGCT
CACTCGTCTACCGCGCAAAGAAGATGCGTTTAGTAGTAGTAGACCGATAAAGCGAACGAT
GTGAGTCATTAAATCAGCTCCAGATGAATGCGATATGCTTTTAGAGTTACTGGATACAAA
AACGGATGTCAACCCTGACGCAATAAAAACGTCCCGCCAGCGTGAGTTCTGCACCCGTAA
AATTAGCTAATTGTGCTGCGGTGGTTAAAGTAAGCGATATTAATTTCTGCTTAACTACCG
ACGCTTTTCATCGGTTGACATATTTCAGCATAAATTTTTGCATCTAATCAACGAGGAAAA
AGGGGACAAAATGCACGCGTTGCAAAACCTATCCTGATGATTTGTATTGAATTATATGTT
TTGCGATTTTTTTTGATATTGATTTGGTGAATATTATTGATCAATTAATGTTAAGAATTA
ATGCATTAAATATATAAATTAATTATTAAATAAGCACATTTAATCCATTTTGTAGATGAT
TGAGTATTCGCGGTAGTTATGATTAGATTGTTTTCGCAACAAAAACATTATGGATTATTA
TGCTGTGGTAAATGACTCATTCCACGGCAATGGATTCTGTTTTTATCAGAACCCGTATCT
TTATGTTTTCCGAATTTTACTCATTTTGCTTTTTCTTATTTTATATGCATGATAAATCAT
ATTCTTCAGGATTATTTCTCTGCATTCCAATAAGGGAAAGGGAGTTAAGTGTGACAGTGG
AGTTAAGTATGCCAGAGGTACAAACAGATCATTCAGAGACGGCGGAGTTAAGCAAGCCAC
AGCTACGCATGGTCGATCTCAACTTATTAACCGTTTTCGATGCCGTGATGCAGGAGCAAA
ACATTACCCGTGCCGCTCATGTTCTGGGTATGTCGCAACCTGCGGTCAGTAACGCTGTTG
CACGCCTGAAGGTGATGTTTAATGACGAGCTTTTTGTTCGTTATGGCCGTGGTATTCAAC
CGACTGCTCGCGCATTTCAACTTTTTGGCTCAGTTCGTCAGGCATTGCAACTAGTACAAA
ATGAATTGCCTGGTTCAGGTTTTGAACCCGCGAGCAGTGAACGTGTATTTCATCTTTGTG
TTTGCAGCCCGTTAGACAGCATTCTGACCTCGCAGATTTATAATCACATTGAGCAGATTG
CGCCAAATATACATGTTATGTTCAAGTCTTCATTAAATCAGAACACTGAACATCAGCTGC
GTTATCAGGAAACGGAGTTTGTGATTAGTTATGAAGACTTCCATCGTCCTGAATTTACCA
GCGTGCCATTATTTAAAGATGAAATGGTGCTGGTAGCCAGCAAAAATCATCCAACAATTA
AGGGCCCGTTACTGAAACATGATGTTTATAACGAACAACATGCGGCGGTTTCGCTCGATC
GTTTCGCGTCATTTAGTCAACCTTGGTATGACACGGTAGATAAGCAAGCCAGTATCGCGT
ATCAGGGCATGGCAATGATGAGCGTACTTAGCGTGGTGTCGCAAACGCATTTGGTCGCTA
TTGCGCCGCGTTGGCTGGCTGAAGAGTTCGCTGAATCCTTAGAATTACAGGTATTACCGC
TGCCGTTAAAACAAAATAGCAGAACCTGTTATCTCTCCTGGCATGAAGCTGCCGGGCGCG
ATAAAGGCCATCAGTGGATGGAAGAGCAATTAGTCTCAATTTGCAAACGCTAACTGAATG
CAGAATAGGTCAGGCATGAATGTCTGGTTTATTCTGTATTTTTTATTGAATGTAGAATTT
TATTCTGAATGTGTGGGCTCTCTGTTTTAGGATTAATTAAAAAAATAGAGAAATTGCTGT
AAGTTGTGGGATTCAGCCGATTTATTATCAATTTAATCCTTCGTAATGGAGGATTTTATC
GTTTCTTTTCACCTTTCCTCCTGTTTATTCTTATTACCCTGCGTTTATGTCTCTGGCTGC
CAATTGCTTAAGCAAGATCGGACGGTTAATGTGTTTTACACATTTTTTCCGTCAAACAGT
GAGGCAGGCCATGGAGATGTTGTCTGGAGCCGAGATGGTCGTCCGATCGCTTATCGATCA
GGGCGTTAAACAAGTATTCGGTTATCCCGGAGGCGCAGTCCTTGATATTTACGATGCATT
GCATACCGTGGGTGGTATCGATCATGTTTTAGTTCGTCATGAGCAGGCGGCAGTGCATAT
GGCCGATGGTCTGGCGCGCGCGACCGGGGAAGTCGGCGTCGTGCTGGTAACGTCGGGTCC
AGGGGCGACCAATGCGATTACCGGCATCGCCACCGCTTATATGGATTCCATTCCATTAGT
TGTCCTTTCCGGGCAGGTAGCGACCTCGTTGATAGGTTACGATGCCTTTCAGGAGTGCGA
CATGGTGGGGATTTCGCGACCGGTGGTTAAACACAGTTTTCTGGTTAAGCAAACGGAAGA
CATTCCGCAGGTGCTGAAAAAGGCTTTCTGGCTGGCGGCAAGTGGTCGCCCAGGACCAGT
GGTCGTTGATTTACCGAAAGATATTCTTAATCCGGCGAACAAATTACCCTATGTCTGGCC
TGAGTCGGTCAGTATGCGTTCTTACAATCCCACTACTACCGGACATAAAGGGCAAATTAA
GCGCGCTCTGCAAACGCTGGTAGCGGCAAAAAAACCGGTTGTCTACGTAGGCGGTGGGGC
AATCATGGCGGGCTGCCATCAGCAGTTGAAAGAAACGGTGGAGGCGTTGAATCTGCCCGT
TGTTTCCTCATTGATGGGGCTGGGGGCGTTTCCGGCAACGCATCGTCAGGCGCTGGGCAT
GCTGGGAATGCACGGTACCTACGAAGCCAATATGACGATGCATAACGCGGATGTGATTTT
CGCCGTCGGGGTACGATTTGATGACCGAACGACGAACAATCTGGCAAAGTACTGCCCAAA
TGCCACTGTTCTGCATATCGATATTGATCCTACTTCCATTTCTAAAACCGTGACTGCGGA
TATCCCGATTGTGGGGGATGCTCGCCAGGTCCTCGAACAAATGCTTGAACTCTTGTCGCA
AGAATCCGCCCATCAACCACTGGATGAGATCCGCGACTGGTGGCAGCAAATTGAACAGTG
GCGCGCTCGTCAGTGCCTGAAATATGACACTCACAGTGAAAAGATTAAACCGCAGGCGGT
GATCGAGACTCTTTGGCGGTTGACGAAGGGAGACGCTTACGTGACGTCCGATGTCGGGCA
GCACCAGATGTTTGCTGCACTTTATTATCCATTCGACAAACCGCGTCGCTGGATCAATTC
CGGTGGCCTCGGCACGATGGGTTTTGGTTTACCTGCGGCACTGGGCGTCAAAATGGCGTT
GCCAGAAGAAACCGTGGTTTGCGTCACTGGCGACGGCAGTATTCAGATGAACATCCAGGA
ACTGTCTACCGCGTTGCAATACGAGTTGCCGGTACTGGTGGTGAATCTCAATAACCGCTA
TCTGGGGATGGTGAAACAGTGGCAGGACATGATCTATTCCGGCCGTCATTCACAATCTTA
TATGCAATCACTACCCGATTTCGTCCGTCTGGCGGAAGCCTATGGTCACGTCGGGATCCA
GATCTCTCATCCGCATGAGCTGGAAAGCAAACTTAGCGAGGCGCTGGAACAGGTGTGCAA
TAATCGCCTGGTGTTTGTTGATGTTACCGTCGATGGCAGTGAGCACGTCTACCCGATGCA
GATTCGCGGGGGCGGAATGGATGAAATGTGGTTAAGCAAAACGGAGAGAACCTGATTATG
CGCCGGATATTATCAGTCTTACTCGAAAATGAATCAGGCGCGTTATCCCGCGTGATTGGC
CTTTTTTCCCAGCGTGGCTACAACATTGAAAGCCTGACCGTTGCGCCAACCGACGATCCG
ACATTATCGCGTATGACCATCCAGACCGTGGGCGATGAAAAAGTGCTTGAGCAGATCGAA
AAGCAATTACACAAGCTGGTCGATGTCTTGCGCGTGAGTGAGTTGGGGCAGGGCGCGCAT
GTTGAGCGGGAAATCATGCTGGTGAAAATTCAGGCCAGCGGTTACGGGCGTGACGAAGTG
AAACGTAATACGGAAATATTCCGTGGGCAAATTATCGATGTCACCCCCTCGCTTTATACC
GTTCAATTAGCAGGCACCAGCGATAAGCTTGATGCATTTTTAGCATCGATTCGCGATGTG
GCGAAAATTGTGGAAGTTGCTCGCTCTGGTGTGGTCGGACTTTCGCGCGGCGATAAAATA
ATGCGTTGAGAATGATCTCAGTGCGCAATTTGCAGCCCAACATGTCACGTTGGGCTTTTT
TTGCGAAATCAGTGGGAACCTGGAATAAAAGCAGTTGCCGCAGTTAATTTTCTGCGCTTA
GATGTTAATGAATTTAACCCATACCAGTACAATGGCTATGGTTTTTACATTTTACGCAAG
GGGCAATTGTGAAACTGGATGAAATCGCTCGGCTGGCGGGAGTGTCGCGGACCACTGCAA
GCTATGTTATTAACGGCAAAGCGAAGCAATACCGTGTGAGCGACAAAACCGTTGAAAAAG
TCATGGCTGTGGTGCGTGAGCACAATTACCACCCGAACGCCGTGGCAGCTGGGCTTCGTG
CTGGACGCACACGTTCTATTGGTCTTGTGATCCCCGATCTGGAGAACACCAGCTATACCC
GCATCGCTAACTATCTTGAGCGCCAGGCGCGGCAACGGGGTTATCAACTGCTGATTGCCT
GCTCAGAAGATCAGCCAGACAACGAAATGCGCTGCATTGAGCACCTTTTACAGCGTCAGG
TTGATGCCATTATTGTTTCGACGTCGTTGCCACCTGAGCATCCTTTTTATCAACGCTGGG
CTAACGACCCGTTCCCGATTGTCGCGCTGGACCGCGCCCTCGATCGTGAACATTTCACCA
GCGTGGTTGGTGCCGATCAGGATGATGCCGAAATGCTGGCGGAAGAGTTACGTAAGTTTC
CCGCCGAGACGGTGCTTTATCTTGGCGCGCTGCCGGAGCTTTCTGTCAGCTTCCTGCGTG
AACAAGGTTTCCGTACTGCCTGGAAAGATGATCCGCGCGAAGTGCATTTCCTGTATGCCA
ACAGCTATGAGCGGGAGGCGGCTGCCCAGTTATTCGAAAAATGGCTGGAAACGCATCCGA
TGCCGCAGGCGCTGTTCACAACGTCGTTTGCGTTGTTGCAAGGGGTGATGGATGTCACGC
TACGTCGCGATGGTAAACTGCCTTCTGACCTGGCAATTGCCACCTTTGGCGATAACGAAC
TGCTCGACTTCTTACAGTGCCCGGTGCTGGCAGTGGCTCAACGTCACCGCGATGTCGCAG
AGCGTGTGCTGGAGATTGTCCTGGCAAGCCTGGACGAACCGCGTAAGCCAAAACCTGGTT
TAACGCGCATTAAACGTAATCTCTATCGCCGCGGTGTGCTCAGCCGTAGCTAAGCCGCGA
ACAAAAATACGCGCCAGGTGAATTTCCCTCTGGCGCGTAGAGTACGGGAATGGACATCAA
TATCCTTAAAGTAAATAAGACTATTCCTGACTATTATTGATAAGTTCTTTTAAACCCGCC
CGTTAATTAACTCACCAGCTGAAATTCACAATAATTAAGTGATATCGACAGCGCGTTTTT
GCATTATTTTGTTACATGCAGAGATGAATTGCCGATTTAACAAGCACTTTTCTTTGCTTT
TGCGCAAACCCGCTGGCATCAAGCGCCACACAGACGCAACAGGGACTGTTAACCGGGGAA
GATATGTCCTAAAATGCCGCTCGCGTCGCAAACTGACACTTTATATTTGCTGTGGAAAAT
AGTGAGTCATTTTAAAACGGTGATGACGATGAGGGATTTTTTCTTACAGCTATTCATAAC
GTTAATTTGCTGCGCACGTTGGACGTAAAATAAACAACGCTGATATTAGCCGTAAACATC
GGGTTTTTTACCTCGGTATGCCTTGTGACTGGCTTGACAAGCTTTTCCTCCGCTCCGTAA
ACTCCTTTCAGTGGGAAATTGTGGGGCAAAGTGGGAATAAGGGGTGAGGCTGGCATGTTC
CGGGGAGCAACGTTAGTCAATCTCGACAGCAAAGGGCGCTTATCAGTGCCTACCCGTTAC
CGGGAACAGCTGCTTGAGAACGCTGCCGGTCAAATGGTTTGCACCATTGACATTCATCAC
CCGTGCCTGCTGCTTTACCCCCTGCCTGAATGGGAAATTATCGAGCAAAAATTATCGCGT
CTGTCGAGCATGAACCCGGTTGAGCGCCGTGTGCAGCGCCTACTGTTAGGTCATGCCAGC
GAATGTCAGATGGATGGCGCAGGTCGATTGTTAATCGCGCCAGTACTGCGGCAACATGCC
GGGCTGACAAAAGAAGTGATGCTGGTTGGACAGTTCAACAAGTTTGAGCTGTGGGATGAA
ACAACCTGGCATCAACAGGTCAAGGAAGATATCGACGCAGAGCAGTTGGCTACCGGAGAC
TTATCGGAGCGACTGCAGGACTTGTCTCTATAAAATGATGGAAAACTATAAACATACTAC
GGTGCTGCTGGATGAAGCCGTTAATGGCCTCAATATCCGTCCTGATGGCATCTACATTGA
TGGGACTTTTGGTCGCGGTGGTCACTCACGTCTGATCCTCTCGCAGCTTGGCGAAGAGGG
GCGTTTGCTGGCGATCGATCGCGACCCGCAGGCTATCGCCGTTGCGAAGACTATTGATGA
TCCGCGCTTCTCCATCATCCACGGACCTTTCTCCGCGCTGGGCGAATACGTTGCCGAGCG
CGATCTTATCGGCAAGATCGACGGCATTCTCCTCGATCTTGGCGTCTCTTCACCGCAACT
TGATGATGCTGAGCGCGGCTTTTCCTTTATGCGCGATGGTCCGCTGGACATGCGTATGGA
CCCAACCCGTGGGCAGTCAGCCGCTGAATGGCTACAAACCGCAGAAGAAGCCGATATCGC
CTGGGTATTGAAAACCTATGGTGAAGAGCGTTTTGCCAAACGCATTGCCCGCGCCATTGT
CGAGCGTAACCGCGAACAGCCGATGACCCGCACCAAAGAACTGGCGGAAGTCGTGGCTGC
TGCAACGCCGGTGAAAGATAAGTTTAAACATCCCGCGACTCGTACCTTCCAGGCGGTGCG
CATTTGGGTAAACAGTGAACTGGAGGAGATAGAGCAGGCGCTAAAAAGCTCGCTCAACGT
GCTGGCCCCGGGTGGGCGGCTTTCGATCATCAGCTTCCACTCGCTGGAAGACCGTATTGT
GAAACGTTTTATGCGTGAAAACAGCCGCGGTCCGCAAGTTCCGGCAGGGTTACCGATGAC
TGAAGAGCAGCTCAAAAAACTGGGTGGCCGTCAGCTGCGAGCATTAGGCAAGTTAATGCC
GGGCGAAGAAGAGGTGGCTGAGAATCCTCGTGCCCGTAGTTCAGTTCTGCGTATCGCAGA
GAGGACGAACGCATGATCAGCAGAGTGACAGAAGCTCTAAGCAAAGTTAAAGGATCGATG
GGAAGCCACGAGCGCCATGCATTGCCTGGTGTTATCGGTGACGATCTTTTGCGATTTGGG
AAGCTGCCACTCTGCCTGTTCATTTGCATTATTTTGACGGCGGTGACCGTGGTAACCACG
GCGCACCATACCCGTTTACTGACCGCTCAGCGCGAACAACTGGTGCTGGAGCGAGATGCT
TTAGACATTGAATGGCGCAACCTGATCCTTGAAGAGAATGCGCTCGGCGACCATAGCCGG
GTGGAAAGGATCGCCACGGAAAAGCTGCAAATGCAGCATGTTGATCCGTCACAAGAAAAT
ATCGTAGTGCAAAAATAAGGATAAACGCGACGCATGAAAGCAGCGGCGAAAACGCAGAAA
CCAAAACGTCAGGAAGAACATGCCAACTTTATTAGTTGGCGTTTTGCGTTGTTATGCGGC
TGTATTCTCCTGGCGCTGGCTTTTCTGCTCGGACGCGTAGCGTGGTTACAAGTTATCTCC
CCGGATATGCTGGTGAAAGAGGGCGACATGCGTTCTCTTCGCGTTCAGCAAGTTTCCACC
TCCCGCGGCATGATTACTGACCGTTCTGGTCGCCCGTTAGCGGTGAGCGTGCCGGTAAAA
GCGATTTGGGCTGACCCGAAAGAAGTGCATGACGCTGGCGGTATCAGCGTCGGTGACCGC
TGGAAGGCGCTGGCTAACGCGCTCAATATTCCGCTGGATCAGCTTTCAGCCCGCATTAAC
GCCAACCCGAAAGGGCGCTTTATTTATCTGGCGCGTCAGGTGAACCCTGACATGGCGGAC
TACATCAAAAAACTGAAACTGCCGGGGATTCATCTGCGTGAAGAGTCTCGCCGTTACTAT
CCGTCCGGCGAAGTGACTGCTCACCTCATCGGCTTTACTAACGTCGATAGTCAAGGGATT
GAGGGCGTTGAGAAGAGTTTCGATAAATGGCTTACCGGGCAGCCGGGTGAGCGCATTGTG
CGTAAAGACCGCTATGGTCGCGTAATTGAAGATATTTCTTCTACTGACAGCCAGGCAGCG
CACAACCTGGCGCTGAGTATTGATGAACGCCTGCAGGCGCTGGTTTATCGCGAACTGAAC
AACGCGGTGGCCTTTAACAAGGCTGAATCTGGTAGCGCCGTGCTGGTGGATGTCAACACC
GGTGAAGTGCTGGCGATGGCTAACAGCCCGTCATACAACCCTAACAATCTGAGCGGCACG
CCGAAAGAGGCGATGCGTAACCGTACCATCACCGACGTGTTTGAACCGGGCTCAACGGTT
AAACCGATGGTGGTAATGACCGCGTTGCAACGTGGCGTGGTGCGGGAAAACTCGGTACTC
AATACCATTCCTTATCGAATTAACGGCCACGAAATCAAAGACGTGGCACGCTACAGCGAA
TTAACCCTGACCGGGGTATTACAGAAGTCGAGTAACGTCGGTGTTTCCAAGCTGGCGTTA
GCGATGCCGTCCTCAGCGTTAGTAGATACTTACTCACGTTTTGGACTGGGAAAAGCGACC
AATTTGGGGTTGGTCGGAGAACGCAGTGGCTTATATCCTCAAAAACAACGGTGGTCTGAC
ATAGAGAGGGCCACCTTCTCTTTCGGCTACGGGCTAATGGTAACACCGTTACAGTTAGCG
CGAGTCTACGCAACTATCGGCAGCTACGGCATTTATCGCCCACTGTCGATTACCAAAGTT
GACCCCCCGGTTCCCGGTGAACGTGTCTTCCCGGAATCCATTGTCCGCACTGTGGTGCAT
ATGATGGAAAGCGTGGCGCTACCAGGCGGCGGCGGCGTGAAGGCGGCGATTAAAGGCTAT
CGTATCGCCATTAAAACCGGTACCGCGAAAAAGGTCGGGCCGGACGGTCGCTACATCAAT
AAATATATTGCTTATACCGCAGGCGTTGCGCCTGCGAGTCAGCCGCGCTTCGCGCTGGTT
GTTGTTATCAACGATCCGCAGGCGGGTAAATACTACGGCGGCGCCGTTTCCGCGCCGGTC
TTTGGTGCCATCATGGGCGGCGTATTGCGTACCATGAACATCGAGCCGGATGCGCTGACA
ACGGGCGATAAAAATGAATTTGTGATTAATCAAGGCGAGGGGACAGGTGGCAGATCGTAA
TTTGCGCGACCTTCTTGCTCCGTGGGTGCCAGACGCACCTTCGCGAGCACTGCGAGAGAT
GACACTCGACAGCCGTGTGGCTGCGGCGGGCGATCTCTTTGTAGCTGTAGTAGGTCATCA
GGCGGACGGGCGTCGATATATCCCGCAGGCGATAGCGCAAGGTGTGGCTGCCATTATTGC
AGAGGCGAAAGATGAGGCGACCGACGGTGAAATCCGTGAAATGCACGGCGTACCGGTCAT
CTATCTCAGCCAGCTCAACGAGCGTTTATCTGCACTGGCGGGCCGCTTTTACCATGAACC
CTCTGACAATTTACGTCTCGTAGGCGTAACGGGCACCAACGGCAAAACCACGACTACCCA
GCTGCTGGCGCAGTGGAGCCAACTGCTTGGCGAAACCAGCGCGGTAATGGGCACCGTTGG
TAACGGTCTGCTTGGGAAAGTGATCCCGACAGAAAATACTACCGGTTCCGCAGTCGATGT
TCAGCATGAGCTGGCGGGGCTGGTGGAGCAGGGCGCGACGTTTTGCGCAATGGAAGTTTC
CTCCCACGGGCTGGTACAGCACCGTGTGGCGGCATTGAAATTTGCGGCGTCGGTCTTTAC
CAACTTAAGCCGCGATCACCTTGATTATCATGGTGATATGGAACACTACGAAGCTGCGAA
ATGGCTGCTTTATTCTGAACATCATTGCGGTCAGGCGATTATTAACGCCGACGATGAAGT
GGGCCGCCGCTGGCTGGCAAAACTGCCGGACGCGGTTGCGGTATCAATGGAAGATCATAT
CAATCCGAACTGTCACGGACGCTGGTTAAAAGCGATCGACGTGAACTATCACGACAGCGG
TGCGACGATTCGCTTTAGCTCAAGTTGGGGCGATGGCGAAATTGAAAGCCATCTGATGGG
CGCTTTTAACGTCAGCAACCTGCTGCTCGCGCTGGCGACACTGCTGGCACTCGGCTATCC
ACTGGCTGATCTGCTGAAAACCGCCGCGCGTCTGCAACCGGTTTGCGGACGTATGGAAGT
GTTCACTGCGCCAGGCAAACCGACGGTGGTGGTGGATTACGCGCATACGCCGGATGCACT
GGAAAAAGCCTTACAGGCGGCGCGCCTGCACTGTGCGGGCAAGCTGTGGTGCGTCTTTGG
CTGTGGTGGCGATCGCGATAAAGGTAAGCGTCCACTGATGGGCGCAATTGCCGAAGAGTT
TGCTGACGTGGCGGTGGTGACGGACGATAACCCGCGTACCGAAGAACCGCGTGCCATCAT
CAACGATATTCTGGCGGGAATGTTAGATGCCGGACATGCCAAAGTGATGGAAGGCCGTGC
TGAAGCGGTGACTTGCGCCGTTATGCAGGCTAAAGAGAATGATGTGGTACTGGTCGCGGG
CAAAGGCCATGAAGATTACCAGATTGTTGGCAATCAGCGTCTGGACTACTCCGATCGCGT
CACGGTGGCGCGTCTGCTGGGGGTGATTGCATGATTAGCGTAACCCTTAGCCAACTTACC
GACATTCTCAACGGTGAACTGCAAGGTGCAGATATCACCCTTGATGCTGTAACCACTGAT
ACCCGAAAACTGACGCCGGGCTGCCTGTTTGTTGCCCTGAAAGGCGAACGTTTTGATGCC
CACGATTTTGCCGACCAGGCGAAAGCTGGCGGCGCAGGCGCACTACTGGTTAGCCGTCCG
CTGGACATCGACCTGCCGCAGTTAATCGTCAAGGATACGCGTCTGGCGTTTGGTGAACTG
GCTGCATGGGTTCGCCAGCAAGTTCCGGCGCGCGTGGTTGCTCTGACGGGGTCCTCCGGC
AAAACCTCCGTTAAAGAGATGACGGCGGCGATTTTAAGCCAGTGCGGCAACACGCTTTAT
ACGGCAGGCAATCTCAACAACGACATCGGTGTACCGATGACGCTGTTGCGCTTAACGCCG
GAATACGATTACGCAGTTATTGAACTTGGCGCGAACCATCAGGGCGAAATAGCCTGGACT
GTGAGTCTGACTCGCCCGGAAGCTGCGCTGGTCAACAACCTGGCAGCGGCGCATCTGGAA
GGTTTTGGCTCGCTTGCGGGTGTCGCGAAAGCGAAAGGTGAAATCTTTAGCGGCCTGCCG
GAAAACGGTATCGCCATTATGAACGCCGACAACAACGACTGGCTGAACTGGCAGAGCGTA
ATTGGCTCACGCAAAGTGTGGCGTTTCTCACCCAATGCCGCCAACAGCGATTTCACCGCC
ACCAATATCCATGTGACCTCGCACGGTACGGAATTTACCCTACAAACCCCAACCGGTAGC
GTCGATGTTCTGCTGCCGTTGCCGGGGCGTCACAATATTGCGAATGCGCTGGCAGCCGCT
GCGCTCTCCATGTCCGTGGGCGCAACGCTTGATGCTATCAAAGCGGGGCTGGCAAATCTG
AAAGCTGTTCCAGGCCGTCTGTTCCCCATCCAACTGGCAGAAAACCAGTTGCTGCTCGAC
GACTCCTACAACGCCAATGTCGGTTCAATGACCGCCGCTGTTCAGGTACTGGCTGAAATG
CCGGGCTACCGCGTGCTGGTGGTGGGCGATATGGCGGAACTGGGCGCTGAAAGCGAAGCC
TGCCATGTACAGGTGGGCGAGGCGGCAAAAGCTGCTGGTATTGACCGCGTGTTAAGCGTG
GGTAAACAAAGCCATGCTATCAGCACCGCCAGCGGCGTTGGCGAACATTTTGCTGATAAA
ACTGCGTTAATTACGCGTCTTAAATCACTGATTGCTGAGCAACAGGTAATTACGATTTTA
GTTAAGGGTTCACGTAGTGCCGCCATGGAAGAGGTAGTACGCGCTTTACAGGAGAATGGG
ACATGTTAGTTTGGCTGGCCGAACATTTGGTCAAATATTATTCCGGCTTTAACGTCTTTT
CCTATCTGACGTTTCGCGCCATCGTCAGCCTGCTGACCGCGCTGTTCATCTCATTGTGGA
TGGGCCCGCGTATGATTGCTCATTTGCAAAAACTTTCCTTTGGTCAGGTGGTGCGTAACG
ACGGTCCTGAATCACACTTCAGCAAGCGCGGTACGCCGACCATGGGCGGGATTATGATCC
TGACGGCGATTGTGATCTCCGTACTGCTGTGGGCTTACCCGTCCAATCCGTACGTCTGGT
GCGTGTTGGTGGTGCTGGTAGGTTACGGTGTTATTGGCTTTGTTGATGATTATCGCAAAG
TGGTGCGTAAAGACACCAAAGGGTTGATCGCTCGTTGGAAGTATTTCTGGATGTCGGTCA
TTGCGCTGGGTGTCGCCTTCGCCCTGTACCTTGCCGGCAAAGACACGCCCGCAACGCAGC
TGGTGGTCCCATTCTTTAAAGATGTGATGCCGCAGCTGGGGCTGTTCTACATTCTGCTGG
CTTACTTCGTCATTGTGGGTACTGGCAACGCGGTAAACCTGACCGATGGTCTCGACGGCC
TGGCAATTATGCCGACCGTATTTGTCGCCGGTGGTTTTGCGCTGGTGGCGTGGGCGACCG
GCAACATGAACTTTGCCAGCTATTTACACATACCGTATCTGCGACACGCCGGGGAACTGG
TCATTGTCTGCACGGCGATAGTCGGGGCAGGACTGGGCTTCCTGTGGTTTAACACCTATC
CGGCGCAGGTCTTTATGGGCGATGTAGGTTCGCTGGCGTTAGGTGGTGCGTTAGGCATTA
TCGCCGTACTGCTACGTCAGGAATTCCTGCTGGTGATTATGGGGGGCGTGTTCGTGGTAG
AAACGCTTTCTGTCATCCTGCAGGTCGGCTCCTTTAAACTGCGCGGACAACGTATTTTCC
GCATGGCACCGATTCATCACCACTATGAACTGAAAGGCTGGCCGGAACCGCGCGTCATTG
TGCGTTTCTGGATTATTTCGCTGATGCTGGTTCTGATTGGTCTGGCAACGCTGAAGGTAC
GTTAATCATGGCTGATTATCAGGGTAAAAATGTCGTCATTATCGGCCTGGGCCTCACCGG
GCTTTCCTGCGTGGACTTTTTCCTCGCTCGCGGTGTGACGCCGCGCGTTATGGATACGCG
TATGACACCGCCTGGCCTGGATAAATTACCCGAAGCCGTAGAACGCCACACGGGCAGTCT
GAATGATGAATGGCTGATGGCGGCAGATCTGATTGTCGCCAGTCCCGGTATTGCACTGGC
GCATCCATCCTTAAGCGCTGCCGCTGATGCCGGAATCGAAATCGTTGGCGATATCGAGCT
GTTCTGTCGCGAAGCACAAGCACCGATTGTGGCGATTACCGGTTCTAACGGCAAAAGCAC
GGTCACCACGCTAGTGGGTGAAATGGCTAAAGCGGCGGGGGTTAACGTTGGTGTGGGTGG
CAATATTGGCCTGCCAGCGTTGATGCTGCTTGATGCTGAGTGCGAACTGTACGTGCTGGA
ACTGTCGAGCTTCCAGCTGGAAACCACCTCCAGCTTACAGGCGGTAGCAGCGACCATTCT
GAACGTGACTGAAGATCATATGGATCGCTATCCGTTTGGTTTACAACAGTATCGTGCAGC
AAAACTGCGCATTTACGAAAACGCGAAAGTTTGCGTGGTTAATGCTGATGATGCCTTAAC
AATGCCGATTCGCGGTGCGGATGAACGCTGCGTCAGCTTTGGCGTCAACATGGGTGACTA
TCACCTGAATCATCAGCAGGGCGAAACCTGGCTGCGGGTTAAAGGCGAGAAAGTGCTGAA
TGTGAAAGAGATGAAACTTTCCGGGCAGCATAACTACACCAATGCGCTGGCAGCACTGGC
ACTGGCAGACGCAGCTGGTTTGCCGCGCGCCAGCAGCCTGAAAGCGTTAACCACCTTCAC
CGGTCTGCCGCATCGCTTTGAAGTGGTGCTGGAGCACAATGGCGTACGCTGGATTAACGA
TTCGAAAGCCACTAACGTCGGCAGTACGGAAGCGGCGTTGAATGGCTTGCAGGTAGACGG
CACGCTGCATTTGTTGCTGGGCGGCGATGGTAAATCGGCGGACTTCAGTCCACTGGCGCG
CTATCTGAATGGCGACAACGTGCGTTTGTACTGTTTTGGTCGTGACGGTGCGCAGCTGGC
GGCGCTACGCCCGGAAGTGGCAGAACAAACCGAAACTATGGAACAGGCGATGCGCTTGCT
GGCTCCGCGTGTTCAGCCGGGCGATATGGTTCTGCTCTCCCCGGCCTGTGCCAGCCTTGA
TCAGTTCAAGAACTTTGAACAACGAGGCAATGAGTTTGCCCGTCTGGCGAAGGAGTTAGG
TTGATGCGTTTATCTCTCCCTCGCCTGAAAATGCCGCGCCTGCCAGGATTCAGTATCCTG
GTCTGGATCTCCACGGCGCTAAAAGGCTGGGTGATGGGCTCGCGGGAAAAAGATACCGAC
AGCCTGATCATGTACGATCGCACCTTACTGTGGCTGACCTTCGGCCTTGCGGCGATTGGC
TTTATCATGGTGACCTCGGCGTCAATGCCCATAGGGCAACGCTTAACCAACGATCCGTTC
TTCTTCGCGAAGCGTGATGGCGTCTATCTGATCCTGGCATTCATTCTGGCGATCATTACG
CTGCGTCTGCCGATGGAGTTCTGGCAACGCTACAGTGCCACGATGCTGCTCGGATCTATC
ATCCTGCTGATGATCGTGCTGGTAGTGGGTAGCTCGGTTAAAGGGGCATCGCGTTGGATC
GATCTCGGTTTGCTGCGTATCCAGCCTGCGGAGCTGACAAAACTGTCGCTGTTTTGTTAT
ATCGCCAACTATCTGGTGCGTAAAGGCGACGAAGTACGTAATAACCTGCGCGGCTTCCTG
AAACCGATGGGCGTGATTCTGGTGTTGGCAGTGTTACTGCTGGCACAGCCAGACCTTGGT
ACGGTGGTGGTGTTGTTTGTGACTACGCTGGCGATGTTGTTCCTGGCGGGAGCGAAATTG
TGGCAGTTCATTGCCATTATCGGTATGGGCATTTCAGCGGTTGTGTTGCTGATACTCGCC
GAACCGTACCGTATCCGCCGTGTTACCGCATTCTGGAACCCGTGGGAAGATCCCTTTGGC
AGCGGCTATCAGTTAACGCAATCGCTGATGGCGTTTGGTCGCGGCGAACTTTGGGGACAA
GGTTTAGGTAACTCGGTACAAAAACTGGAGTATCTGCCGGAAGCGCACACTGACTTTATT
TTCGCCATTATCGGCGAAGAACTGGGGTATGTCGGTGTGGTGCTGGCACTTTTAATGGTA
TTCTTCGTCGCTTTTCGCGCGATGTCGATTGGCCGCAAAGCGTTAGAAATTGACCACCGT
TTTTCCGGTTTTCTCGCCTGTTCTATTGGCATCTGGTTTAGCTTCCAGGCGCTGGTTAAC
GTAGGCGCGGCGGCGGGGATGTTACCGACCAAAGGTCTGACATTGCCGCTGATCAGTTAC
GGTGGTTCGAGCTTACTGATTATGTCGACAGCCATCATGATGCTGTTGCGTATTGATTAT
GAAACGCGTCTGGAGAAAGCGCAGGCGTTTGTACGAGGTTCACGATGAGTGGTCAAGGAA
AGCGATTAATGGTGATGGCAGGCGGAACCGGTGGACATGTATTCCCGGGACTGGCGGTTG
CGCACCATCTAATGGCTCAGGGTTGGCAAGTTCGCTGGCTGGGGACTGCCGACCGTATGG
AAGCGGACTTAGTGCCAAAACATGGCATCGAAATTGATTTCATTCGTATCTCTGGTCTGC
GTGGAAAAGGTATAAAAGCACTGATAGCTGCGCCGCTGCGTATCTTCAACGCCTGGCGTC
AGGCGCGGGCGATTATGAAAGCGTACAAACCTGACGTGGTACTCGGTATGGGCGGCTATG
TATCAGGTCCAGGTGGTCTGGCCGCGTGGTCGTTAGGCATTCCGGTTGTACTTCATGAAC
AAAACGGTATTGCGGGCTTAACCAATAAATGGCTGGCGAAGATTGCCACCAAAGTGATGC
AGGCGTTTCCAGGCGCTTTCCCTAATGCGGAAGTGGTGGGTAACCCGGTGCGTACCGATG
TGCTGGCGCTGCCGTTGCCGCAGCAACGTTTGGCTGGACGTGAAGGTCCGGTTCGTGTGC
TGGTAGTGGGTGGTTCCCAGGGCGCACGCATTCTTAACCAGACAATGCCGCAGGTTGCTG
CGAAACTGGGTGATTCAGTCACTATCTGGCATCAGAGCGGTAAAGGTTCGCAACAATCCG
TTGAACAGGCGTATGCCGAAGCGGGGCAACCGCAGCATAAAGTGACGGAATTTATTGATG
ATATGGCGGCGGCGTATGCGTGGGCGGATGTCGTCGTTTGCCGCTCCGGTGCTTTAACGG
TGAGTGAAATCGCCGCGGCAGGACTACCGGCGTTGTTTGTGCCGTTTCAACATAAAGACC
GCCAGCAATACTGGAATGCGCTACCGCTGGAAAAAGCGGGCGCAGCCAAAATTATCGAGC
AGCCACAGCTTAGCGTGGATGCTGTCGCCAACACCCTGGCCGGGTGGTCGCGAGAAACCT
TATTAACCATGGCAGAACGCGCCCGCGCTGCATCCATTCCGGATGCCACCGAGCGAGTGG
CAAATGAAGTGAGCCGGGCTGCCCGGGCGTAATTGTAGCGATGCCTTTTGCATCGTATGA
ATTTAAGAAGTTAATGGCGTAAAGAATGAATACACAACAATTGGCAAAACTGCGTTCCAT
CGTGCCCGAAATGCGTCGCGTTCGGCACATACATTTTGTCGGCATCGGTGGTGCCGGTAT
GGGCGGTATTGCCGAAGTTCTGGCCAATGAAGGTTATCAGATCAGTGGTTCCGATTTAGC
GCCAAATCCGGTCACGCAGCAGTTAATGAATCTGGGAGCGACGATTTATTTCAACCATCG
CCCGGAAAACGTACGTGATGCCAGCGTGGTCGTTGTTTCCAGCGCCATTTCTGCCGATAA
CCCGGAAATTGTCGCAGCTCATGAAGCGCGTATTCCGGTGATCCGTCGTGCCGAAATGCT
GGCTGAGTTAATGCGTTTTCGTCATGGCATCGCCATTGCAGGAACGCACGGCAAAACGAC
AACCACCGCGATGGTTTCCAGCATCTACGCAGAAGCGGGGCTCGACCCAACCTTCGTTAA
CGGCGGGCTGGTAAAAGCGGCGGGGGTTCATGCGCGTTTGGGGCATGGTCGGTACCTGAT
TGCCGAAGCAGATGAGAGTGATGCATCGTTCCTGCATCTGCAACCGATGGTGGCGATTGT
CACCAATATCGAAGCCGACCACATGGATACCTACCAGGGCGACTTTGAGAATTTAAAACA
GACTTTTATTAATTTTCTGCACAACCTGCCGTTTTACGGTCGTGCGGTGATGTGTGTTGA
TGATCCGGTGATCCGCGAATTGTTACCGCGAGTGGGACGTCAGACCACGACTTACGGCTT
CAGCGAAGATGCCGACGTGCGTGTAGAAGATTATCAGCAGATTGGCCCGCAGGGGCACTT
TACGCTGCTGCGCCAGGACAAAGAGCCGATGCGCGTCACCCTGAATGCGCCAGGTCGTCA
TAACGCGCTGAACGCCGCAGCTGCGGTTGCGGTTGCTACGGAAGAGGGAATTGATGACGA
GGCTATTTTACGTGCGCTGGAGAGCTTCCAGGGGACTGGGCGCCGTTTTGATTTCCTCGG
TGAATTCCCGCTGGAGCCAGTGAATGGTAAAAGCGGTACGGCAATGCTGGTCGATGACTA
CGGCCACCACCCGACGGAAGTTGACGCCACCATTAAAGCGGCGCGCGCAGGCTGGCCGGA
TAAAAACCTGGTAATGCTGTTTCAGCCGCACCGTTTTACCCGTACGCGCGACCTGTATGA
TGATTTCGCCAATGTGCTGACGCAGGTTGATACCCTGTTGATGCTGGAAGTGTATCCGGC
TGGCGAAGCGCCAATTCCGGGAGCGGACAGCCGTTCGCTGTGTCGCACAATTCGTGGACG
TGGGAAAATTGATCCCATTCTGGTGCCGGACCCTGCGCAGGTAGCCGAGATGCTGGCACC
GGTATTAACCGGTAACGACCTGATTCTCGTTCAGGGGGCTGGTAATATCGGAAAAATTGC
CCGTTCTTTAGCTGAAATCAAACTGAAGCCGCAAACTCCGGAGGAAGAACAACATGACTG
ATAAAATCGCGGTCCTGTTGGGCGGGACTTCCGCTGAGCGGGAAGTTTCTCTGAATTCTG
GCGCAGCGGTGTTAGCCGGGCTGCGTGAAGGCGGTATTGATGCGTATCCTGTCGACCCGA
AAGAAGTCGACGTGACGCAACTGAAGTCGATGGGTTTTCAGAAAGTGTTTATCGCGCTAC
ACGGTCGCGGCGGTGAAGATGGTACGCTGCAGGGCATGCTCGAGCTGATGGGCTTGCCTT
ATACCGGCAGCGGAGTGATGGCATCTGCGCTTTCAATGGATAAACTACGCAGCAAACTGC
TGTGGCAAGGTGCCGGTTTACCGGTCGCTCCGTGGGTTGCGTTAACCCGCGCAGAGTTTG
AAAAAGGCCTGAGTGATAAGCAGTTAGCAGAAATTTCTGCTCTGGGTTTGCCGGTTATCG
TTAAGCCGAGCCGCGAAGGTTCCAGTGTGGGAATGTCAAAAGTAGTAGCAGAAAATGCTC
TACAAGATGCATTAAGATTGGCATTTCAGCACGATGAAGAAGTATTGATTGAAAAATGGC
TAAGTGGGCCGGAGTTCACGGTTGCGATACTCGGTGAAGAAATTTTACCGTCAATACGTA
TTCAACCGTCCGGAACCTTCTATGATTATGAGGCGAAGTATCTCTCTGATGAGACACAGT
ATTTCTGCCCCGCAGGTCTGGAAGCGTCACAAGAGGCCAATTTGCAGGAATTAGTGCTGA
AAGCATGGACGACGTTAGGTTGCAAAGGATGGGGACGTATTGACGTTATGCTGGACAGCG
ATGGACAGTTTTATCTGCTGGAAGCCAATACCTCACCGGGTATGACCAGCCACAGCCTGG
TGCCGATGGCGGCACGTCAGGCAGGTATGAGCTTCTCGCAGTTGGTAGTACGAATTCTGG
AACTGGCGGACTAATATGTCGCAGGCTGCTCTGAACACGCGAAACAGCGAAGAAGAGGTT
TCTTCTCGCCGCAATAATGGAACGCGTCTGGCGGGGATCCTTTTCCTGCTGACCGTTTTA
ACGACAGTGTTGGTGAGCGGCTGGGTCGTGTTGGGCTGGATGGAAGATGCGCAACGCCTG
CCGCTCTCAAAGCTGGTGTTGACCGGTGAACGCCATTACACGCGTAATGACGATATCCGG
CAGTCGATCCTGGCATTGGGTGAGCCGGGTACCTTTATGACCCAGGATGTCAACATCATC
CAGACGCAAATAGAACAACGCCTGCCGTGGATTAAGCAGGTGAGCGTCAGAAAGCAGTGG
CCTGATGAATTGAAGATTCATCTGGTTGAATATGTGCCGATTGCGCGGTGGAATGATCAA
CACATGGTAGACGCGGAAGGAAACACCTTCAGCGTGCCGCCAGATCGCACCAGCAAGCAG
GTGCTTCCAATGCTGTATGGCCCGGAAGGCAGCGCCAATGAAGTGTTGCAGGGCTATCGC
GAAATGGGGCAGATGCTGGCAAAGGACAGATTTACTCTGAAGGAAGCGGCGATGACCGCG
CGGCGTTCCTGGCAGTTGACGCTGAATAACGATATTAAGCTCAATCTTGGCCGGGGCGAT
ACGATGAAACGTTTGGCTCGCTTTGTAGAACTTTATCCGGTTTTACAGCAGCAGGCGCAA
ACCGATGGCAAACGGATTAGCTACGTTGATTTGCGTTATGACTCTGGAGCGGCAGTAGGC
TGGGCGCCCTTGCCGCCAGAGGAATCTACTCAGCAACAAAATCAGGCACAGGCAGAACAA
CAATGATCAAGGCGACGGACAGAAAACTGGTAGTAGGACTGGAGATTGGTACCGCGAAGG
TTGCCGCTTTAGTAGGGGAAGTTCTGCCCGACGGTATGGTCAATATCATTGGCGTGGGCA
GCTGCCCGTCACGTGGTATGGATAAAGGCGGGGTGAACGACCTCGAATCCGTGGTCAAGT
GCGTACAACGCGCCATTGACCAGGCAGAATTGATGGCAGATTGTCAGATCTCTTCGGTAT
ATCTGGCGCTTTCTGGTAAGCACATCAGCTGCCAGAATGAAATTGGTATGGTGCCTATTT
CTGAAGAAGAAGTGACGCAAGAAGATGTGGAAAACGTCGTCCATACCGCGAAATCGGTGC
GTGTGCGCGATGAGCATCGTGTGCTGCATGTGATCCCGCAAGAGTATGCGATTGACTATC
AGGAAGGGATCAAGAATCCGGTAGGACTTTCGGGCGTGCGGATGCAGGCAAAAGTGCACC
TGATCACATGTCACAACGATATGGCGAAAAACATCGTCAAAGCGGTTGAACGTTGTGGGC
TGAAAGTTGACCAACTGATATTTGCCGGACTGGCATCAAGTTATTCGGTATTGACGGAAG
ATGAACGTGAACTGGGTGTCTGCGTCGTCGATATCGGTGGTGGTACAATGGATATCGCCG
TTTATACCGGTGGGGCATTGCGCCACACTAAGGTAATTCCTTATGCTGGCAATGTCGTGA
CCAGTGATATCGCTTACGCCTTTGGCACGCCGCCAAGCGACGCCGAAGCGATTAAAGTTC
GCCACGGTTGTGCGCTGGGTTCCATCGTTGGAAAAGATGAGAGCGTGGAAGTGCCGAGCG
TAGGTGGTCGTCCGCCGCGGAGTCTGCAACGTCAGACCCTGGCAGAGGTGATCGAGCCGC
GCTATACCGAGCTGCTCAACCTGGTCAACGAAGAGATATTGCAGTTGCAGGAAAAGCTTC
GCCAACAAGGGGTTAAACATCACCTGGCGGCAGGCATTGTATTAACCGGTGGCGCAGCGC
AGATCGAAGGTCTTGCAGCCTGTGCTCAGCGCGTGTTTCATACGCAAGTGCGTATCGGCG
CGCCGCTGAACATTACCGGTTTAACGGATTATGCTCAGGAGCCGTATTATTCGACGGCGG
TGGGATTGCTTCACTATGGGAAAGAGTCACATCTTAACGGTGAAGCTGAAGTAGAAAAAC
GTGTTACAGCATCAGTTGGCTCGTGGATCAAGCGACTCAATAGTTGGCTGCGAAAAGAGT
TTTAATTTTTATGAGGCCGACGATGATTACGGCCTCAGGCGACAGGCACAAATCGGAGAG
AAACTATGTTTGAACCAATGGAACTTACCAATGACGCGGTGATTAAAGTCATCGGCGTCG
GCGGCGGCGGCGGTAATGCTGTTGAACACATGGTGCGCGAGCGCATTGAAGGTGTTGAAT
TCTTCGCGGTAAATACCGATGCACAAGCGCTGCGTAAAACAGCGGTTGGACAGACGATTC
AAATCGGTAGCGGTATCACCAAAGGACTGGGCGCTGGCGCTAATCCAGAAGTTGGCCGCA
ATGCGGCTGATGAGGATCGCGATGCATTGCGTGCGGCGCTGGAAGGTGCAGACATGGTCT
TTATTGCTGCGGGTATGGGTGGTGGTACCGGTACAGGTGCAGCACCAGTCGTCGCTGAAG
TGGCAAAAGATTTGGGTATCCTGACCGTTGCTGTCGTCACTAAGCCTTTCAACTTTGAAG
GCAAGAAGCGTATGGCATTCGCGGAGCAGGGGATCACTGAACTGTCCAAGCATGTGGACT
CTCTGATCACTATCCCGAACGACAAACTGCTGAAAGTTCTGGGCCGCGGTATCTCCCTGC
TGGATGCGTTTGGCGCAGCGAACGATGTACTGAAAGGCGCTGTGCAAGGTATCGCTGAAC
TGATTACTCGTCCGGGTTTGATGAACGTGGACTTTGCAGACGTACGCACCGTAATGTCTG
AGATGGGCTACGCAATGATGGGTTCTGGCGTGGCGAGCGGTGAAGACCGTGCGGAAGAAG
CTGCTGAAATGGCTATCTCTTCTCCGCTGCTGGAAGATATCGACCTGTCTGGCGCGCGCG
GCGTGCTGGTTAACATCACGGCGGGCTTCGACCTGCGTCTGGATGAGTTCGAAACGGTAG
GTAACACCATCCGTGCATTTGCTTCCGACAACGCGACTGTGGTTATCGGTACTTCTCTTG
ACCCGGATATGAATGACGAGCTGCGCGTAACCGTTGTTGCGACAGGTATCGGCATGGACA
AACGTCCTGAAATCACTCTGGTGACCAATAAGCAGGTTCAGCAGCCAGTGATGGATCGCT
ACCAGCAGCATGGGATGGCTCCGCTGACCCAGGAGCAGAAGCCGGTTGCTAAAGTCGTGA
ATGACAATGCGCCGCAAACTGCGAAAGAGCCGGATTATCTGGATATCCCAGCATTCCTGC
GTAAGCAAGCTGATTAAGAATTGACTGGAATTTGGGTTTCGAGGCTCTTTGTGCTAAACT
GGCCCGCCGAATGTATAGTACACTTCGGTTGGATAGGTAATTTGGCGAGATAATACGATG
ATCAAACAAAGGACACTTAAACGTATCGTTCAGGCGACGGGTGTCGGTTTACATACCGGC
AAGAAAGTCACCCTGACGTTACGCCCTGCGCCGGCCAACACCGGGGTCATCTATCGTCGC
ACCGACTTGAATCCACCGGTAGATTTCCCGGCCGATGCCAAATCTGTGCGTGATACCATG
CTCTGTACGTGTCTGGTCAACGAGCATGATGTACGGATTTCAACCGTAGAGCACCTCAAT
GCTGCTCTCGCGGGCCTGGGCATCGATAACATTGTTATCGAAGTTAACGCGCCGGAAATC
CCGATCATGGACGGCAGCGCCGCTCCGTTTGTATACCTGCTGCTTGACGCCGGTATCGAC
GAGTTGAACTGCGCCAAAAAATTTGTTCGCATCAAAGAGACTGTTCGTGTCGAAGATGGC
GATAAGTGGGCTGAATTTAAGCCGTACAATGGTTTTTCGCTGGATTTCACCATCGATTTT
AACCATCCGGCTATTGATTCCAGCAACCAGCGCTATGCGATGAACTTCTCCGCTGATGCG
TTTATGCGCCAGATCAGCCGTGCGCGTACGTTCGGTTTCATGCGTGATATCGAATATCTG
CAGTCCCGTGGTTTGTGCCTGGGCGGCAGCTTCGATTGTGCCATCGTTGTTGACGATTAT
CGCGTACTGAACGAAGACGGCCTGCGTTTTGAAGACGAATTTGTGCGTCACAAAATGCTC
GATGCGATCGGTGACTTGTTCATGTGTGGTCACAATATTATTGGTGCATTTACCGCTTAT
AAATCCGGTCATGCACTGAATAACAAACTGCTGCAGGCTGTCCTGGCGAAACAAGAAGCC
TGGGAATATGTGACCTTCCAGGACGACGCAGAACTGCCGTTGGCCTTCAAAGCGCCTTCA
GCTGTACTGGCATAACGACATTTATACTGTCGTATAAAATTCGACTGGCAAATCTGGCAC
TCTCTCCGGCCAGGTGAACCAGTCGTTTTTTTTTGAATTTTATAAGAGCTATAAAAAACG
GTGCGAACGCTGTTTTCTTAAGCACTTTTCCGCACAACTTATCTTCATTCGTGCTGTGGA
CTGCAGGCTTTAATGATAAGATTTGTGCGCTAAATACGTTTGAATATGATCGGGATGGCA
ATAACGTGAGTGGAATACTGACGCGCTGGCGACAGTTTGGTAAACGCTACTTCTGGCCGC
ATCTCTTATTAGGGATGGTTGCGGCGAGTTTAGGTTTGCCTGCGCTCAGCAACGCCGCCG
AACCAAACGCGCCCGCAAAAGCGACAACCCGCAACCACGAGCCTTCAGCCAAAGTTAACT
TTGGTCAATTGGCCTTGCTGGAAGCGAACACGCGCCGCCCGAATTCGAACTATTCCGTTG
ATTACTGGCATCAACATGCCATTCGCACGGTAATCCGTCATCTTTCTTTCGCAATGGCAC
CGCAAACACTGCCCGTTGCTGAAGAATCTTTGCCTCTTCAGGCGCAACATCTTGCATTAC
TGGATACGCTCAGCGCGCTGCTGACCCAGGAAGGCACGCCGTCTGAAAAGGGTTATCGCA
TTGATTATGCGCATTTTACCCCACAAGCAAAATTCAGCACGCCCGTCTGGATAAGCCAGG
CGCAAGGCATCCGTGCTGGCCCTCAACGCCTCACCTAACAACAATAAACCTTTACTTCAT
TTTATTAACTCCGCAACGCGGGGCGTTTGAGATTTTATTATGCTAATCAAATTGTTAACT
AAAGTTTTCGGTAGTCGTAACGATCGCACCCTGCGCCGGATGCGCAAAGTGGTCAACATC
ATCAATGCCATGGAACCGGAGATGGAAAAACTCTCCGACGAAGAACTGAAAGGGAAAACC
GCAGAGTTTCGTGCACGTCTGGAAAAAGGCGAAGTGCTGGAAAATCTGATCCCGGAAGCT
TTCGCCGTGGTACGTGAGGCAAGTAAGCGCGTCTTTGGTATGCGTCACTTCGACGTTCAG
TTACTCGGCGGTATGGTTCTTAACGAACGCTGCATCGCCGAAATGCGTACCGGTGAAGGT
AAAACCCTGACCGCAACGCTGCCTGCTTACCTGAACGCACTAACCGGTAAAGGCGTGCAC
GTAGTTACCGTCAACGACTACCTGGCGCAACGTGACGCCGAAAACAACCGTCCGCTGTTT
GAATTCCTTGGCCTGACTGTCGGTATCAACCTGCCGGGCATGCCAGCACCGGCAAAGCGC
GAAGCTTACGCAGCTGACATCACTTACGGTACGAACAACGAATACGGCTTTGACTACCTG
CGCGACAATATGGCGTTCAGCCCTGAAGAACGTGTACAGCGTAAACTGCACTATGCGCTG
GTGGACGAAGTGGACTCCATCCTGATCGATGAAGCGCGTACACCGCTGATCATTTCCGGC
CCGGCAGAAGACAGCTCGGAAATGTATAAACGCGTGAATAAAATTATTCCGCACCTGATC
CGTCAGGAAAAAGAAGACTCCGAAACCTTCCAGGGCGAAGGCCACTTCTCGGTGGACGAA
AAATCTCGCCAGGTGAACCTGACCGAACGTGGTCTGGTGCTGATTGAAGAACTGCTGGTG
AAAGAGGGCATCATGGATGAAGGGGAGTCTCTGTACTCTCCGGCCAACATCATGCTGATG
CACCACGTAACGGCGGCGCTGCGCGCTCATGCGCTGTTTACCCGCGACGTCGACTACATC
GTTAAAGATGGTGAAGTTATCATCGTTGACGAACACACCGGTCGTACCATGCAGGGCCGT
CGCTGGTCCGATGGTCTGCACCAGGCTGTGGAAGCGAAAGAAGGTGTGCAGATCCAGAAC
GAAAACCAAACGCTGGCTTCGATCACCTTCCAGAACTACTTCCGTCTGTATGAAAAACTG
GCGGGGATGACCGGTACTGCTGATACCGAAGCTTTCGAATTTAGCTCCATCTACAAGCTG
GATACCGTCGTTGTTCCGACCAACCGTCCAATGATTCGTAAAGATCTGCCGGACCTGGTC
TACATGACTGAAGCGGAAAAAATTCAGGCGATCATTGAAGATATCAAAGAACGTACTGCG
AAAGGCCAGCCGGTGCTGGTGGGTACTATCTCCATCGAAAAATCGGAGCTGGTGTCAAAC
GAACTGACCAAAGCCGGTATTAAGCACAACGTCCTGAACGCCAAATTCCACGCCAACGAA
GCGGCGATTGTTGCTCAGGCAGGTTATCCGGCTGCGGTGACTATCGCGACCAATATGGCG
GGTCGTGGTACAGATATTGTGCTCGGTGGTAGCTGGCAGGCAGAAGTTGCCGCGCTGGAA
AATCCGACCGCAGAGCAAATTGAAAAAATTAAAGCCGACTGGCAGGTACGTCACGATGCG
GTACTGGAAGCAGGTGGCCTGCATATCATCGGTACCGAGCGTCACGAATCCCGTCGTATC
GATAACCAGTTGCGCGGTCGTTCTGGTCGTCAGGGGGATGCTGGTTCTTCCCGTTTCTAC
CTGTCGATGGAAGATGCGCTGATGCGTATTTTTGCTTCCGACCGAGTATCCGGCATGATG
CGTAAACTGGGTATGAAGCCAGGCGAAGCCATTGAACACCCGTGGGTGACTAAAGCGATT
GCCAACGCCCAGCGTAAAGTTGAAAGTCGTAACTTCGACATTCGTAAGCAACTGCTGGAA
TATGATGACGTGGCTAACGATCAGCGTCGCGCCATTTACTCCCAGCGTAACGAACTGCTG
GATGTCAGCGATGTGAGCGAAACCATCAACAGCATTCGTGAAGATGTGTTCAAAGCGACC
ATTGATGCCTACATTCCGCCACAGTCACTGGAAGAAATGTGGGATATTCCGGGGCTGCAG
GAACGTCTGAAGAACGATTTCGACCTCGATTTGCCAATTGCCGAGTGGCTGGATAAAGAA
CCAGAACTGCATGAAGAGACGCTGCGTGAGCGAATTCTGGCGCAGTCCATCGAAGTGTAT
CAGCGTAAAGAAGAAGTGGTTGGTGCTGAGATGATGCGTCACTTCGAAAAAGGCGTCATG
CTGCAAACTCTCGACTCTCTGTGGAAAGAGCACCTGGCGGCGATGGACTATCTGCGTCAG
GGTATCCACCTGCGTGGCTATGCACAGAAAGATCCGAAGCAGGAATACAAACGTGAATCG
TTCTCCATGTTTGCAGCGATGCTGGAGTCGTTAAAATATGAAGTTATCAGCACGCTGAGC
AAAGTCCAGGTACGTATGCCTGAAGAGGTTGAGGAGCTGGAACAACAGCGTCGTATGGAA
GCCGAGCGTTTAGCGCAAATGCAGCAGCTTAGCCATCAGGATGACGACTCTGCAGCCGCA
GCTGCACTGGCGGCGCAAACCGGTGAGCGCAAAGTAGGACGTAACGATCCTTGCCCGTGC
GGTTCTGGTAAAAAATACAAGCAGTGCCATGGTCGCCTGCAATAAAAGCTAACAGTTGAA
GTAAAAGGCGCAGGATTCTGCGCCTTTTTTATAGGTTTAAGACAATGAAAAAGCTGCAAA
TTGCGGTAGGTATTATTCGCAACGAGAACAATGAAATCTTTATAACGCGTCGCGCAGCAG
ATGCGCACATGGCGAATAAACTGGAGTTTCCCGGCGGTAAAATTGAAATGGGCGAAACGC
CGGAACAGGCGGTGGTGCGTGAACTTCAGGAAGAAGTCGGGATTACCCCACAACATTTTT
CGCTATTTGAAAAACTGGAATATGAATTCCCGGACAGGCATATAACTCTGTGGTTCTGGC
TGGTCGAAAGCTGGGAAGGGGAGCCGTGGGGTAAAGAAGGGCAACCCGGTGAGTGGATGT
CGCTAGTCGGTCTTAATGCCGATGATTTTCCGCCAGCCAATGAACCGGTAATTGCGAAGC
TTAAGCGTCTGTAGGTCGGATAAGGCGTTCACGCCGCATCCGACATTTGCACAAGATGCC
TGATGCGACGCTGTCCGCGTCTTATCAGGCCTACGTGCGGCATCAGACAAATGTCACTGC
TTTGGCTCTTCGCTCCAATCATCGCTTTCGGAAAGATCGCCACTGCTGGGGATTCGTTTT
TCTTCAGCAGCCCATTCTCCGAGGTCGATCAGCTGACAACGTTTGGAGCAAAATGGCCGA
AACGGGCTGATTTCACCCCACACCACCGTTTTCCCGCAGGTTGGGCAATTCACCGTAATA
GTTTCTGACATTTTCACTCCTTAGCAACAGGCCAGTTCGAAATCCAGACGTTCCGGTACC
TGTCCGTTTTCAGTGTCCAGCGGCATAAAACGAATGGCAAAACGGCTCTTATGTCCGGAA
ATTTGCGGATAAAGCTGTGAATCGAGCGACAGATTCAGGCGCAGCAAGTCGGCATCGCCA
CCGTTATCCTGATAAAAACCATTCAGGCTGGTTTGTTTACGGAAGGGGGCCGACTGGCGA
ATTAAATCCAGCACCATGGTAAGTGCCTGGGTGAGCGGGTTCAGGCTGGCAATCCAGGTT
TCTACCTGGCTGTCGCGCTGCGCCTGGGGTAGATGCAGCCAAATGTGCAATGTAGGTAAA
TCAAAGCTGCAACAGCCGCCTGGGATGCTCAGTCGCTGACGCACCAGAGCAATCAAACGA
TCTTCACGCAGAAATTGCCCGATACGCGGCGCGGAAATTAATACGCTCCCCGCCGCTTTT
AACTGCTGAATTAATGCTTCAATACGGCTCTGGTCCACGCCAGGCACGCCAATCCAGGTC
TGGAGTTTACGTTGCTGCCGGTCAAGTTCTTTCAACAGCTCAGTGCGGACTTCGCCGCGC
TCGAAAACATCCAGTAATTCACTGACATTACGGAAGAAATGCAGCGCGCCAGCGTGGTCA
ACGATGGGTAAATTAACGGTGAGTTGCTGAATCAAAAACTCAATGCGCAGCCATGTACGC
ATTTTTTCATTTAGTGGATGTTCAAAAAGGACCTGGGTCTGCATTACGGTTTTTCCTGTG
AGACAAACTGCGACGCAAGCTGCAAATAGTGTGCGTGCAGGCGGGCAACATCCGATGCGA
TAGCATCCGGTGCGCCGTTATTATCAATGACGTCATCTGCCACGGCAAGGCGGGCTTCGC
GCGTTGCCTGAGCAGCAAGGATTTGTTCGACATGTTCGCGAGTTACATCATCGCGCTGCA
TGGTGCGCTTAAGTTGCGTTTCTGGGCTGACATCCACCACCAGCACTCGATTCGCTTTTT
TATACAGTGAGTTTTCTACCAGCAATGGCACAACCCACAGTACATAGGGGGAAGTTGCTT
GCTGGATCTGGTGTTGCGTCTCTTGCTGAATCAGCGGATGCAGCAGGTCGTTAAGCCAGT
TTTTCTCTTCCGGGTTGGCGAAGATCCGCTCGCGCAAGGCCCGGCGCTGCAATGTTCCAT
CAGCAGCAATCATGTTAGCGCCAAAGTGATCAGCAATGGCATGTAGCGCAGGTGCACCTG
GTTCAACCACCTGACGCGCAATAATATCGGCATCAATGACGTTAATTCCGAGATCAGCAA
ACGCATTGGCAACGGTACTCTTGCCACTGCCAATGCCTCCCGTTAAGGCAACTATATACC
TCATAATTTATATTCCCGGGAATTCATCATGATTATCAAAACGTTAAAAATGAGCGCACG
AAAGCGAAATTGATGAAACGTTCGCTCACTATTTACCAGGTAAATTTATGGGATTGTAGC
GTAAAAAAAGACAATTTCGCAGTCTTGCGCCGCATTGATTAGTGCGTATGATAGCGTCAC
TGGAGTTGCGCTCTTACCCTTATAGCCATTAACCCCAGGAATCCGCACATGCGTATTGAA
GAAGATCTGAAGTTAGGTTTTAAAGACGTTCTCATCCGCCCTAAACGCTCCACTCTTAAA
AGCCGTTCCGATGTTGAACTGGAACGTCAATTCACCTTCAAACATTCAGGTCAGAGCTGG
TCCGGCGTGCCAATTATCGCCGCAAATATGGACACCGTAGGTACATTTTCTATGGCCTCT
GCGCTGGCTTCTTTTGATATTTTGACTGCTGTGCATAAACACTATTCTGTCGAAGAGTGG
CAAGCGTTTATCAACAATTCTTCCGCTGATGTGCTGAAACATGTGATGGTTTCTACCGGT
ACGTCTGATGCGGATTTCGAAAAAACTAAACAGATTCTCGACCTGAACCCGGCATTAAAC
TTCGTTTGTATTGATGTGGCGAATGGTTATTCCGAACACTTCGTGCAGTTCGTTGCGAAA
GCGCGTGAAGCGTGGCCGACCAAAACCATTTGTGCTGGCAACGTAGTGACTGGTGAAATG
TGTGAGGAGCTTATCCTCTCCGGTGCTGATATCGTTAAAGTTGGCATTGGCCCAGGTTCT
GTTTGTACAACTCGCGTCAAAACAGGCGTCGGTTATCCGCAGCTTTCTGCGGTAATCGAA
TGTGCCGATGCGGCGCACGGTCTGGGCGGAATGATCGTCAGCGACGGTGGCTGCACCACG
CCGGGCGATGTCGCAAAAGCCTTTGGCGGCGGTGCCGATTTCGTCATGCTTGGCGGCATG
CTGGCGGGCCACGAAGAGAGCGGCGGTCGCATCGTTGAGGAGAACGGCGAGAAATTTATG
CTGTTCTACGGCATGAGCTCCGAGTCTGCGATGAAACGTCACGTTGGCGGCGTTGCGGAA
TATCGCGCAGCAGAAGGTAAAACCGTTAAGCTGCCGCTGCGAGGCCCGGTTGAAAATACC
GCGCGTGATATTTTGGGCGGCCTGCGTTCAGCTTGTACATACGTTGGGGCTTCACGCCTG
AAAGAACTGACCAAGCGCACCACATTTATCCGTGTGCAGGAACAAGAAAACCGCATCTTC
AACAACCTGTAATCTTTCAACGCTGGTGTGGAGCAACACGCCAGCGTTATCCCATCCCAC
TCATCGCATCGCCTAAATGGAAAATTGGCAGATACATCGCCACCACCAGCGTACCGATAA
TTCCTCCCGTTATGATCAGCAACGCCGGTTCCAGTAAGGCTGCGAGGTTATCCGCCAGCG
CCATTGTGTTATCCCGATGATGATGGGCGAGGTTGTCTAACATGAGGTCCAGCGAGCCGG
ATGCCTCTCCTGTTCTCACTAATTGCAAACAGAGCGGGCTAAACTCCCCGGTATTTTTTA
GCGCCAGCCAGATGGGATGACCGTTACTGATATCGTGCTGGATTTGTGTCAGAAGTTGCA
CCCAGTACGGGCAGCGCATTGTTTCTCTGACGCTCTCTACGCCCTGCAAAAAAGTAATGC
CTGCACTTTGTGTCAGCGCCAGAATCGTAAAAATCTGCGTGAGTTTTTGTCCCCGCATCA
GTGAACCCATAATCGGGATGCGTAACAGCAATTTCTGCCGCACTATAAGCCAGGTCGGTC
GGCGCATCAGCAACTTATTGGCTATCGCCAGCAGAAAGCCGAACAACACCAGCAGCCAGC
TCCATTCGCCACTAAAGTCTGCCAGCGTCATGATCCCCTGCGTTAGTGCCGGTAGTGGGG
TGTTGAAGGTCTTATAGATAGCGGCAAACTCCGGCAGAACAAAATGCAGCATTGCCACAA
CCACCATGATTGCCATCGCTAAAATGATGATGGGATAACGTAACGCTGATTTCACTTTGT
CGGTCAACTGACGCTGGGCTTTTTGCTGACGCGCCAGTTCAAAGCAGCATTCATCCAGCT
TACCGGTCAGTTCACCCGTGCGGATCATCGCCTGATAGAGTGGCGGAAATACCTCTGACC
AGGGTAATAAGGCATTGGAAAAAGCAATGCCCTGTTCGAGATCGTGCGCCAGCGATTGCA
GCAACGCTTGCCATTGCTTACTGGGATGCTGTTCCGCCAGCAGTGCCAGCCCTTCAGAAA
GCGTTAACCCGGCTTTGAGTAGCGTCGCCAGTTGATGAATGACTTCCGCGCTTTTATCTC
CTCGCCACTGCGCAGAATTGATGGCGATTCGCTTCAGGCTAAGTGGGGTAACCATCTGTT
GCTGTAGTGCCATGAGCAGCAAAGCACGGCTCTCTGCCCATAGCATCCCATCTTGCGCAT
TGCCGTCGCCGGTTATGCCATGCCAGCGCCAGAGTTGCTTACTCGCCATGCGGCATCCCC
AGTACGCGGATTAACTCTTCAAAGGTGGTTAAGCCTTGCTCCACGGCCAGGCAGCCGTTT
TCAAAAAGCGTACACATACCCGCCTGTCGTGCGTGCGTTTCCAGCGATTCAACGTCGGTA
TTAGCGGAAATAAGCTGACGAATGACCGGCGTTATGGGCAGAACTTCAAATAAGGCCGTA
CGACCATAAAAACCGTGGTAGCAATGTACACAACCGGGTGCCTGCCAGTGGGGCAGCGGC
GACGGCCATACATTGACTGGAATATGGATGGGCTCCCCTTGCTGCTGGCGACAATGTGGG
CAAAGTTTACGTACCAGACGCTGGGCTATTACCAGCGTAAGCGCTGATGAGAGCATCCAG
CGGGCGACTCCCATTTGCTGTAAACGTACCAGCGTTTCGCAGGTGGAATTAGTGTGTAGG
GTAGACAACACCAGGTGACCAGTTTGCGCCGCTTTAATAGCGATCTCTGCTGTTTCGCCA
TCGCGGATCTCTCCGATCATGATGACGTCAGGATCCTGGCGCAATAACGCACGCAACACG
CCCTGAAAGGTGAGTCCGGCACGCGGATGGATTTGCGTCTGGTTTAGTCCGGCTATGGGG
ATCTCAACCGGATCTTCGACGCTACAAATATTAATGTCAGCGGTATTCAGCGTTTGCAGG
GCACTATAAAGCGTGACCGTTTTGCCGCTGCCTGTAGGGCCAGTTACCAGCACCAGTCCC
TGTGGTTGTTGCAAGGCATGAGCAAAGTCCGCCAGTTGTAACGGCTGCATTCCAAGCGTG
TTGACATCCAGTGCCTGACCCACCTGCTGTAACAACCTTAATACCACCTTTTCACCACCC
CGACATGGTAAGGTCGCAATACGAAATGAGACGGCGTTTCCTGCCAGTTCGACAGTGAAT
TGCCCGTCCTGCGGCAGGCGATGTTCCGCAATATCCAGGTTTCCCAGCACTTTTAATCTG
GCGGTTAATGCGACTCCGGCATCCGGTGAAACATCCGGTAAAGGATGCAATACGCCGTCG
ATACGCAAGCGGATGCGGTAGGCATTGTCCGCTGGTTCGATATGAATATCAGACGCGCGT
TGTTCCAGCGCAGATTGTAACGTTCGAGCTAGCAACTCTGCTTTGGGCTGATGCTTCTCC
TGAACAGCTACGGGCAATGTCTGTTGTGTGCGACTGGCGTGACCTTCCATTTGTTGGCGC
GTCCAGCAGGTGATCTCAATACGTTTGGTGGTAGCGAAATGCAATGCGTCCAGCAACTCA
TGTGAGGGGGCATCGACCACCGCAACATGAACCACTTCTTCGCTGGCATCCAGCAAGACT
CCCTGATAACGCAGACACAGGGCCGTGAGCTGTGGAATATTCATTGCCGCTCCTTAGTTG
GCGTCATCAAAGCGGAAGACATCTTCGCAGGCTTGCTGCAATGCGCTGTCACTTTGAATA
TTGCAGTTGCGCGTCCAGCCGGTGACGCCGTTTGCGTTATCCCAACCCGGTGTCATGACG
ACGCTTAGTCCATTGAGACTTTCTTGCCCGGTCAGCGACACCACGCCTTTTGCCACACTC
ATGGCTGAAACATAGTGGGTGGTGGTAGGCGAGGGAATGCCATTGCTGCCACCGTCGCAG
GTATCTAATCCACCATGTTCCAGCGCGCACAACTCTACGGCGGTACGGTAAGGCACAAAG
GTTTGTAGCATGTCGGTGAGTGCGGCTTTGCGCAGGTAGTTTTGATAAGCGGGAATACCA
ATGGCGCTTAAAATGGCAATGATGCCAATAACCACCATCAGTTCGATAAGTGTAAAACCG
CGTTGCTTGTCCATCTGTTTCGCTCCTTGATTTGGTTGGCGCTACTTTGGCAAACGCCAT
CAGCACAGGCGAGGGGCAAAAAACGAAACGGGAAAGCAGATTCCGAGGTTTTTTATTTCG
TTGCAGCGAAAGACAAGAAATTTGCGAGGCGTTACGAAGAAAGTTGGGGAAGGGGAGATT
ATCCGCCCGCGATGGAGCGGATAAATCTGTCAACTATTAGCGAAAACGCATTGAAAGGTC
GAGTGCTTGTACGTGTTTAGTTAGCGCACCGACGGAGATAAAGTCCACGCCCGTTTCGGC
AAATTCACGCAGTGTTTTGTCAGTGACGTTGCCAGACACTTCCAGTAGCGCCTTGCCGTT
GGTGCGTTTGACGGCTTCGCGCATCTGTTCTGTTTCGAAGTTATCCAGCATGATGATATC
GGCTCCTGCTTTCAGGGCTTCATCAAGTTCTTCCAGATTCTCTACTTCGACTTCTACTGG
CGCATCCGGGTGCAGCCAGGACGCTTTTTCGACCGCCTGGCGCACTGAGCCGGAGGCAAT
AATATGGTTTTCTTTGATCAGGAAGGCATCAGAAAGCCCCAGACGGTGATTCGCTCCGCC
GCCGCAAAGTACCGCGTATTTCAGAGCTGAACGCAGGCCGGGTAAGGTTTTGCGCGTATC
CAACAACTGCGTGTTGGTGCCTTCCAGCAATTCGACATAGTGGCGTACCTTACTGGCAAC
TCCTGAAAGGGTTTGCACAAAATTAAGCGCAGTGCGTTCGCCCGTTAACAGCACGCGGGA
TGGGCCTTCAAGTTCGAACAAGGATTGATTGGCATTGATGACATCGCCGTCATCCACATG
CCAGATTATGGTGACATCGTCGCCTGCCAGTTGAATAAACACCTCTTCAACCCAGCGTTT
GCCGCAAAAGACGCCATTCTCGCGGGTGATCACCGTGGCATGAGAGCGAGAATTTTCCGG
TAAAAGTTTTGCCGTAATATCATTGTTGGCATCGACTGTTCCGCCTAAATCTTCCCGCAG
CGCCTGGGCTACCGCGCCGGGGATATCGAGATTAATGCGTTCCAGCAGCTCGTCACGTCG
GGTGTCAGGGTTATAGCGGCGAGGCGGCATGTTAAAACTCCAGATAGCTAACGAATCATA
AGGTAGAAACATGCTACTCTGAACCGGGTATTAGCACCACATATAAGGAGATCCTGCATG
TTGTTAGAACAGGGGTGGCTGGTTGGCGCGCGCCGCGTTCCCTCACCACATTACGATTGC
CGCCCGGATGACGAAACACCCACCCTGCTGGTGGTGCACAATATTAGCCTGCCGCCAGGC
GAGTTTGGCGGTCCGTGGATCGACGCATTATTCACTGGAACTATTGATCCGCAGGCACAT
CCTTTCTTTGCTGAGATCGCCCATTTGCGCGTCTCCGCTCACTGTTTGATTCGCCGTGAT
GGTGAAATAGTCCAGTATGTTCCTTTCGATAAACGTGCATGGCATGCGGGAGTCTCTCAG
TATCAGGGGCGCGAACGCTGCAATGATTTTTCTATTGGGATTGAGCTTGAAGGCACCGAT
ACGCTGGCGTATACCGATGCGCAGTATCAACAGCTTGCGGCGGTTACGCGGGCACTGATT
GATTGCTATCCGGATATCGCTAAAAACATGACGGGCCATTGTGATATTGCGCCGGATCGG
AAAACCGATCCCGGTCCTGCATTTGATTGGGCACGGTTTCGTGTGCTGGTCAGCAAGGAG
ACAACATGACGCTATTTACAACCTTACTGGTGTTAATTTTCGAGCGCCTGTTTAAGTTGG
GCGAGCACTGGCAGCTTGATCATCGTCTTGAAGCGTTCTTTCGGCGGGTGAAACATTTTT
CTCTCGGGCGCACGTTAGGCATGACCATTATTGCGATGGGCGTGACTTTTTTACTGTTAC
GCGCATTGCAGGGAGTATTGTTCAACGTTCCCACGCTACTGGTGTGGCTGCTGATTGGTT
TGCTGTGTATTGGCGCAGGTAAAGTTCGTCTTCATTATCATGCTTATCTGACAGCTGCTT
CACGTAATGATAGCCATGCCCGTGCCACGATGGCTGGCGAACTCACCATGATTCACGGCG
TCCCGGCAGGCTGCGACGAACGTGAGTATTTGCGTGAGCTGCAAAATGCATTGCTGTGGA
TTAACTTTCGTTTTTATCTTGCACCGCTGTTCTGGCTGATTGTGGGGGGAACCTGGGGAC
CCGTTACGCTGATGGGGTATGCGTTTTTGCGTGCATGGCAATACTGGCTGGCGCGATATC
AGACGCCGCATCATCGTTTACAGTCCGGCATTGATGCCGTGCTTCATGTACTGGATTGGG
TGCCGGTTCGTCTTGCGGGTGTGGTATATGCCTTGATCGGTCATGGTGAGAAAGCGTTAC
CGGCCTGGTTTGCTTCGCTGGGTGATTTCCATACTTCGCAGTATCAGGTGTTAACGCGTC
TGGCGCAGTTCTCTCTGGCGCGTGAACCGCATGTCGATAAGGTGGAGACGCCGAGGGCAG
CGGTTTCAATGGCGAAGAAAACCTCGTTCGTGGTCGTGGTGGTGATTGCACTACTGACGA
TTTACGGGGCGTTGGTGTAAAGATTATTGCCCTCACCCTGTACGGGTGAGGGCGTAGAGA
GATTAATGCGCTTTTACGGCTTTGGCGGTTTTCTCTTTAAACAGATAGCCGATACCTAAC
ACGATCAGCCATACCGGGATCAGGTATACCGAAATCGCCATTCCTGGGGTCATCAGCATA
ATCACCAGTACCGCCGCCATAAACAGCAGGCAGATCCAGTTACCCAGCGGATAAAGCAGA
GCAGGGAAGTGAGTTACCACGCCTTGTTCCTGCTTGGCGCGACGGAATTTCATATGCGCC
AGGCTAATCATCGCCCAGTTGATTACCAGTGCAGATACCACCAGCGCCATTAACAGTCCG
AAAGCGGACTCTGGGGCAAGGTAGTTAATCAGTACGCACAACGCCGTTACCAGTGCAGAC
ACCAGAATGGTATTTACTGGTACACCACGTTTATCGACAGACGCCAGCGCTTTTGGCGCA
TTACCCTGTTGTGCCAGACCAAACAGCATACGGCTGTTGCAATATACGCAGCTGTTGTAC
ACGGAGAGCGCCGCAGTCAGTACCACGATGTTCAGCGCATTCGCCACAAAGGTATCGCCT
AACTCGTGGAAGATCAGCACAAACGGACTGGTATCGGCGGTAACGCGGGTCCACGGCATC
AGTGAGAGCAGAACGGCTAACGAACCAATATAGAAAATCAGGATGCGGTAGATAACCTGG
TTAGTTGCTTTCGGTATACTTTGCTCCGGGTTATCAGCTTCTGCTGCGGTGATCCCCACC
AGTTCCAGACCACCGAACGAGAACATGATAATCGCCATCATCATCACCAGCCCGGTGAAG
CCGTGCGGCAGGAAACCACCCTGATCCCACAGGTTGCTAACGGTCGCCTGCGGGCCGCCG
TTGCCACTGAATAGCAGCCAGCCGCCGAAGATGATCATCGCTACCACCGCGATAACTTTG
ATAATGGCAAACCAGAACTCCATCTCGCCAAACACTTTAACGTTGGTCAGGTTGATGGCG
TTAATCACCACAAAGAATACGGCGGCAGAAACCCAGGTGGGGATTTCCGGATACCAGAAC
TGAATGTATTTACCCACGGCAGTCAGCTCAGCCATGGCAACTAAAACGTACAGTACCCAG
TAGTTCCAGCCAGAGGCGAAACCGGCAAAACTGCCCCAGTATTTATAAGCAAAGTGGCTA
AAGGAGCCTGCGACAGGTTCTTCGACCACCATTTCACCCAGCTGACGCATGATCAGAAAG
GCGATAAAACCAGCAATGGCGTAACCCAGGATAATCCCTGGCCCTGCGGACTGTATTACG
GAGGCGCTACCCAGGAATAACCCGGTCCCTATCGCGCCACCCAGCGCGATAAGCTGAATA
TGGCGGTTTTTAAGGCCGCGCTTTAGCTGCTCGCCGTGCTGTTGACCTTCCATCATGAAA
CCTCGTGCGGTGGTTGTTTTTTTGATCTACGCAGTGATGCGTGTGTAAGTTTGCAATTCC
GTTTGTTGTATTAATTTGTTTACATCAAAGAAGTTTGAATTGTTACAAAAAGACTTCCGT
CAGATCAAGAATAATGGTATGCAGCAGCGAATGCACCCGCTTTATGCATGGTTGAAGATG
AGTTGCTTAAAAAGAAACCGTTTGTAAAGCTCAGCCTCAACCCCTCTCAATATGTAGAAT
GAATTTAAATTCGTTTTAATTGAATTAAAAATCACAAAATTGGTAAGTGAATCGGTTCAA
TTCGGATTTTTATAGTTTAATAATCGTTAAAAAACTCCTTTCCTACGTAAAGTCTACATT
TGTGCATAGTTACAACTTTGAAACGTTATATATGTCAAGTTGTTAAAATGTGCACAGTTT
CATGATTTCAATCAAAACCTGTATGGACATAAGGTGAATACTTTGTTACTTTAGCGTCAC
AGACATGAAATTGGTAAGACCAATTGACTTCGGCAAGTGGCTTAAGACAGGAACTCATGG
CCTACAGCAAAATCCGCCAACCAAAACTCTCCGATGTGATTGAGCAGCAACTGGAGTTTT
TGATCCTCGAAGGCACTCTCCGCCCGGGCGAAAAACTCCCACCGGAACGCGAACTGGCAA
AACAGTTTGACGTCTCCCGTCCCTCCTTGCGTGAGGCGATTCAACGTCTCGAAGCGAAGG
GCTTGTTGCTTCGTCGCCAGGGTGGCGGCACTTTTGTCCAGAGCAGCCTATGGCAAAGCT
TCAGCGATCCGCTGGTGGAGCTGCTCTCCGACCATCCTGAGTCACAGTATGACTTGCTCG
AAACACGACACGCCCTGGAAGGTATCGCCGCTTATTACGCCGCGCTGCGTAGTACCGATG
AAGACAAGGAACGCATCCGTGAACTCCACCACGCCATAGAGCTGGCGCAGCAGTCTGGCG
ATCTGGACGCGGAATCAAACGCCGTACTCCAGTATCAGATTGCCGTCACCGAAGCGGCCC
ACAATGTGGTTCTGCTTCATCTGCTAAGGTGTATGGAGCCGATGTTGGCCCAGAATGTCC
GCCAGAACTTCGAATTGCTCTATTCGCGTCGCGAGATGCTGCCGCTGGTGAGTAGTCACC
GCACCCGCATATTTGAAGCGATTATGGCCGGTAAGCCGGAAGAAGCGCGCGAAGCATCGC
ATCGCCATCTGGCCTTTATCGAAGAAATTTTGCTCGACAGAAGTCGTGAAGAGAGCCGCC
GTGAGCGTTCTCTGCGTCGTCTGGAGCAACGAAAGAATTAGTGATTTTTCTGGTAAAAAT
TATCCAGAAGATGTTGTAAATCAAGCGCATATAAAAGCGCGGCAACTAAACGTAGAACCT
GTCTTATTGAGCTTTCCGGCGAGAGTTCAATGGGACAGGTTCCAGAAAACTCAACGTTAT
TAGATAGATAAGGAATAACCCATGTCAGAACGTTTCCCAAATGACGTGGATCCGATCGAA
ACTCGCGACTGGCTCCAGGCGATCGAATCGGTCATCCGTGAAGAAGGTGTTGAGCGTGCT
CAGTATCTGATCGACCAACTGCTTGCTGAAGCCCGCAAAGGCGGTGTAAACGTAGCCGCA
GGCACAGGTATCAGCAACTACATCAACACCATCCCCGTTGAAGAACAACCGGAGTATCCG
GGTAATCTGGAACTGGAACGCCGTATTCGTTCAGCTATCCGCTGGAACGCCATCATGACG
GTGCTGCGTGCGTCGAAAAAAGACCTCGAACTGGGCGGCCATATGGCGTCCTTCCAGTCT
TCCGCAACCATTTATGATGTGTGCTTTAACCACTTCTTCCGTGCACGCAACGAGCAGGAT
GGCGGCGACCTGGTTTACTTCCAGGGCCACATCTCCCCGGGCGTGTACGCTCGTGCTTTC
CTGGAAGGTCGTCTGACTCAGGAGCAGCTGGATAACTTCCGTCAGGAAGTTCACGGCAAT
GGCCTCTCTTCCTATCCGCACCCGAAACTGATGCCGGAATTCTGGCAGTTCCCGACCGTA
TCTATGGGTCTGGGGCCGATTGGTGCTATTTACCAGGCTAAATTCCTGAAATATCTGGAA
CACCGTGGCCTGAAAGATACCTCTAAACAGACCGTTTACGCGTTCCTCGGCGACGGTGAA
ATGGACGAACCTGAATCCAAAGGTGCGATCACCATCGCTACCCGTGAAAAACTGGATAAC
CTGGTCTTCGTTATCAACTGTAACCTGCAGCGTCTTGACGGCCCGGTCACCGGTAACGGC
AAGATCATCAACGAACTGGAAGGCATCTTCGAAGGTGCTGGCTGGAACGTGATCAAAGTG
ATGTGGGGTAGCCGTTGGGATGAACTGCTGCGTAAAGATACCAGCGGTAAACTGATCCAG
CTGATGAACGAAACCGTTGACGGCGACTACCAGACCTTCAAATCGAAAGATGGTGCGTAC
GTTCGTGAACACTTCTTCGGTAAATATCCTGAAACCGCAGCACTGGTTGCAGATTGGACT
GACGAGCAGATCTGGGCACTGAACCGTGGTGGTCACGATCCGAAGAAAATCTACGCTGCA
TTCAAGAAAGCGCAGGAAACCAAAGGCAAAGCGACAGTAATCCTTGCTCATACCATTAAA
GGTTACGGCATGGGCGACGCGGCTGAAGGTAAAAACATCGCGCACCAGGTTAAGAAAATG
AACATGGACGGCGTGCGTCACATCCGCGACCGTTTCAATGTGCCGGTGTCTGATGCAGAT
ATCGAAAAACTGCCGTACATCACCTTCCCGGAAGGTTCTGAAGAGCATACCTATCTGCAC
GCACAGCGTCAGAAACTGCACGGTTATCTGCCAAGCCGTCAGCCGAACTTCACCGAGAAG
CTTGAGCTGCCGAGCCTGCAAGACTTCGGCGCGCTGCTGGAAGAGCAGAGCAAAGAGATC
TCTACCACTATCGCTTTCGTTCGTGCCCTGAACGTAATGCTGAAGAATAAGTCGATCAAA
GATCGTCTGGTACCGATCATCGCCGACGAAGCGCGTACTTTCGGTATGGAAGGTCTGTTC
CGTCAGATTGGTATTTACAGCCCGAACGGTCAGCAGTACACCCCGCAGGACCGCGAGCAG
GTTGCTTACTATAAAGAAGACGAGAAAGGTCAGATTCTGCAGGAAGGGATCAACGAGTTG
GGCGCAGGTTGTTCCTGGCTGGCAGCGGCGACCTCTTACAGCACCAACAATCTGCCGATG
ATTCCGTTCTACATCTATTACTCGATGTTCGGCTTCCAGCGTATCGGCGATCTGTGCTGG
GCGGCTGGCGACCAGCAAGCGCGTGGCTTCCTGATCGGCGGTACTTCCGGTCGTACCACC
CTGAACGGTGAAGGTCTGCAGCACGAAGATGGTCACAGCCACATTCAGTCGCTGACTATC
CCGAACTGTATCTCTTACGACCCGGCTTACGCTTACGAAGTTGCTGTCATTATGCATGAC
GGTCTGGAGCGTATGTACGGTGAAAAACAAGAGAACGTTTACTACTACATCACTACGCTG
AACGAAAACTACCACATGCCGGCAATGCCGGAAGGTGCTGAGGAAGGTATCCGTAAAGGT
ATCTACAAACTCGAAACCATTGAAGGTAGCAAAGGTAAAGTTCAGCTGCTGGGCTCCGGT
TCCATCCTGCGTCACGTCCGTGAAGCGGCAGAGATCCTGGCGAAAGATTACGGCGTAGGT
TCTGACGTTTATAGCGTGACCTCCTTCACCGAACTGGCGCGAGATGGTCAGGATTGTGAA
CGCTGGAACATGCTGCACCCGCTGGAAACTCCGCGCGTTCCGTATATCGCTCAGGTGATG
AACGACGCTCCGGCAGTGGCATCTACCGACTATATGAAACTGTTCGCTGAGCAGGTCCGT
ACTTACGTACCGGCTGACGACTACCGCGTACTGGGTACTGATGGCTTCGGTCGTTCCGAC
AGCCGTGAGAACCTGCGTCACCACTTCGAAGTTGATGCTTCCTACGTGGTTGTAGCGGCG
CTGGGCGAACTGGCTAAACGTGGCGAAATCGATAAGAAAGTGGTTGCTGACGCAATCGCC
AAATTCAACATCGATGCAGATAAAGTTAACCCGCGTCTGGCGTAAGAGGTAAAAGAATAA
TGGCTATCGAAATCAAAGTACCGGACATCGGGGCTGATGAAGTTGAAATCACCGAGATCC
TGGTCAAAGTGGGCGACAAAGTTGAAGCCGAACAGTCGCTGATCACCGTAGAAGGCGACA
AAGCCTCTATGGAAGTTCCGTCTCCGCAGGCGGGTATCGTTAAAGAGATCAAAGTCTCTG
TTGGCGATAAAACCCAGACCGGCGCACTGATTATGATTTTCGATTCCGCCGACGGTGCAG
CAGACGCTGCACCTGCTCAGGCAGAAGAGAAGAAAGAAACAGCTCCGGCAGCAGCACCAG
CGGCTGCAGCGGCAAAAGACGTTAACGTTCCGGATATCGGCAGCGACGAAGTTGAAGTGA
CCGAAATCCTGGTGAAAGTTGGCGATAAAGTTGAAGCTGAACAGTCGCTGATCACCGTAG
AAGGCGATAAAGCTTCTATGGAAGTTCCGGCTCCGTTTGCTGGCACCGTGAAAGAGATCA
AAGTGAACGTGGGTGACAAAGTGTCTACCGGCTCGCTGATTATGGTCTTCGAAGTCGCGG
GTGAAGCAGGCGCGGCAGCTCCGGCGGCTAAACAGGAAGCGGCTCCGGCAGCGGCCCCTG
CACCAGCGGCTGGCGTGAAAGAAGTTAACGTTCCGGATATCGGCGGTGACGAAGTTGAAG
TGACCGAAGTGATGGTGAAAGTGGGCGACAAAGTTGCCGCTGAACAGTCACTGATTACCG
TAGAAGGCGACAAAGCTTCTATGGAAGTTCCGGCTCCGTTTGCAGGCGTCGTGAAGGAAC
TGAAAGTCAACGTTGGCGATAAAGTGAAAACTGGCTCGCTGATTATGATCTTCGAAGTTG
AAGGCGCAGCGCCTGCGGCAGCTCCTGCGAAACAGGAAGCGGCAGCGCCGGCTCCGGCAG
CAAAAGCTGAAGCTCCGGCAGCAGCACCGGCTGCGAAAGCGGAAGGCAAATCTGAATTTG
CAGAAAACGACGCTTACGTTCACGCGACTCCGCTGATCCGCCGTCTGGCACGCGAGTTTG
GCGTTAACCTGGCGAAAGTGAAGGGCACTGGCCGTAAAGGTCGTATCCTGCGCGAAGACG
TTCAGGCTTACGTGAAAGAAGCTATCAAACGTGCAGAAGCAGCTCCGGCGGCGACTGGCG
GCGGTATCCCAGGCATGCTGCCGTGGCCGAAGGTGGACTTCAGCAAGTTTGGTGAAATCG
AAGAAGTGGAACTGGGCCGTATCCAGAAAATTTCTGGTGCGAACCTGAGCCGTAACTGGG
TGATGATCCCGCATGTTACTCACTTCGACAAAACCGATATCACCGAGCTGGAAGCGTTCC
GTAAACAGCAGAACGAAGAAGCGGCGAAACGTAAGCTGGATGTGAAGATCACCCCGGTTG
TCTTCATCATGAAAGCCGTTGCTGCAGCTCTTGAGCAGATGCCTCGCTTCAACAGTTCGT
TGTCGGAAGACGGTCAGCGTCTGACCCTGAAGAAATACATCAACATCGGTGTGGCGGTGG
ATACCCCGAACGGTCTGGTTGTTCCGGTATTCAAAGACGTCAACAAGAAAGGCATCATCG
AGCTGTCTCGCGAGCTGATGACTATTTCTAAGAAAGCGCGTGACGGTAAGCTGACTGCGG
GCGAAATGCAGGGCGGTTGCTTCACCATCTCCAGCATCGGCGGCCTGGGTACTACCCACT
TCGCGCCGATTGTGAACGCGCCGGAAGTGGCTATCCTCGGCGTTTCCAAGTCCGCGATGG
AGCCGGTGTGGAATGGTAAAGAGTTCGTGCCGCGTCTGATGCTGCCGATTTCTCTCTCCT
TCGACCACCGCGTGATCGACGGTGCTGATGGTGCCCGTTTCATTACCATCATTAACAACA
CGCTGTCTGACATTCGCCGTCTGGTGATGTAAGTAAAAGAGCCGGCCCAACGGCCGGCTT
TTTTCTGGTAATCTCATGAATGTATTGAGGTTATTAGCGAATAGACAAATCGGTTGCCGT
TTGTTGTTTAAAAATTGTTAACAATTTTGTAAAATACCGACGGATAGAACGACCCGGTGG
TGGTTAGGGTATTACTTCACATACCCTATGGATTTCTGGGTGCAGCAAGGTAGCAAGCGC
CAGAATCCCCAGGAGCTTACATAAGTAAGTGACTGGGGTGAGGGCGTGAAGCTAACGCCG
CTGCGGCCTGAAAGACGACGGGTATGACCGCCGGAGATAAATATATAGAGGTCATGATGA
GTACTGAAATCAAAACTCAGGTCGTGGTACTTGGGGCAGGCCCCGCAGGTTACTCCGCTG
CCTTCCGTTGCGCTGATTTAGGTCTGGAAACCGTAATCGTAGAACGTTACAACACCCTTG
GCGGTGTTTGCCTGAACGTCGGCTGTATCCCTTCTAAAGCACTGCTGCACGTAGCAAAAG
TTATCGAAGAAGCCAAAGCGCTGGCTGAACACGGTATCGTCTTCGGCGAACCGAAAACCG
ATATTGACAAGATTCGTACCTGGAAAGAGAAAGTGATCAATCAGCTGACCGGTGGTCTGG
CTGGTATGGCGAAAGGCCGCAAAGTCAAAGTGGTCAACGGTCTGGGTAAATTTACCGGGG
CTAACACCCTGGAAGTTGAAGGTGAGAACGGTAAAACCGTGATCAACTTCGACAACGCGA
TCATTGCAGCGGGTTCTCGCCCGATCCAACTGCCGTTTATTCCGCATGAAGATCCGCGTA
TCTGGGACTCCACTGACGCGCTGGAACTGAAAGAAGTACCAGAACGCCTGCTGGTAATGG
GTGGCGGTATCATCGGTCTGGAAATGGGCACCGTATACCACGCGCTGGGTTCACAGATTG
ACGTGGTTGAAATGTTCGACCAGGTTATCCCGGCAGCTGACAAAGACATCGTTAAAGTCT
TCACCAAGCGTATCAGCAAGAAATTCAACCTGATGCTGGAAACCAAAGTTACCGCCGTTG
AAGCGAAAGAAGACGGTATTTATGTGACGATGGAAGGCAAAAAAGCACCCGCTGAACCGC
AGCGTTACGACGCCGTGCTGGTAGCGATTGGTCGTGTGCCGAACGGTAAAAACCTCGACG
CAGGCAAAGCTGGCGTGGAAGTGGACGACCGTGGTTTCATCCGCGTTGACAAACAGCTGC
GTACCAACGTACCGCACATCTTTGCTATCGGCGATATCGTCGGTCAGCCGATGCTGGCAC
ACAAAGGTGTTCACGAAGGTCACGTTGCCGCTGAAGTTATCGCCGGTAAGAAACACTACT
TCGATCCGAAAGTTATCCCGTCCATCGCCTATACCGAACCAGAAGTTGCATGGGTAGGTC
TGACTGAGAAAGAAGCGAAAGAGAAAGGCATCAGCTATGAAACCGCCACCTTCCCGTGGG
CTGCTTCTGGTCGTGCTATCGCTTCCGACTGCGCAGACGGTATGACCAAGCTGATTTTCG
ACAAAGAATCTCACCGTGTGATCGGTGGTGCGATTGTCGGTACCAACGGCGGCGAGCTGC
TGGGTGAAATCGGCCTGGCAATCGAAATGGGTTGTGATGCTGAAGACATCGCACTGACCA
TCCACGCGCACCCGACTCTGCACGAGTCTGTGGGCCTGGCGGCAGAAGTGTTCGAAGGTA
GCATTACCGACCTGCCGAACCCGAAAGCGAAGAAGAAGTAATTGTTCGTTTGCCGGAACA
TCCGGCAATTAAAAAAGCGGCTAACCACGCCGCTTTTTTTACGTCTGCAATTTACCTTTC
CTGTCGCCTTGCTCCGCGCTCAGAGAGACGTTCGCGTACTGCTGACCGTTGCTCGTTATT
CAGCCTGACAGTATGGTTACTGTCGTTTAGACGTTGTGGGCGGCTCTCCTGAACTTTTTC
CCGAAAAACCTGACGTTGTTCAGGTGATGCCGATTGTATACGCTGGCGGGCGTTATCACG
TTGCTGTTGGTTCAGTGGGCGCTGCTGTACTTTTTCCTTAAATACCTGGCGCTGTTCGGG
AGTTGCAGACTGAATACGCTCACGCGCTGCCTCTCTTCGCTGCTGGTTCTGTGGGTTAGT
CTGCATTTTCTCGCGAACCGCCTGGCGCTGCTCAGGCGAGGCGGACTGATAACGCTGACG
AGCGGCGTCCTTTTGTTGCTGGGTCAGGGGTTGGCGACGGCTGAAGTCGCGGAAGTCGTC
ATAGCTCCCATAGTGTTCAGCTTCATTAAACCGCTGTGCCGCTGCCTGACGTTGGGTATC
TCGTGTAATGACGGGGGCGGCGTGTGTTCGTTGCTGAAACTGACTTGCTGCCGCCTGACG
CTGGCTGTCGCGTGTTGGAGCAGGTAGCTGCGTGGCACTCATTCCGCCGTTGACATCGGT
TTGATGAAACCGCTTTGCCATATCCTGATCATGATAGGGCACACCATTACGGTAGTTTGG
ATTGTGCCGCCATGCCATATTCTTATCAGTAAGATGCTCACCGGTGATACGGTTGAAATT
GTTGACGTCGATATTGATGTTGTCGCCGTTGTGTTGCCAGCCATTACCGTCACGATGACC
GCCATCGTGGTGATGATAATCATCATCGTCATGATGATGATGGTCATGATCGTCGTCGTC
CCAGTCGATGCTGCTGAATAGTGCGTACGTGGTAGCAACACCCATGCTATAGCCGAATCC
GCGCACAAAGCTGTCAATAAACGGTTCTCCGGCTGGTGGTGGCAGATAAACCGGCGGATA
CGCAGTATTGGCCCAGTTCCCGTAAACCACGGTTGGGTTGTAGTTGGGAATATAGACCAC
ATCAGGATTGGCGGGCTCAATGGAAATGACGGTTGTTGCAGGCTCTGTAATGATGGGGCT
GGCAGTTGAAACGGTATTGGATGGTATGACGGGAGCCGTGACTGTCTGTGTTACCGGTAC
AGCTTTCTTCGTTGTGGTAATAACTTTCTGTTCGGTTGATGACTTCAGCGAGCCGGTTTG
TTGCGCCAGTTGCCGCAATCGCTGTACCGAGTCCATCACGTCCTGCGGCTGCGCCAGAAA
AGCATCGCCCAGGTTTTGCACCCATTGCGGGTTTTCGCCCATCAATGCCATCAATTGTGG
AAAGGCCACCAGTGATTTAACGCTGGCGTCCCACGGCTGGTCAGATACTGCCTGAATAGC
AGCATCGCCTTGTTTAAGTGGATTATCGTGCGACCATTGCACTGCTTGAGCAACGTTTGC
CGGATAGGTTGATGCCATTAACACTTGTGAAAGCAGAGAATCGGGGTACAGCGCGACAGG
CGCAACCCATTGATCGATTTGTGCAGTGCTGAATGCGGATTTGACGACGGCGGGCGTTAC
GGGCGGTGCGGAAACCGTTGCAGGAAGCGTAACTGCGGTGATGTCAGGCGCAGTCTGTTG
TGTCGATTGCGGTTCCACAGGCGCTTCCACTGTGCGGCTTTTTATATATAGCCCGGTAGA
GGCGGCACAAAGCCCGGCACTGCAAATTAGCGCCAGCACATGGGGTTTAAACGGCAAAGT
CATTTTCATAATTCGGATCTCAAGGAAATCGCAATGGTCGGCGAACTGCCACCCGCAGGT
GCTGTGAATCCGAGTATAAAGAGGCGGTAGTTTAAATTTTGACTAATCTTGGGATTCGTT
GAGAAAGGTGATTATCACCATGCGAATTAACGAAGTTTTTACGGAGGGAAACAATCTCTA
GACCATCCTTAACGATTCAGCCACTTTTTTATGTTGCTTTTTTGTAAACAGATTAACACA
TCGTCAAAATCCTGCTATTCTGCCCGTTGCGGTACTGGGCATTTACCCTACAAACTGCTG
TCTCACAGGAGCGTGAAGAGAATCGCCTGCCGCACTATGACAATGAGAGCGAGGAGAACC
GTCGTGCTAGAAGAATACCGTAAGCACGTAGCTGAGCGTGCCGCTGAGGGGATTGCGCCC
AAACCCCTGGATGCAAACCAAATGGCCGCACTTGTAGAGCTGCTGAAAAACCCGCCCGCG
GGCGAAGAAGAATTCCTGTTAGATCTGTTAACCAACCGTGTTCCCCCTGGCGTCGATGAA
GCCGCCTATGTCAAAGCAGGCTTCCTGGCTGCTATCGCGAAAGGCGAAGCCAAATCCCCT
CTGCTGACTCCGGAAAAAGCCATCGAACTGCTGGGCACCATGCAGGGTGGTTACAACATT
CATCCGCTGATCGACGCGCTGGATGATGCCAAACTGGCACCGATCGCTGCCAAAGCACTT
TCTCACACACTGCTGATGTTCGATAACTTCTATGACGTAGAAGAGAAAGCGAAAGCAGGC
AACGAATATGCGAAGCAGGTAATGCAGTCCTGGGCGGATGCCGAATGGTTCCTGAATCGC
CCGGCGCTGGCTGAAAAACTGACCGTTACCGTCTTCAAAGTCACTGGCGAAACTAACACC
GATGACCTTTCTCCGGCACCGGATGCGTGGTCACGCCCGGATATCCCACTGCACGCGCTG
GCGATGCTGAAAAACGCCCGTGAAGGTATTGAGCCAGACCAGCCTGGTGTTGTTGGTCCG
ATCAAGCAAATCGAAGCTCTGCAACAGAAAGGTTTCCCGCTGGCGTACGTCGGTGACGTT
GTGGGTACGGGTTCTTCGCGTAAATCCGCCACTAACTCCGTTCTGTGGTTTATGGGCGAT
GATATTCCACATGTGCCGAACAAACGCGGCGGTGGTTTGTGCCTCGGCGGTAAAATTGCA
CCCATCTTCTTTAACACGATGGAAGACGCGGGTGCACTGCCAATCGAAGTCGACGTCTCT
AACCTGAACATGGGCGACGTGATTGACGTTTACCCGTACAAAGGTGAAGTGCGTAACCAC
GAAACAGGCGAACTGCTGGCGACCTTCGAACTGAAAACCGACGTGCTGATTGATGAAGTG
CGTGCTGGCGGCCGTATCCCGCTGATTATCGGGCGTGGCCTGACCACCAAAGCGCGTGAA
GCACTTGGTCTGCCGCACAGTGATGTGTTCCGTCAGGCGAAAGATGTCGCTGAGAGCGAT
CGCGGCTTCTCGCTGGCGCAGAAAATGGTAGGCCGTGCCTGTGGCGTGAAAGGCATTCGT
CCGGGCGCGTACTGCGAACCGAAAATGACTTCTGTAGGCTCTCAGGACACCACCGGCCCG
ATGACCCGTGATGAACTGAAAGACCTGGCGTGCCTGGGCTTCTCGGCTGACCTGGTGATG
CAGTCTTTCTGCCACACCGCGGCGTATCCGAAGCCAGTTGACGTGAACACGCACCACACG
CTGCCGGACTTCATTATGAACCGTGGCGGTGTGTCGCTGCGTCCGGGTGACGGCGTAATC
CACTCCTGGCTGAACCGTATGCTGCTGCCGGATACCGTCGGTACCGGAGGTGACTCCCAT
ACCCGTTTCCCGATCGGTATCTCTTTCCCGGCGGGTTCTGGTCTGGTGGCATTTGCAGCC
GCAACAGGCGTAATGCCGCTGGATATGCCGGAATCCGTTCTGGTGCGCTTCAAAGGCAAA
ATGCAGCCGGGCATCACCCTGCGCGATCTGGTACACGCGATCCCGCTGTATGCGATCAAA
CAAGGTCTGCTGACCGTTGAGAAGAAAGGCAAGAAAAACATCTTCTCTGGTCGCATTCTG
GAAATTGAAGGTCTGCCGGATCTGAAAGTTGAGCAGGCATTTGAACTGACCGATGCGTCC
GCTGAGCGTTCTGCCGCTGGTTGTACTATCAAGCTGAACAAAGAACCGATCATCGAATAC
CTGAACTCTAACATCGTCCTGCTGAAGTGGATGATCGCGGAAGGTTATGGCGATCGTCGT
ACCCTCGAACGTCGTATTCAGGGCATGGAAAAATGGCTGGCGAATCCTGAGCTGCTGGAA
GCCGATGCAGATGCGGAATACGCGGCAGTGATTGACATCGATCTGGCGGATATTAAAGAG
CCAATCCTGTGTGCTCCGAACGACCCGGATGACGCGCGTCCGCTGTCTGCGGTACAGGGC
GAGAAGATCGACGAAGTATTTATCGGTTCTTGCATGACTAACATCGGTCACTTCCGTGCT
GCGGGTAAACTGCTGGATGCGCATAAAGGCCAGTTGCCGACCCGCCTGTGGGTGGCACCG
CCAACCCGTATGGATGCCGCGCAGTTGACCGAAGAAGGCTACTATAGCGTCTTCGGTAAG
AGCGGTGCGCGTATCGAGATCCCTGGCTGTTCCCTGTGTATGGGTAACCAGGCGCGTGTA
GCAGACGGTGCGACGGTGGTTTCCACCTCTACCCGTAACTTCCCGAACCGTCTGGGGACT
GGCGCGAATGTCTTCCTGGCTTCTGCAGAACTGGCGGCTGTTGCGGCGCTGATTGGCAAA
CTGCCGACGCCGGAAGAGTACCAGACCTACGTTGCGCAAGTAGATAAAACTGCCGTTGAT
ACTTATCGTTATCTGAACTTCAACCAGCTTTCTCAGTACACCGAAAAAGCCGATGGGGTG
ATTTTCCAGACTGCGGTGTAATAAGTAAGCGCACGCGCTGCGCATAAACGACACAATGCC
CGGTGAATGAGATTCCCGGGCATTTTTTTATTTCTAAACCATCGCCGTTCCGCTGTTTTT
CTCCGGTAAGGCTGCGATAATTACATCAATGGCGCAATGCGATTTCGGCGCATTGCCAGG
AGCAGAGGAACACACTATGGATTACGAATTTCTGCGCGATATTACCGGAGTTGTAAAGGT
GCGTATGTCCATGGGGCATGAAGTGGTCGGGCACTGGTTTAATGAAGAGGTGAAAGAAAA
CCTGGCCTTGCTTGATGAAGTGGAACAAGCGGCGCACGCACTGAAAGGTAGCGAACGTTC
CTGGCAGCGGGCAGGGCATGAGTACACTCTGTGGATGGACGGTGAAGAGGTGATGGTTCG
CGCCAATCAACTGGAATTCGCTGGCGATGAAATGGAAGAGGGGATGAACTACTACGACGA
AGAAAGCCTGTCGCTATGCGGCGTTGAGGATTTTCTGCAGGTCGTGGCGGCTTACCGTAA
TTTCGTGCAGCAGAAGTAAATAAATCTGGCGGAGCCTGGGAGCTCCGCCCGAGACGTTAA
ACAGCTGGCATATTGCGCCCGTAATAAATCTCGCGCATTTCTTTCCACAGCGCAGCGGTA
ATTTCCTGGCGCTCGCTGTCGGTTAAATCTTCCGGTTTGGTGTGGAACATGTAGTGCTTA
AGGTCGAACTCTTTAAGCAACATCTTGGTATGGAAGATATTTTCCTGATAGACGTTTACA
TCCACCATGTCATACAGCGCCTTCATATCGTCAGACATAAAGTTCTGAATCGAATTAATC
TCATGGTCGATAAAGTGCTTCATACCGTTAATGTCGCGGGTAAAACCGCGCACGCGATAA
TCAATGGTTACGATATCGGACTCAAGCTGGTGGATCAGGTAATTCAGCGCCTTCAGCGGA
GAAATCACGCCGCAGGTAGAGACTTCAATATCGGCGCGGAAGGTACATAAACCGCCTTCA
GGATGACTTTCCGGGTAGGTATGTACGCAAATATGACTTTTATCGAGATGGGCAACGACC
GTTTCTGGCAGTGGGCCGGGGTGTTCTGTTTTGTCGATGAGTTTCGGGTCAACCGGTTCT
TCACTCACCAGAATAGTGACGCTGGCACCCTGTGGTTCGTAATCCTGGCGGGCGATGTTA
AGAATATTGGCCCCGATAATGGAACAGGTTTCTGACAGGATTTCGGTCAGACGGTTGGCA
TTATAGAGTTCATCGATATAAGCAATATAACCGTCGCGCTCTTCGGCAGTTTTGGCGTAG
CAGATATCGTAAATACAAAAACTCAGACTTTTGGTCAGATTATTAAAGCCATGCAGTTTC
AGTTTTTTCAATTTCTTATCTTCTCCTTAGGACGGCTGTGAAGCCAGTGCGTCTTGCAGA
TACTGAGGTAAGGCAAAAGCTGCCGTATGGATTGCCGGATTGTAATAACGGCATTTCAGG
CCAGAGGCGAGAAAACGCGCCTGAATAATTTCGGTTGAGAGATGGCGTAAGGCGTCGTTA
TCTGTCGCCCATGCAAAAGTCATGATACCGCCGTAATAGGTCGGGATCGCCGCCTGATAA
AAGCCAACGTCGCTGAAGTAATGGCTGAGTTTGCGATGGCTGTCGATGGCTTCTTCCTGC
TGTAAAAAGCAGACGCCGTTTTGTGCGACGAAGATACCGCCAGGATTCAGGCAACGTTTG
CAGCCTTCATAAAATGCCGAAGTGAAAAGGCTTTCGCCGGGACCGATAGGATCGGTGCAG
TCGGAGATAATGACATCAAAGGTCTGGCTGGTTTGATTAACGAAATTGACGCCATCGTCG
ATCACCAGCTTAAAGCGCGGATCGTCGTAGCTACCGGCGTTATGGTTGGGTAGATACTGA
CGGCAGAACGATACGACACCCGCATCGATTTCCACCATCGTGATTGACTCAACGTTTTTA
TGTCGGGTTACTTCACGCAGCATGGCACCGTCGCCGCCGCCGATAATCAGCACATGTTTC
GCGTGACCATGGGCCAGTAGCGGAACATGGGTCATCATCTCATGATAGATAAACTCGTCG
CGCTCGGTGGTTTGTACTACGCCATCCAGCGCCATTACGCGACCAAATGCAGCGTTCTCA
AAAATGATCAGATCCTGGTGATCGGTCTTTTCATGATACAGAACGTTATCTACCGCAAAG
TACTGCCCAAACTGGTCGTGTAGCGTTTCATGCCACTGTTTTTTTTCGGCCATGGGTTGA
TACCTCCTTTGTTAACACCCGTAAAAAAAGGGCGCAACATAATAGCTAACATTGACCGCG
GATGCACGGTCAATATTTCTACAAAAAGGTATCAGGGATTATTTGACGTAGGCAAGCAGG
CTTAAGGAATCGCGGGCCAGGGCTTTGCACTTTTTAGCGACGGGAATGCCAATGCCGCTG
AGATCGCGGTAGCTGTCTTCACCGAGGGCTTTCATGTCGAAGGTGTCGTAATTACTGAGA
TCCCACTGGTTTTGCTGGGCGAAAAAGACCAGTGCGCGACGAATTTGCCCGTTAGGTAAG
TTCTGGTAACCACAATCGTTCTTCAGAAAGACAAAAACTGCCGTTAAATCGGCCATATCT
TCGGCTTCAGACTCGCTGAGCGCGTAACTGTTTGCGCAAACGGCCATCAGGCTGCCGAAT
AACACTGTTCTGAAAAACGTCTTCATTGCTTCTACCAGGGGCTTAAAGAAGATAAACGTT
AGCACACTGCGAGCGAGGCGACGACCATTATTGTCGATTAAATTGTGTCTGCGGCTTGAC
CTTCCCGTAAGGGGAAGGACTATGCTCAACGTTTGATTTTGTTTCGCCTGCTTAAGAATA
AGGAAATAACTATGCAACGTCGTGATTTCTTAAAATATTCCGTCGCGCTGGGTGTGGCTT
CAGCCTTGCCGCTGTGGAGCCGCGCAGTCTTTGCGGCGGAACGCCCAACGTTACCGATCC
CTGATTTGCTCACGACCGATGCCCGTAATCGCATTCAGTTAACTATTGGCGCAGGTCAGT
CTACCTTTGGCGAGAAAACTGCAACTACCTGGGGCTATAACGGCAATCTGCTGGGGCCGG
CGGTGAAATTACAGCGCGGCAAAGCGGTAACGGTTGATATCTATAACCAACTGACGGAAG
AGACGACGTTGCACTGGCACGGGCTGGAAGTACCGGGTGAAGTCGACGGCGGCCCGCAGG
GAATTATTCTGCCAGGTGGCAAGCGCTCGGTGACGTTGAACGTTGATCAACCTGCCGCTA
CTTGCTGGTTCCATCCACATCAACATGGCAAGACCGGGCGACAGGTGGCGATGGGGTTGG
CTGGGCTGGTGGTAATTGAAGATGACGAGATCCTGAAATTAATGCTGCCAAAACAGTGGG
GTATCGATGATGTTCCGGTGATTGTTCAGGATAAAAAATTTAACGCTGATGGGCAGATTG
ATTATCAACTGGATGTGATGACCGCCGCCGTGGGCTGGTTTGGCGATACGCTGCTGACCA
ACGGTGCAATCTACCCACAACACGCTGCCCCGCGTGGTTGGCTGCGCCTGCGTTTGCTCA
ATGGCTGTAATGCCCGCTCGCTCAATTTCGCCACCAGCGACAATCGCCCGCTGTATGTGA
TTGCCAGCGACGGTGGTCTGCTACCTGAACCGGTGAAGGTGAGCGAGCTGCCGGTGCTGA
TGGGCGAGCGTTTTGAAGTGCTGGTGGAGGTTAACGACAACAAACCCTTTGACCTGGTGA
CGCTACCGGTCAGCCAGATGGGGATGGCGATTGCGCCGTTTGACAAGCCGCATCCGGTAA
TGCGGATTCAGCCGATTGCTATTAGTGCCTCCGGTGCTTTGCCAGACACATTAAGTAGCC
TGCCTGCGTTACCTTCGCTGGAAGGGCTGACGGTACGCAAGCTGCAACTTTCTATGGACC
CGATGCTCGATATGATGGGTATGCAGATGCTAATGGAGAAATATGGCGATCAGGCGATGG
CCGGAATGGATCACAGCCAGATGATGGGCCATATGGGGCACGGTAATATGAATCATATGA
ACCACGGTGGGAAGTTCGATTTCCACCATGCCAATAAAATCAACGGTCAGGCGTTTGATA
TGAATAAGCCGATGTTTGCGGCGGCGAAAGGGCAGTACGAACGTTGGGTTATCTCTGGCG
TGGGCGACATGATGCTGCATCCGTTCCATATTCACGGCACCCAGTTCCGTATCTTGTCAG
AAAATGGCAAACCGCCAGCGGCTCATCGCGCGGGCTGGAAAGATACCGTTAAGGTAGAAG
GCAATGTCAGTGAAGTGCTGGTGAAGTTTAATCACAACGCACCGAAAGAACATGCTTATA
TGGCGCACTGCCATCTGCTGGAGCATGAAGATACGGGGATGATGTTAGGGTTTACGGTAT
AAAAAGACCGTATTCGGAAATATGCCCGGATCTCTCCGGGCATTATGGTTATTTCACATC
ATCCGGCAGCGCATAAGCCACAATATAGTCGCCCATCTTCGTACCAAATGAACCGTGACC
GCCTGCGGAGATCACCACATACTGCTTGCCATTCACTTCATAGGTCATTGGCGTCGCCTG
ACCACCCGCTGGTAAACGGCCCTGCCACAGTTTTTCACCGTTGCTCATGTTGTAAGCGCG
CAGGTAGTTATCTGCCGTAGCAGCGATAAACAGCACGTTACCCGCCGTGGAGATTGGCCC
GCCCAGCATCGGCATACCCATATTGAACGGCACCGGTACAGGCATCGGGAACGGCATACT
GTCTTGCGGCGTACCAATACGTTTCTTCCACACCACTTCATTGGTTTTCAGATCCAGCGC
CGAGATATAACCCCATGCTGGCTGTTTACACGGCAGACCAAACGGTGAGAGGAACGGGTT
GAGCGTGACACCATACGGTACACCGTACTGTGGCTGAATGCCGGATTCCGTACCCGTGCC
TTTGGCATCTTTCGGCTGCTCCATCGGGTTACCCGGACCGCGTGGGATCAGTTTCGAAAC
AAACGGCAGTGCCATTGGGTTGGCAATTGCCACTTCACGATTTGGATCAACGGAAATCCC
GCCCCATTCGAACATCCCCAGGTTACCCGGGAAGACCAGCGTACCCTGTTCAGATGGCGG
GGTGAAAATGCCTTCATAGCGCATCTGGTGGAACATCACGCGGCACACCAGTTGGTCAAA
CATGGTGGCTCCCCACATATCCGCACCGCTCAAATCTTTCGTCGGACGGAAGCTCAGTTC
CGAGAATGGTTGAGTAGGGGTAACGTAATCGCCTTTGGCAGCACCTTGGGGAACCGGTTT
TTCCGGTGCCGGAACCACCAGTTCGCCATTACGACGATCGAGCACAAAAATGTTGCCGGT
TTTCGCCGGAGCGTAAATAACTGGCACTTTCTGACCATTAACGGTGATGTCCGCCAGCGT
CGGCTGTGCCGGAAGATCCATATCCCACAGGTCGTGGTGAACGGTCTGGTAGCTCCACGC
CAGTTTCCCGGTAGTGGCATTCAGCGCCAGAATCGAGCTGGCATAACGTTCCTGTTCCGG
TGTGCGGTTACCGCCCCAGATATCCGGCGTGGTCACGCCCATCGGCAGATAGACCAGATC
CAGCTTCGCGTCATAGGCCGCTGGTGCCCAGGAGTTTGGCGAGTTAAAGGTAAAGGTGTG
TTCGTCAGACGGGATTGCGTTCGGATCTTTCGCGCCGGGATCAAAAGCCCACAGCAGCTC
CCCGGTGTTGACATCAAAACCACGGATCACGCCAGACGTTTCGCGGGTTGAGAAGTTATC
GGTAACTGACCCGGCCATCACGATGGTTTTATCGGTGATAATCGGTGGCGAAGTCGGTTC
ATACAGACCCGGTTTGGTGTCTGGCATATTGCTTTGCAGATTGAGTACGCCTTTATTGGC
GAAGGTTTCGCACAGTTTGCCGTTTTCAGCGTTAATCGCAATCAGTCGACCATCATTGAC
CGGAAGAATGATACGACGCGGGCAATCCGCCATCACTTCCGGCGAAGCCGTTTCTGCTTT
GGCTTCATGATAAGAGACGCCACGGCAGGTTACGTGCTGGAAAGACTCGTTAGTTTTCAG
CTCAGGATCGTAATGCCATTTCTCTTTGCCGCTGGCGGCATCGAGCGCAAACAGGCGCTG
GTGAGCGGTACACAGGTAAAGGGTGTCGCCCACTTTAATCGGCGTCACTTCATTGGTGAT
TTCGCCCGGATCGTTCGGCTGCTTCACATCGCCAGTACGGAACACCCAGGCTTCTTTCAG
ATTATGGACGTTATCGGCGTTAATTTGTTTCAGAGGTGAAAAGCGTTGACCTTCCTGATT
GCGACCATAGGCAGGCCAGTCCTGATCGGCAACGGGTGAGATAGCTTCCGCAGGTGTGGC
ATTGGCGCTTAAGGTGCCGTTGATTTCCTGCGGATCGTTAAATCCGGCCCAGGTCAGGAT
ACCACCGCTAATCAGCAGTGCCACCACCAGTGCGGCAACTGCGCCGCTGGCAGGAATGAC
CAGGCGACGCCAGACAAACGGCAGGATCAGCCAGATGCCGAAGAAGACCAGAATGTCGCT
GCGCGGAGTCAGCGCCCAGAAGTCGAAACCAACTTCCCAGACGCCCCAAATCATGGTGCC
GAGCAGCAGGGCTGCGTACAGCCAAAGCGCGGCACGTTTACTGCGCCACAGCATCCAGGC
GACGCCGAGCATCACAAGACCAGCGATAGGGTAGTACCAGGAGCCGCCAATCGCGACCAG
CCAGCCTCCGCCAATGAGTAGATACAGCCCGCAAAGCGCTGCAAAAAGGGCTGTTAGCGT
GACGAGTAATCGTCGCGAGCCTGTATTGTTAATTGCCATAAAGAGACACCATTTCAATTC
ATTAATATTTTAGTAGCAATTAATTATAGGTTTTAACATGTGTGATCGTCATCACAATTC
GAGCTTTATTAACAGATTCCGCGAATGAATAGTTTTACTGGTATACTGCGTGTCTTGCGC
TTTGTTGCGGTGCCAAAACCTGCCCGTGCGAAGTGATTTGTTTTTAAATCATATGGTTAG
AGATATGAAACATACTGTAGAAGTAATGATCCCCGAAGCGGAGATTAAAGCGCGTATCGC
CGAACTGGGTCGTCAGATTACTGAGCGTTACAAAGACAGCGGCAGCGATATGGTGCTGGT
TGGTCTGCTGCGTGGCTCATTTATGTTTATGGCGGACCTGTGCCGTGAAGTTCAGGTATC
TCATGAAGTCGACTTTATGACCGCCTCCAGCTACGGTAGCGGCATGTCCACCACCCGTGA
TGTGAAAATCCTCAAAGATCTGGATGAAGATATCCGTGGCAAGGACGTGCTGATTGTTGA
AGATATCATCGACTCGGGGAATACACTGTCGAAAGTGCGTGAGATCTTAAGCCTGCGCGA
ACCGAAGTCGCTGGCGATTTGTACGCTGCTGGATAAACCGTCCCGTCGTGAAGTGAACGT
CCCGGTAGAATTTATCGGTTTCTCGATCCCGGATGAGTTTGTGGTGGGTTACGGCATTGA
TTACGCACAGCGTTACCGTCATCTGCCGTATATCGGCAAAGTGATTCTGCTGGACGAGTA
AGTGTGAAGTTGCCGGATGTGTTGCATCCGGCATGGCATTTTTATTTGTGGTTGGCGTGT
TTCAGCTTGAGGTTGGAAATCCCGTGACGGTAACGTTGCTCAAGGGTTTCGCGGTTGGTC
GCTGTGACATCCAGATCACGCAGCAAGCCGTCGTGAATGCCGTAGGCCCAGCCGTGAATG
GTAACTTTCTGCCCGCGTTTCCACGCTGATTGCATAATGGTGGAGTGGCCCAGGTTATAC
ACCTGTTCCATGACGTTCAGTTCACACAAGGTATCCAGACGGCGCTCTTGCGGCATTTCG
CCGAGCAATGAGCTATGTTTGAACCAGATATCGCGGATATGCAGCAGCCAGTTGTTGATA
AGCCCCAGTTCCGGGTTTTCAACTGCGGCTTGTACGCCGCCGCAACCGTAGTGGCCACAG
ATAATAATGTGTTCAACTTCGAGTACATCCACTGCATACTGAACCACGGAAAGGCAGTTC
AGGTCGGTGTGAATGACCAGGTTAGCAACATTACGGTGAACAAAGAGTTCGCCCGGCTCA
AGACCGGTTAAACGTTCTGCAGGAACGCGACTGTCGGAACATCCAATCCATAGAAAGCGC
GGTTTTTGCGCTTGTGCCAGTTTCTCAAAAAACCCGGGATCCTCTTCCACCAGCATTTTT
GACCATAGTGCATTGTTGCTGATGAGTGTATCTATGTCTTTCATGGAGGTTAACGACCTG
TAACCAAATAATTACGTTTGGCTAATATAGGGCAACTCCGGGACGATTTAAACCACAGAT
AAAGTGTAAGAACGTAAGGTAAGTAAAAATTTATGACCATTGCACTGGAACTTCAACAGC
TTAAAAAAACCTATCCAGGCGGCGTTCAGGCGCTTCGTGGAATAGATTTGCAGGTCGAAG
CGGGTGATTTTTATGCGCTTCTCGGGCCGAACGGGGCCGGGAAATCGACCACTATCGGTA
TTATCAGCTCTCTGGTAAATAAAACCTCCGGGCGGGTCAGCGTATTTGGTTACGATCTCG
AGAAAGATGTCGTGAACGCTAAACGTCAGTTGGGACTGGTGCCGCAGGAATTTAACTTCA
ACCCGTTTGAAACCGTGCAGCAAATTGTGGTAAATCAGGCAGGGTACTACGGTGTGGAGC
GCAAAGAGGCGTACATCCGCAGCGAAAAATATCTTAAACAACTCGATCTATGGGGAAAAC
GCAACGAACGTGCGCGTATGTTATCTGGCGGGATGAAGCGCCGTTTAATGATTGCCCGTG
CGTTAATGCATGAACCTAAACTACTGATTCTCGACGAACCGACCGCAGGCGTGGATATTG
AACTTCGCCGCTCAATGTGGGGCTTTTTGAAGGATTTAAACGACAAAGGCACCACCATCA
TTCTCACCACACACTACCTGGAAGAAGCAGAAATGCTGTGCCGCAATATCGGCATTATTC
AACACGGTGAGCTGGTGGAAAATACCTCGATGAAGGCGCTGCTGGCGAAGCTGAAATCGG
AAACCTTTATTCTCGATCTCGCACCGAAAAGTCCGTTACCGAAGCTCGATGGCTATCAGT
ATCGACTGGTCGATACCGCGACGCTGGAAGTTGAAGTGCTGCGTGAGCAGGGGATCAACA
GCGTATTTACGCAGTTAAGTGAGCAGGGCATTCAGGTATTAAGTATGCGTAACAAAGCTA
ACCGTCTGGAAGAGCTGTTTGTTTCACTGGTTAATGAAAAACAAGGAGATCGCGCATGAT
GCATCTTTACTGGGTGGCGCTAAAAAGCATCTGGGCGAAAGAGATCCATCGCTTTATGCG
TATCTGGGTGCAGACGCTGGTGCCGCCAGTCATCACCATGACCCTTTACTTTATTATCTT
CGGTAACCTGATTGGTTCGCGTATTGGCGATATGCATGGCTTCAGCTATATGCAGTTCAT
CGTACCGGGGCTGATCATGATGTCGGTGATCACCAATGCCTACGCCAACGTTGCGTCATC
ATTTTTTGGTGCCAAGTTCCAGCGTAATATTGAAGAGCTGCTGGTAGCGCCGGTTCCGAC
TCACGTCATTATTGCCGGATATGTCGGCGGTGGCGTGGCGCGTGGTCTGTTTGTTGGCAT
TCTGGTGACGGCAATTTCACTGTTTTTTGTGCCGTTTCAGGTGCATTCGTGGGTATTCGT
TGCCTTAACCCTGGTGCTCACGGCGGTGTTGTTCTCCCTTGCGGGTTTGCTGAACGGTGT
GTTTGCCAAAACGTTCGATGACATCAGCCTGGTGCCAACCTTTGTGTTAACGCCACTCAC
GTATTTGGGTGGGGTCTTTTACTCACTGACTTTGTTGCCGCCGTTCTGGCAAGGGCTGTC
GCACCTGAACCCAATCGTTTATATGATCAGTGGTTTCCGCTACGGCTTCCTCGGTATCAA
TGATGTTCCGCTGGTCACTACTTTTGGCGTACTGGTGGTCTTTATTGTGGCGTTTTATTT
GATCTGTTGGTCGCTGATCCAACGTGGACGTGGTTTGCGTAGCTAAGGCTATTTCCTCTC
CTCTGGATTTGGGGGAGAGGAGTTTTGACGGCTATCACCCTTTATCAACAATGGTCAGGG
TAGACTGATTTTCGGCTAAGGAGGAAGGCGATGTTAGGTTGGGTAATTACCTGTCACGAT
GACCGGGCGCAAGAGATACTGGATGCGCTGGAGAAAAAACATGGGGCGCTTCTTCAGTGC
CGGGCCGTGAATTTCTGGCGTGGGTTAAGCTCTAATATGCTCAGCCGCATGATGTGCGAT
GCTCTGCATGAAGCGGACTCTGGTGAGGGTGTCATCTTCTTAACCGATATAGCCGGAGCG
CCACCGTACCGCGTGGCTTCATTATTAAGCCACAAACACTCCCGTTGCGAAGTGATTTCT
GGTGTCACGTTACCGTTAATTGAACAGATGATGGCTTGCCGTGAAACCATGACCAGTTCA
GAGTTTCGCGAGCGTATTGTCGAACTGGGTGGGCCGGAGGTGAGTAGTCTTTGGCACCAA
CAACAAAAAAATCCGCCTTTCGTCCTCAAACATAATTTGTATGAGTATTAACCCACGATT
CTTATAGCGCTTTTGCTACAATAAAAGCGTTGTTTCACCCTCGGTTATTTTTTCATGTAC
AAACAAGCTGTTATTCTCCTGCTGATGCTGTTTACCGCAAGTGTCAGTGCCGCGTTACCT
GCCCGTTATATGCAAACCATCGAAAATGCTGCGATCTGGGCGCAAATTGGCGACAAGATG
GTGACCGTGGGGAATATTCGGGCCGGGCAAATCATTGCCGTGGAGCCCACTGCCGCAAGT
TATTACGCATTTAATTTTGGCTTTGGTAAAGGGTTTATCGATAAAGGGCATCTCGAGCCA
GTTCAGGGGCGACAAAAAGTTGAAGACGGTTTGGGTGACCTCAACAAGCCGCTGAGTAAT
CAGAACTTAATTACCTGGAAAGATACGCCGGTCTATAACGCGCCGAGTGCGGGCAGTGCG
CCATTTGGGGTACTGGCGGACAATTTGCGCTACCCGATTTTGCATAAACTGAAAGACAGG
TTAAATCAAACCTGGTATCAGATCCGTATTGGCGATCGACTCGCCTATATCAGCGCGCTG
GATGCCCAACCCGATAATGGCCTGCCGGTGCTAACCTATCACCATATTCTGCGCGATGAA
GAAAACACCCGTTTTCGCCATACTTCGACGACCACCTCGGTACGCGCTTTCAATAACCAG
ATGGCCTGGCTGCGCGACAGGGGATACGCGACACTGAGCATGGCGCAGCTGGAAGGTTAC
GTGAAGAATAAGATCAATCTCCCTGCGCGAGCGGTGGTGATTACCTTTGATGATGGCCTC
AAGTCGGTGAGCCGCTATGCGTATCCTGTATTGAAACAATATGGCATGAAGGCGACGGCG
TTTGTTGTTACCTCGCGCATCAAACGTCACCCGCAGAAGTGGAACCCAAAATCGCTGCAA
TTTATGAGCGTTTCTGAGCTTAACGAAATTCGCGATGTTTTTGATTTTCAGTCACATACC
CATTTTTTGCATCGGGTGGATGGCTATCGCCGACCCATATTACTGAGCCGTAGTGAGCAC
AATATTCTGTTTGATTTTGCACGTTCACGCCGCGCTCTGGCGCAATTTAATCCGCATGTC
TGGTATCTTTCGTATCCGTTTGGCGGATTTAATGACAAAGCCGTGAAGGCAGCAAACGAT
GCCGGATTTCACCTGGCGGTGACAACCATGAAAGGCAAAGTAAAACCGGGGGATAATCCG
TTGTTACTAAAACGACTTTATATCTTAAGAACGGATTCGCTGGAGACGATGTCGCGGCTG
GTGAGTAACCAGCCGCAGGGATAACAATCAAGCAACCTGTACCGGAATCGCTTTCGCGGT
ACGTTTCATTTCATTGTCGCCTTCAAAATAGGCGACATTGGGTCGCCAGGTGCGAGCTTC
TTCATCTGGCATGGTAACGAAGCTGGCGATGATGACAATATCGCCGACGCTGGCGCAGTG
GGCCGCCGCACCGTTAACAGAAATAATTCTCGAACCGCGTTCTGCCGCGATGGCATAAGT
GGAGAAACGCTTGCCGTTGGTGACATTCCAGATATCAATGGCTTCGTTTTCGAGAATACC
GGCTGCGTCAAGGAAATCCTGGTCAATGGCGCAAGAACCTTCATAGTGCAGGTCCGCATG
AGTCACTTTCACGCGGTGGAGTTTGCCCTGCAGCATCGTGCGAATCATAACTTCTACCTT
TCTACCCTGTCGTTAACGAAGCAGGCGATGCCTGCTTTGAGGAAATTCTCACGCAGTATT
GCCCGATTTTTGTTTAGTGTCTACTCATCTGACGGCATTTACATCAGCAGTTTGCGTACC
GTGCCGAAGCGTGCCATGTAACGGCTGTAACCAATTGAAATTTCTCTGAACGCTGCTCGG
TAAACACTAAAGAGGTGGCTGACGATGGCACGCCTTGACTGGATACTGCCTTCACGCAAG
ACAACACGGAAGGCAGGGAAGATGGATGCACCGAGTACCACACCGCATGATGCAGTGTTT
AAACAATTTTTAATGCACGCGGAGACGGCTCGCGACTTTCTGGAGATACATTTGCCAGTG
GAATTACGAGAACTTTGTGACCTCAACACGCTTCATTTAGAGTCGGGGAGTTTCATTGAA
GAGAGCCTGAAAGGACACAGCACGGACGTGCTCTATTCCGTGCAAATGCAGGGCAATCCC
GGTTATCTGCATGTTGTGATTGAACACCAAAGCAAGCCGGATAAGAAAATGGCCTTTCGC
ATGATGCGTTATTCTATTGCTGCCATGCACCGGCATCTGGAGGCGGATCACGATAAGCTG
CCGCTGGTGGTGCCGATACTGTTTTATCAGGGCGAGGCCACACCTTATCCGCTCTCAATG
TGCTGGTTTGATATATTTTACTCGCCGGAGCTGGCACGACGCGTCTATAACAGTCCTTTC
CCGCTGGTGGATATCACCATCACACCGGATGACGAAATCATGCAACATCGGCGGATTGCG
ATTCTCGAACTACTGCAAAAACATATTCGCCAGCGCGACTTAATGTTATTGCTGGAGCAA
CTGGTCACGCTGATTGACGAAGGGTACACTAGCGGAAGTCAGTTAGTTGCCATGCAAAAC
TATATGCTGCAACGCGGTCATACTGAACAAGCGGATTTGTTTTATGGTGTGCTGAGAGAC
AGGGAAACGGGAGGGGAGTCTATGATGACGCTGGCGCAGTGGTTTGAAGAGAAAGGGATT
GAGAAGGGGATTCAGCAGGGAAGACAGGAGGAAAGGCAAGAATTCGCCCTGCGTCTTCTA
AGTAAAGGAATGTCTCGGGAAGACGTTGCAGAGATGACAAATTTATCTCTTGCTGAGATT
GATAAGGTAATTAACCTTATTTAAGTTACCTGTGTTATGACAGATGACGTGGGGTAAATT
AATAACTGGCGCCATCAGCCGTAGCGCCAGTTAAGTATTACGCCAGCTCGACCATTTTGT
TGTCGATCAGGCGAGCATCGCCAAGCCAGGCGGCTACCAGAATTACTGCCCGTTTGCTGG
TTTCAGAAACTTCCAGCAATGTGTCGGCATCGCGAATCTGAATATCATCGGCGCGGAAGC
CTTTTTCATTCAGTTCTTGCCCCGCAATGGTAATAATTTCATCGAGATCCCGTTCCCCAG
CCTGCAATTTGTCAGCAATCGAACTTAAAACTTTGTACAGACCAGGCGCAATTTTGCGTT
GTTCCGCCGTCAGATAACCGTTACGGGAACTTAGCGCAAGGCCATCTTTGGCGCGCATAA
TTGGCACACCGACAATCTCAATATCGAAGCCCATATCGGCAACCATTTTGCGGATCAGCG
CCAGTTGCTGAAAGTCCTTTTCACCGAAGCAGGCGATGTCCGGCTGGACCAGGTTAAACA
GCTTGCTGACGATAGTCGAAACGCCGCGAAAATGCCCCGGACGGCTCGCGCCTTCCAGCA
TGGTCGAAAGCCCGGGAACGTCAACGTAAGTATGGGTTTCAGTACCGTTCGGGTAGATCT
CTTTTACCGAAGGGGCGAAAACTAAATCCACTTTACGTTTGTTTAGCTTCTCGCAGTCCT
CCTGCAAGGTCCGTGGATAACGTGCCAGATCTTCCGGGCGGTCGAACTGCATCGGGTTAA
CGAAAATACTGACGACGACCACATCGGCGCGGGCTTTGGCTTCGTCGACCAGCTTCATAT
GGCCATCGTGCAGATTACCCATAGTAGGCACCAGCGCCACGCGCTTGCCTTCCATACGCA
GGCGGCGAATTTGCTGACGCAGCAGCGGCAGGGTTTCGATAATTAACACAACGTGACTCC
TTAATGGAAACTGTGTTCTTCGCCCGGATAAACGCCGGACTCCACTTCAGCCATATACTG
CCGCACAGCCGCGCGGATGTCGCCCGTTTCGGCGAGGAAATTTTTAGCGAATTTAGGAAT
GTGACCGCCGGTAATGCCGAAGGCGTCGTGCATCACGAGGATCTGCCCGTCAGTGACGTT
GCCTGCGCCAATGCCAATAACCGGGATCGCCAGTGCTTCGGTAATACGTTTTGCCAGTTC
AACCGGCACGCATTCCAGCACCAGCAGCTGTGCCCCAGCGGCTTCTAAGGCTAATGCATC
GCTGAGCAGTTGATCGCCCGCTTCATCGCCGCGCCCCTGAACTTTGTAGCCACCGAAAAT
ATTCACTGACTGTGGGGTTAAACCTAAGTGACCACATACAGGAACGGCACGTTCGGTCAG
CATTTTTACGGTTTCGACCAGCCACTCACCGCCCTCAATTTTGACCATATTGGCACCGGC
ACGCATAACCGTTGCGGCGTTTTCAAAGGCTTGTTCCGGCGTGGCATACGCCATAAACGG
CAGGTCAGCCAACAGCAGGCAGTTTGGCGCGCCGCGACGTACGGCGGCGGTATGATAGGC
GATATCCTCGACGGTAACGGGAAGGGTGGAGTCGTGGCCCTGAACCGTCATGCCCAGCGA
ATCGCCTACCAGCATGACGTTAAGTCCTTCATCAGCAAATAGTTTCGCGAAGCTGTAGTC
GTAAGCGGTGATGGTCGCGAAACGCTTTTTATCCTGCTTACATTTCTGAAGTGAAGCAAT
GGTGGTCGGTTTCATAACGTGTCCTGATAAATGATGTCGTGTTGCCTGGCATTTTATCAG
TCACATTGGTGGGGGCAATGATTTATCAATTACCGCACCGCCAGATGATGGCGGTGCGGT
GGACTTATTAAGGGTAGGTTACCTGGAAAGTACTGGTGGCTTTAAACTCACCAGCTTCTA
TTGGTATAGTTCCATCCTGTTGTAGCGTGGCCTGGAAATGGAGAGGGTATGTTATACCTG
TATCTTGATCCGGGTAAACTCCTCCTGTTGTATCGTCTTTGCCTCTCGGGTCGTAATCTT
TATAAACAGAATTTGAATCATTAGGTTTCAATGTCATTAGAGGATTTTTACTAGTTGCTA
AACCTTCTATGAGTACACCGACTCCTTTTGCTGCGTCATTACCTGTGAGAGTATTACCAA
GGAGTTGCCCGTTTTCAGTACCAACCTTTGTTGAAACTAATTTTGTCTCAATATTAGTCA
CACGAACGCAGTTTTGAAGTGAAATATCAAAAGGAACCGGTGTGGCACCGTTTCTGATTT
GTTCTGCACTATATTCACCCATTTTTACCGTAGAACCAGTCACAGAAGTTCCACTAAGCA
TAGCGGTAAAACAAGTGGGATTAGTCAACTTGACATTGAGCAGATCGAAATCGATTTTGA
TAAAATAACTATGCTCATTTATACCTTGGCCTGCGCCATAGGCTTTAAATGAATACAGAT
AATTTGATGAGCTGGATAATTTGATCTGTTGAGTTACTGTTGGATCAAAGTTTGTATCTG
TATAGAATTCAATTGTAAGGGTCTGATAAATACCACCTACAGCCCAGTATTTACGGGTGC
TATTCGCATTATTGCAACTCCAATATAACACGTCTTCGCTTGGATTATACCACGAAAAAT
ATTGTTCTGCAGAGTCACCAATGTATATCCCAGGTGAACTAACGTTAGTTACGGTACCGT
AAGCTGACCACATGTTTGAAATTAATAATGTGTAATACAAACCAGGAACTGATGTATTAA
ATAATTTATGGGAGCCATACATTTTACCTGAGTCAACCATTGCATTTTCAATACGCATTG
CGCTACCACTTGTGCTATCACTTCTGTTGCAATAAAGAAAACCACCACCAGAAGCGGTAT
CTAACTGACTCCACTGTAATTTTACACCTGTAGGTCCAAGCTGCGTCGGTTTGTAGAAAA
CTAAATTATTTGTACTTGTTGCATATCTGAATATGACAGTAGCATCGCCATTCGGCCCCG
TTTCTCTCCATTTTTGATCTGACGGACCAACGCCGTAACTATTCCCAACAATATATCCTA
CGTTATCATCAGTGCCAGCACTCGCGGTATAACAACTCAAGCACAGAATTAAAAAAAGAA
AATGTCTGAAGAATTTCTTCATTATCACTCCACCATCTACTGCTGTAACAGTCGCAGTTA
TTTGTTTTGATCTATTATTCGTAGTACACATCAACTAATATATGACTCATTACCTGGCCA
GATATGACATCCAGCGCGGGATCGATTTTTTGCATTCTGGCATAAAATTTCCATGAAGAA
TTATGCAGGGCAGAAGTCATTACTGGATACACGGAACGAGAATTTCCTGCTGAACTAATA
ACATTGAATATATTGGTCGGGTCCTGAATGGAAAAGAGAACGACACCGACATTTTTAGCC
CCGGTTGCGACTTCATTGGCAAATATTTGCCTTGAACCTGCAGCCATGACACCGCTAAGG
GCTCTAAAATCAATATGTAACTGATTAAGCACATCGCCAGTTCCCTGTAATGCACAGTCT
GATACTGTGACAGTGAACTCTTTTCCACCTGGTTGATAGCTTTCAGGAGTAACATTATCT
GAAAAATATCCCACCCCAACGACGCCAAGATCAATATTACCCTGGTTACTGATTCCGCTT
TTGCAAGTGCTGTTTTTTACATTGGCAACAAGGTCAATATCCTGCCCAGCGATGGCTGGA
TAGGTAATGGGAAACTGTAGTGACAGAAACAGAATTATTCTCTTCATCAGCTTACGTTGA
GTGGGATGCATATATAGTTCCTGGATCTGTCAGTCTGTTAGTTATAGGTTACTGTAAATG
TGGCAGGTGCAGAAAATTTACCCGCAGTGACATTGCTTACGGTTTTATTTTTTTCGACGA
CCAGTCGAGCACTCATCGGATAATAAACAACCGCGTTGGCTGCATTGGAGATAGTGACCT
CTTGAGATGCTGGTGTCACACAACTAAATTGTGTTGCGCTCCCTGTTGCCGGAGTTTCGG
TGCTCCAGACTTCAACGGCGACGGCACTTGCTTTATCTGCGGCTGTGGATCCATTTGCGA
ACCCCGCACCGTCATTAGCAGTACCTTCGCATGTGGCTCGCTTGGTTAATTTTATTTGTG
CTTTTTTATTGGGGATACCCGCACAGTCTTTGAATTTGAGTTTGAATGTTTTAACTTTGG
TCTTGGCATTGATTTCAGAAATATATACATCGCCAAAGTCAACAACAGAAATGTCCTGAT
CAGAGTCATTTACTAATGTAGCAGTACAAGTACCTATTTCTACGGTAGTAATCACGGTCA
GCCCAATGCTGTCTGTTGCCGCATAAGAGGGTACGCTGAACAATGAGGCAGCCAAAACGA
CACTGCTGGATAATCCATAACGTAAATTTTTAAATGTCATCTTAATTATCCTTCTTATTG
ATAGATGAAATTAAACGTTGCCAGTGCACGAAAATTCCCCGGTACGCCTTGCCCTGCATC
TGTTTCACGTAGCGCAACGGTCATTTCAAGACCCTTATCGGGCTGCATCTCGTCTGTGCT
CCAGCGTATCTTTTCCGCACTGTTAGGTTTAAGGAAAGTGGCATCATCAGTAGTCCGTTT
TTTGAAACCCATACCGATATTACTTGTCGTCGAAGATGAATCACCAGACTGCGGTATAAT
AAGCTTAGGTGAGCTTGATGATGCATTTCCGGTCAGAGTGGTATCAATCCAACTGATGCC
ACTGCTGCACCCACTAGCAACCAGTTTAAAATCAGCCTGAGATTCTGTCGTTTTATTCGC
GATCTTATCCAGACCCATCTTAGGGATTCTCAATGTGTAGTTATTATTGCCATCATTCGT
GACGTTATTACCAGTAAGTGTGATGTTACAGGTTGTCGCTTTGACAGTGGCTGTAAACTC
TACATTAATATCCGTTGCAAATACTGATGGTGATAATAATATTCCCATCAGTATCGCTAT
TTTATGTGGCGTTATTTTTATCATTTGACGTCCCTTGTAGTTACTGAATCTGACACCGAA
TTCCATTCAGAATAATAGATTGCGCTATTTTTTCTGCTTCTGAACTTTGTTGATAATGCG
CAAGACAACTTACGGGTTTACTTTCTTCGAGCCATTTAATGCTGATATTTCCCTGCTGCT
CAATACCACGAACAAATGCTTGTCCACCCTGTCCAACATTACCAATGACATTGCCTTTCT
CATCATAAATATCTGCAGCAAATGGAATATTTTTACCATCACTTCGTGTGATGTTCATAA
TGGCTGATTGCCCTTGCACGGTTTCAAAATCAGCAAAGACGACTGAACCCTGACGCGGTA
CAGCTACTGCACTGGTACTTTTTAATTCAACATCGTTCTCAAGATCGTTGATATCCAGCG
CGATACGGTTTTCATGATAAGGAGAAAGAGCGCTGGTGACACCATAACCCCATCGATCGA
TAGTACTGTTGCCATAATTTATTCGCGCTCCTTGAGCACCTGGAGCCTGAACTACCGCCA
GTGTATCGGAGTCGCTAAAACTGTCATTACTGAAGGTCAGGCCGCCGCTATGCAATACAA
AACCACCGTCGGTGCTGAGAGACACTTGACGACTGTTATCGCTATTTGCAGAAACTGAAC
CTGCCAGGGTTCCCCACGGTGATTCATAGCTGGCATAACCCCCAACATAACTCAAATCTT
TGCTGGCTTTATTCATCGTATAGCCAGTATTTACGCTATAACTGACGCGAGCGTTATCAC
TATAGCCACTGCTACTGACGTTGAGTTGGTTATTACCCTTAAAGTCACTGCTCATTTGAG
TATCAATACTCTGGAAACCTGAAGTCCGTTGTTCAGTGCCAAGTAATTTTTCAATAGGAA
TGGTGAAACTGAGATAAACGCTATCGTCAGTGTCGCCGTCTTCATTCCATGAACGCTGGG
CACTGACACTGTAGCTGCCCCAGGATGCACTGTTACTGTAGCCAATAGAGTAATTGCTAC
GATTTTGTCCGGAAGCCCAGTAATCGGACCAACTTCCGGAAAGATAAAATGAACCGTAAT
CTTTTTTCTCAAATTTTAGCGGTTGGTTAATACTGACCGTAACCTGATTTTTCATGCGCG
AGTAATTACGCATGGATTTCGGTTCAAGATCTTGTTCGGGATGTTTCACTTCATCAATTA
GAGTTAGTGCATCATTAAGACCAAGGTAATTCTGTGTCGAATAGCGATAGGCCGCGATAT
TCAGTGAAGTACTTGTTTCTTCGAATAACTTGTTCCAGGAAACACGATAACTTTGTCCCT
GATATGTTTTATCATCCGGTATACGAACATTGGAGTGAGTCACATCGAAAGAAAATGCAC
CGGCTGAAGTATTCAGACCAAGACCTAACAAACCAGCGGTATAGTTATTATCGGTAATCT
GAATACCAGTATAACCCGTTAGATAGTTATTCAGACCGTAGTAGTAGCTGGCCTGAAATA
AATTAGGCTCATCCTGAATATCATCTTTTAAGACCTGGCCGCCGCTAATATCCCAACGTC
CAACGCCAGGGCGTAACATTTGAACGACCGATGAAAAAGGTTGCGAGAATGTCCGCTTTG
AGCCATCGGATTCTTCGACAGTAACAATAAGATCGCTGCCGTAACCTGACGGACTCAGAT
CATCAATGACGAACGCGCCTGGCGGCACAGTCGTTTCATAAATCTTATAGCCACCTTGCA
TAATAGTGACTTTGGCGTTGGTATTAGCAACGCCATGAATGATAGGCGCAAAACTCGCTA
ATGTCGGAGGCAACATGCGGCTGTCGCTGTATAAACGAATGCCGCGGATACTGACAGAAT
CAAAGGTTTCGCCCGTTGTATAAGACTCACCAAGAATGAGTTGAGAACGCAGCGAGGCGA
TATCACGCTGTATATACCGATTCTTAAAATCATAATTACTGCCAGAATCGGTCATCCAGT
TGTAGTTGCCTGAGGCACGCAGTCGCCATGCACCTAAATTCATCCCACCGTTAAAAGCAG
CATAAATGCTGTCATTTCTTCGACCAGGAGTTTCACTATGATATCCGTTGAGGTTGTATG
ACAACATGGCCGCATTAATGCCATTTTCCCATAACGATGGATCAACATAGTTTTGGTAAT
TTTTCATTACCCATGCCTGAGGAACGTCTATATCCAGACGTTGCTCGTTAACGTCATAAC
GAACAGAAGCCTGAGGGATAATTTCCGTCAAATTAAGGCAATTGCCGAGTGTTTCATCCC
TGGCAAGCAGAACGGCTTTTTCGTTATTTATATCGGGAGAATTTATATGAAACTGCAATA
AATTCTTAAGTGTGATACAGGCTTGTGCGTTTTTTTTTCCTTCAATTTCAATAAATGTAA
TGCTTTGGTTAATAATAGGTTGATCGTTGACATAAACACTGACGTCGTACATACCCGGTA
TAGCAGGGTTACCTTCACTATACCGGCTGAGATCAATATTTGAGGCATTCTGCCCCATCA
GGAAGGTATGGTCATATTCAACAAGTTCAGCACAGAAAGCACTATTGCAATACAGCAGCG
CGCAAAACGTAGCGATACGGGTCAGATGATTATGATAATTTTTAGTTGGTTTTATAGTCA
CGTTATGCTTCCTGCGGAATTATATCCTTGCCTGATTACAGACTGGCATTACCTTCAATG
GCGCCACCAAAATCATTAATGGCGTAAAAATGTACTTTTGCAGAACTTGCTTTGCCATTA
AGGCCAGTGACTTTCATGACCTCATCACTAAATGGTGCAATCATTTTCACATCAATCGGA
TAGCGTTTACCGCTAGCTTCTAAATCACCACTGCTAAAAGAGACGTAGTAAGGGGTTGGA
TTGGTCACTCGCAATGACGCCTTACCTTCTGAACCTGACCAGAACCACTTCAGGGCTAAC
GGGGCTTCAGAGGGATTTCCCTTCAATCCATCCGGGCGATAGAAAAGTTTTATACGTGTG
CGAAATGCCAGTTGCAGCAGACTTTGATTCGCGACCTTTTCTGCATCTGGTTTTGGTGGA
ACTTCCAGTACGTTAAACCAGAACACGCTCTCTCTGTCTTTAGGCAGTGAGGTGCTGGCT
GTGTACATTAATTTGATTGTTTGCCCACGTTTGGCATCAATACGCGATACTGGCGGCGTG
GCAGTAAAAGGGACTGTAATACTGCCAGGCTCAGCGTTGTCATCGCCAGTATCTAACCAA
CTCTGGACAAGCAACGGGTTATTCCCTTTATTTTCCAGACGTACGTTGACACTTTTTTGA
TCGCTTTTATATATTACGCGAGTACCCGAAATGACAATGTCCGCAATAGACGATGAACTA
AAAGCCATACAGGTTACGAAGCATAAAGCTGTTGTATGTTTGGTGTTAAAAAACATAAAC
CATCCCTGACAGAGTTAATTAAAACAGGGAATAATATAAAAATAGAAATTATTAACACTA
TTCCCTGTATATTCATTCAATCAATTTAATTGGTGAATACTTACTGATAAGTAATGGTGT
ATGCAGTGTTAGTTTTTACATAACCAGCAGTTGCTGTTTGGTCTGCGACGGCACGAACGT
AAGACGCTTTAAAATCATAAACAGCAGATTTTGTCGTTGCATCCAGGGCTTTAGTATACA
CATCGCCAGGGTTGTTAATTTGAACCTGTTTGATAGTGGAACCATCAATATTGTGCAGAG
CGATATTCACGCCGTCAGACGGGTTGTTAATAGACATGTCGTTGTTCAGCGTTCCTTTGC
TATTACCAAAGAAAACAGAACCGAAGGTCATTTTAGCTGTACTACCTGGATTCGGATTTG
CTTTGCTGCAGTCAACGGTGATGCTGAAAGGTTTGGCTTTAGCGCCAACGGTGTCATTCA
GCACGCCAGCATCGATTTCACCAACAGTTGCAGTTTGCAGCAGGATCAGACCATCTTTAT
TACCGCCGTCAACGCGGGTTTCACAGGTGTTATCAACAACCAGACCACTGATATTTAACT
GACCACCATCCATATCAGCAGAAGCAGTACCTGCAACCATTGCCAGCATAAGACCAGACA
GGGCAAAACCTAATTTTTTAGACATAAAAATCCTTGAATAAAATTCCATTAGTCAGACTA
CTGGTTTGAAGAATGACTATTCATGACACAAATGTTATAAGCAGATGCTAGATATTAATG
AGCAATGATATTTGTTACCAAAATTTACAACCATTGTTCATTAGGACGCCTATTGTGCAC
TTTAAGGGCTTTTGAACAAATTAAATTTTCTTAATTCAAAATTAAGCAAAAATAAATTCA
CAAGTGCAATTGGTTAGGGTATGGCGATGGGATTGATATTTATCTGCGGGAATTTATATT
ATGTTTCTGCAAAAATGTTTAAACTAAAATTTTTATTAAGGAAAGAGAGGATGTATGATT
TTCAGAAAATATTTATATTCGTAATATAAATAAATTACCATTTGCTTAATTTGTCAAATG
CTCTTGTATGTAAGACTTCACGCAACGTCTCCCCATCAGGAAACGCCAGCTCCGGTGCAA
TCTCAAACAGCGGCCACAGCATAAATCCACGATTCTTCATATCGTAGTGCGGAACGGTCA
GGCGTTCGGTATTTATCACTTCATTACCAAACAGCATGATATCGAGATCCAGCGTGCGTG
GTCCCCAGCGTTCAGCTTTACGAACACGACCCTGTTGCAGTTCTATGCGCTGTGTATGGT
TGAGTAACTCTTCCGGGGCGAGCGAAGTTTCAAGCGCCACGGCGGCGTTGAGGTAATCGG
GTTGATCTTGCGGCCCCAGCGGTGGGGTGCGGTAAAACGAAGAAACGGCAAGAATGTGGC
TTTCAGGGATATCGCCTAATGCTTTCAGGGCAGCATTGACCTGCTCCAGCGGAGAGGCCA
GATTGCTGCCTATGGCAATATACGCCACTGTCATGCGGTACCCTCACGACGCGGTGCGCG
TTTGCGTGGACGACGAGTACGGCGACGCGGTGACGGCTCTTCATCCAACTCGTTAAGCAT
CCCTTTTTGATCTGGTGGCGCGGAAACCTGGAACTCACCCCACCATTTCACCAGACGCTG
CAGTTCAGCGTTACGTTCAACTTCAGCTCGCAAGGCCAACAGGTCATAAGCCGCACGGAA
CTTAGGATGCTCCAGCAGTTTCCATGCGCGTTTACCCTGACGACGGGACATACGCAACTG
CAACTGCCAGATATCGCGGGTTAACGTCGTCAGACGTTTCGGGATTGCCAGTGAACGGCA
GGCTTCGTCCAGCACGTCGTTCATCGCCAGCGCGAAAGCGTCGTGATAGGTCAGGCCGCT
TTCCTGGGCAATCTTCTGTGCCGTCTCCAGCAGTGGGTACCAGAACATGGCGGCAAACAG
GAACGCCGGGTTCACGCGCATATCGTTATGGATACGCGTATCGGTATTCTTCAGCACCTG
TTCAATGATCCGCTCCATCGGGCTGTCGCCATTTTCCGTGAAGTAGCGGGTAATGGTCGG
GAACAGCGGCTGGAACAGATGATATTCACACAACAGCTTATAGGTATCGTAACCGTAGCC
CGCTTGTAGCAGTTTAAGCGATTCTTCAAACAGGCGTGCCGGTGGGATATCGTTCAACAG
GGTAGCGAGGCGAGGGATCGGTTCTGCGGTTTCCGGGCTGATGCGCATACCCAATTTGGC
GGCAAAACGTACCGCGCGCAGCATACGTACCGGATCTTCACGGTAGCGCGTTTCCGGGTT
ACCAATCAGACGGATAACGCCGTCCTTCAGATCCTTCATACCGCCAACGTAATCACGGAC
GGTAAAATCCGCTACGCTGTAATAGAGGCTGTTGATAGTGAAATCGCGGCGCTGGGCGTC
TTCTTCGATGGAGCCGAAAATGTTGTCGCGCAGCAACATGCCGTTTTGCCCGCGTTGGGA
GGTCGTGCGGTCGCTGACGTTACCTTCGTGGTGTCCACGGAAGGTCGCAACTTCGATAAT
CTCCGGGCCAAACATTACATGAGCCAGACGGAAACGGCGACCCACCAGGCGGCAGTTACG
GAACAGTTTGCGCACCTGCTCAGGCGTGGCGTTAGTGGTTACGTCAAAATCTTTCGGCTT
TTTGCCAAGTAACAGGTCGCGCACGCCGCCGCCAACCAGCCAGGCTTCGTATCCCGCTTT
GTTGAGCCTGTACATTACCTTCAGGGCATTTTCACTGATATCTTTGCGGGAAATAGCATG
CTGCTCACGCGGGATCACCGTCACCTGTGGACGGGCGACTGCCTGTTCAGCCTCGCTTTC
CTCGCGGCTTAGCACCTTGCGGCAAAAATTAGCGACTCGGGTAAAAATAGTACACCTCGG
TAGTGTCAAACATCATTCAGGACAAAAAAATAGCGGCTAATCATAGCTCAGCATGACGCA
TTTGAGAATGTTGAATTTACAATTGCCGACTCGGGCACGGCGGTAAGCCGCCAGTTTTTG
ACGGCTGACTGAAGGATTTGCTCGACGCTGAAATCCTGCCAGTGTGCTTCTGCCTGCTGC
CCCAGAAATTGAAGTGCCGCGATTAGTACCGGGCGTGGATCGCCTTTCGGCAACGCAGGC
GCATGATTCTGCTTGGAAAGTTTAGCGCCTTGTGGATTAAGCGCCAGCGGCAGATGAATG
TAATCTGGCACTTTCCAGCCAAAAAGCTGGTACAGCGAGATTTGCCTTACTGTTGGTTCA
ATCAGATCAGCCCCACGCACTATTTCTGTAACGCCCTGGAAATGATCATCAACCACAACA
GCCAGGTTGTAGGCGAACAACCCATCACGGCGATGAATGATAAAATCTTCCCGTGCCAGT
TTTTCGTCGGCGTGAATAATGCCGCGCAGCTGGTCAGTAAATTGCGTGACCGGATGCTGC
TGGCGGATACGCACTGCGGCATTGTCTGGTCCATGATGCAACACCCGGCAATGACCGTCG
TAAATACCGCCAATGCTTTGAATACGCGCACGCGTACAGGTGCAGTAATAACTTAGTCCT
TGTTCATGTAACCAGGCGAGTGCTTCACGATAGGCGTGGTGACGTTGCGATTGCCAGAGA
ACATCGCCGTCCCAGTGCAGACCGTAATGTTCCAGCTGGCGCAGGATAGTTTCTGCGGCA
CCGGGAACTTCACGAGGCGGGTCGATATCTTCTATGCGTACCAGCCAGCGACCTTGCCGG
GCGCGAGCCTGCAAATAGCTGCCGAGCGCGGCGATCAGAGAGCCAAAATGAAGCTCGCCG
GAAGGAGAGGGGGCGAAGCGGCCAATATACTGTGTGTCTGTCATCTCTTTGAACAAAAAA
TAAGGCGGGAGCATTTCCCGCCTGTGGTAAACGTGATGGAACGGCTGTAATTAGCCAGCC
ATCTGTTTTTCGCGAATTTCAGCCAGCGTTTTGCAGTCGATGCACAGATCGGCTGTCGGG
CGCGCTTCCAGACGGCGAATACCAATTTCAACACCGCAGGATTCGCAGTAGCCGAAATCT
TCGTCTTCCACTTTTTTCAGCGTCTTCTCGATCTTTTTGATCAGCTTACGCTCGCGATCG
CGGTTACGCAGTTCGAGGCTGAACTCTTCTTCCTGGGCTGCACGGTCTACCGGGTCCGGG
AAGTTGGCTGCTTCATCCTGCATATGTGTAACGGTGCGATCGACTTCATCCCTGAGTTGA
TTACGCCATGCTTCCAGAATACGACGGAAGTGCGCCAGCTGGGCTTCATTCATATACTCT
TCGCCCGGCTTCTCCTGATATGGTTCCACCCCAGCGATGGCGAGAATACTCAGGGACGAT
GTTTTACGGTTTTGCCCTTCTTGCATGTTGCTTCTCCTTAACACGCACTATCGATCCCCA
TGTTCGGGGGAAAAATGAGGCCGCTATAAATAGCAGATGCTTTTCCGGATAGCAATTATC
TAAACGTAACACTTGACAACTGTGTGAGGAAAAGCGTATTTGCGCACGCGACCAGAATGT
AAATTAACCAGTTACTTACTTTACTACAATGTAACCGGCAGTGATTTTTTAAGAGCCATG
CCTTCAGCAGAAATTTCCGCTTTGTAAGCCAGAATTTCTACCCCCCTCTGTTGAGCTTCT
GACAATAGTTGCGCGTATTTCTCATCGATGTGGCGCGCGGGTGAAAACCGTGTAATGGCT
GAATGCAGCACGGCGAAAAAGATAACCGCACGCTGGCCTTCAGCCGCTACGCTCATCAAC
TCCCGAAGGTGTTTCTGACCTCGTTCAGTGACCGCATCGGGAAAATATCCCTGTTCGTTC
TCCGCTAACGTAACCGATTTCACTTCAATATAGCAGTCTGGACGCGAATCCGCCTGCAAC
ATAAAGTCAATACGGCTGCGTTCTGCGCCGTATTTTACTTCGCTTTTCAGCGAGCTATAG
CCTGACAGTTCTGAAATTGATTCATTAAGGATAGCCTCTTTCGTCAACCTGTTAGCCCAA
AGCGTGTTGACGCAAATAAATGCGCCGCTCTGGCTTTGAGTTAATTCCCAGGTGTGTGGG
TATTTCCGTTTGGTGTTGTCTGAAGTCGAATACCAGACGGTATCGCCAGGCGTTGCACAA
CCGGTCATTGCACCCGTATTCGGGCAGTGTAGCGTTAATTCGCGACCATCGGGTGTGATC
ACATCGGCTAAAAAACGTTTGTAACGCTGAATTAGCGTCGCGCGCTGTAGAGGGGGAGAG
AATTCCATTGCGACAATCCTTGTTATTGCGTTAGCGCCCAGCGTTTTAGCGGCGTGTAGC
GTGTGCGTCCACGGGCAAACGAGGAGGCGTAAAGGGTGAACTCCGTCACCGCATAAGACC
AGTTAAAACCTGGCGGCGGGATTGTCACCGCCTCGCTGGCGTCGCGCAATAAGGTAATAT
GTGGATGAAACGGACGATTGCTTTGAAAACAACCGCTGCGGGCAGCCTGTGAACGGAGCA
TATTCGCCAGCTGGATTAAGCCGCGTGGCGGCTGACGCATCCCTAACCACACCACACGCG
AACGCAGCCATTGTCCGGCGTCATCAAGCGTGAGTGTGAAACCAGGTTGACGAATCCGTC
CGGCTAAAAGAGAAAGCGCCTTCTCTTTCTCGGCGCTCACTTCGCCTAAAAATGCCAGAG
TCAGATGCAAATTATCGGCGGCGACCGGACGTCCCGCCTCAGGTGGGAAGTGTGTGGCGC
GCCAATGGATAATCTGTTCGCGGATTTCTGCAGGTAAGTCGATAGCAAAGAACAGACGTT
GCGGTTCAGACATGTGAGGCACTCGGTTATGAATTACCGCGATGCTACAATGTGGCGCGA
AGAATGTTAACCCTCTGGAGCGTTTTGTGTCGTCGTTGCCCGTTGCTGCCGTCTTATCTG
AATTACTTACCGCTCTCGATTGTGCGCCGCAGGTATTATTAAGTGCGCCGACCGGGGCCG
GGAAATCAACCTGGCTGCCGCTGCAACTGCTGGCGCATCCCGGCATTAACGGGAAAATTA
TCCTGCTGGAGCCGCGTCGTCTGGCGGCGCGTAACGTCGCGCAACGGCTGGCGGAGCTGC
TTAACGAAAAGCCAGGCGATACCGTTGGCTACCGGATGCGTGCGCAAAACTGCGTCGGGC
CGAATACCCGCCTGGAAGTGGTTACCGAAGGCGTGCTGACGCGCATGATCCAGCGTGACC
CGGAACTGAGCGGTGTTGGACTGGTGATCCTTGATGAATTTCATGAGCGCAGCTTGCAGG
CGGATTTGGCGTTGGCGCTGTTACTCGATGTGCAACAAGGTCTGCGTGATGACCTTAAAC
TGCTGATTATGTCGGCTACCCTGGACAACGACCGCTTGCAGCAAATGCTGCCAGAAGCGC
CTGTCGTCATCTCAGAAGGGCGCTCGTTTCCGGTTGAACGCCGTTATTTACCGCTGCCCG
CGCATCAGCGTTTTGACGATGCCGTTGCGGTAGCCACCGCTGAAATGCTGCGTCAGGAAA
GCGGATCATTACTGTTATTTTTACCTGGCGTCGGAGAAATTCAGCGTGTGCAGGAACTAC
TGGCTTCGCGCATCGGCAGTGATGTATTGCTCTGCCCGCTGTATGGCGCGTTGTCGCTGA
ACGATCAGCGAAAAGCGATCCTCCCGGCACCGCAAGGGATGCGCAAAGTGGTGCTGGCGA
CCAATATTGCTGAAACCAGTTTAACCATTGAAGGTATTCGTCTGGTGGTGGATTGTGCCC
AGGAGCGTGTGGCGCGTTTTGATCCGCGCACGGGGCTTACGCGACTGATTACTCAACGCG
TTAGCCAGGCATCCATGACGCAGCGTGCCGGGCGCGCCGGGCGTCTGGAGCCGGGTATCT
GCCTGCATTTAATCGCCAAAGAACAAGCAGAACGCGCCGCGGCGCAAAGTGAACCGGAGA
TCTTACAAAGCGATCTTTCCGGTTTGCTGATGGAATTACTGCAATGGGGATGCAGCGATC
CGGCGCAGATGAGCTGGCTGGATCAACCGCCAGTAGTGAATCTACTGGCCGCGAAACGTC
TGTTACAAATGCTGGGGGCACTGGAGGGTGAACGGCTTAGTGCGCAAGGGCAAAAAATGG
CAGCGCTGGGTAACGATCCGCGTTTAGCGGCAATGCTGGTTAGCGCGAAGAACGACGACG
AAGCTGCTACCGCGGCAAAAATTGCCGCCATTCTCGAAGAGCCGCCACGGATGGGCAATA
GTGACCTGGGCGTGGCGTTTTCGCGCAATCAACCAGCCTGGCAGCAACGTAGTCAGCAAC
TGTTAAAACGCTTAAACGTACGTGGCGGTGAGGCAGACAGTTCGCTTATCGCGCCGCTAC
TTGCCGGGGCGTTTGCCGATCGCATTGCTCGTCGCCGTGGGCAAGATGGACGCTATCAAC
TGGCAAACGGCATGGGAGCGATGCTCGATGCCAACGACGCGCTAAGCCGCCACGAATGGT
TGATCGCACCGTTATTATTGCAGGGCAGCGCCTCGCCGGATGCGCGGATTTTACTGGCGC
TGCTGGTCGATATTGATGAGTTAGTACAACGCTGCCCGCAGCTGGTACAGCAGTCTGACA
CTGTGGAGTGGGATGACGCGCAAGGTACGCTGAAAGCCTGGCGTCGGCTACAAATCGGTC
AGTTGACGGTGAAAGTGCAGCCGCTGGCGAAACCGTCAGAAGACGAGTTGCATCAGGCGA
TGCTTAATGGCATCCGTGATAAAGGTTTAAGCGTGCTCAACTGGACGGCGGAAGCGGAAC
AGCTACGCTTGCGTTTGTTATGCGCCGCAAAGTGGTTGCCGGAATATGACTGGCCAGCGG
TTGATGATGAAAGTTTATTGGCAGCGCTGGAAACGTGGCTGCTGCCACATATGACTGGCG
TACATTCACTACGCGGCCTGAAATCACTCGACATTTATCAGGCACTACGCGGATTACTTG
ATTGGGGAATGCAGCAACGTCTGGATAGTGAATTGCCTGCGCATTACACTGTGCCGACGG
GAAGCCGGATCGCCATTCGTTATCATGAAGATAACCCGCCCGCGCTGGCGGTGAGAATGC
AAGAGATGTTTGGCGAGGCCACCAATCCGACGATCGCCCAGGGGCGCGTGCCGCTGGTGC
TGGAGTTGCTTTCACCTGCCCAAAGGCCGCTGCAAATCACGCGTGATTTGGGGGCCTTCT
GGAAAGGGGCGTATCGTGAGGTGCAAAAAGAGATGAAAGGGCGTTATCCCAAACATGTCT
GGCCGGACGACCCGGCAAATACTGCACCGACGCGACGGACGAAAAAGTATTCGTAAGGTT
GGTTTTCTCCCTCTCCCTGTGGGAGAGGGCCGGGGTGAGGGCATCAGCGCGCACGTTCAC
CCTCACCCTAACCCTCTCCCTCAAGGGAGAGGGGACCGATCGAGCACAAATTTTGAGAGA
TATCTTCTTCTGTCTTGTAACAGAAGAACAGAAAATCGGGCTTTTGCGCCTGAATATTGC
GGAGAAAAAGCATGGCCGGGAATGACCGCGAGCCAATTGGACGCAAAGGGAAACCGACGC
GTCCGGTCAAACAAAAGGTAAGCCGTCGTCGTTACGAAGATGACGATGATTACGACGATT
ATGATGACTATGAGGATGAAGAACCGATGCCGCGCAAAGGTAAGGGCAAAGGCAAAGGGC
GTAAGCCTCGTGGCAAACGCGGCTGGCTATGGCTACTGCTAAAACTGGCTATCGTTTTTG
CCGTGCTGATCGCCATTTACGGCGTTTATCTCGATCAAAAAATTCGTAGCCGTATTGATG
GCAAGGTCTGGCAACTGCCTGCGGCAGTTTATGGCCGAATGGTCAATCTTGAGCCAGACA
TGACCATCAGCAAGAACGAGATGGTGAAGCTGCTGGAGGCGACCCAGTATCGTCAGGTGT
CGAAAATGACCCGTCCTGGCGAATTTACCGTGCAGGCCAACAGCATTGAGATGATTCGCC
GTCCGTTTGATTTCCCGGACAGTAAAGAAGGACAGGTGCGCGCGCGTCTGACCTTTGATG
GCGATCATCTGGCGACGATCGTCAATATGGAGAACAACCGTCAGTTCGGTTTCTTCCGTC
TTGATCCGCGTCTGATCACCATGATCTCTTCGCCAAACGGTGAGCAGCGTCTGTTTGTGC
CGCGCAGTGGTTTCCCGGATTTGCTGGTGGATACTTTGCTGGCGACAGAAGACCGTCATT
TTTACGAGCATGATGGAATCAGTCTCTACTCAATCGGACGTGCGGTGCTGGCAAACCTGA
CCGCCGGACGCACGGTACAGGGTGCGAGTACGCTGACGCAACAGCTGGTGAAAAACCTGT
TCCTCTCCAGCGAGCGTTCTTACTGGCGTAAAGCGAACGAAGCTTACATGGCGCTGATCA
TGGACGCGCGTTACAGCAAAGACCGTATTCTTGAGCTGTATATGAACGAGGTGTATCTCG
GTCAGAGCGGCGACAACGAAATCCGCGGCTTCCCGCTGGCAAGCTTGTATTACTTTGGTC
GCCCGGTAGAAGAGCTAAGCCTCGACCAGCAGGCGCTGTTAGTCGGTATGGTGAAAGGGG
CGTCCATCTACAACCCGTGGCGTAACCCAAAACTGGCGCTGGAGCGACGTAATCTGGTGC
TGCGTCTGCTGCAACAGCAACAGATTATTGATCAAGAACTCTATGACATGTTGAGTGCAC
GTCCGCTGGGTGTTCAGCCACGCGGTGGGGTGATCTCTCCACAGCCAGCCTTTATGCAAC
TGGTGCGTCAGGAGCTGCAGGCGAAATTAGGCGATAAGGTAAAAGATCTCTCCGGCGTGA
AGATCTTCACTACCTTTGACTCGGTGGCCCAGGACGCGGCAGAAAAAGCCGCCGTGGAAG
GCATTCCGGCACTGAAGAAACAGCGTAAGTTGAGCGATCTTGAAACTGCGATTGTGGTCG
TCGACCGCTTTAGTGGTGAAGTTCGTGCGATGGTCGGTGGTTCTGAGCCGCAGTTTGCGG
GCTACAACCGTGCGATGCAGGCGCGTCGTTCGATTGGTTCCCTTGCAAAACCAGCGACTT
ATCTGACTGCCTTAAGCCAGCCGAAAATCTATCGTCTGAATACGTGGATTGCGGATGCGC
CAATCGCGCTGCGTCAGCCGAATGGCCAGGTCTGGTCACCGCAGAATGATGACCGTCGTT
ATAGCGAAAGCGGCAGAGTGATGCTGGTGGATGCGTTGACCCGTTCGATGAACGTGCCGA
CGGTAAATCTGGGGATGGCGCTGGGGCTGCCTGCGGTTACGGAGACCTGGATCAAACTGG
GCGTACCGAAAGATCAGTTGCATCCGGTTCCGGCGATGCTGCTGGGGGCGTTGAACTTAA
CGCCAATCGAAGTGGCGCAGGCGTTCCAGACCATCGCCAGCGGCGGTAACCGTGCACCGC
TTTCTGCACTGCGTTCGGTAATTGCGGAAGATGGCAAGGTGCTGTATCAGAGCTTCCCGC
AGGCGGAACGCGCTGTTCCGGCGCAGGCGGCGTATCTGACACTATGGACCATGCAGCAGG
TGGTACAACGCGGTACGGGTCGTCAGCTTGGGGCGAAATACCCGAACCTGCATCTGGCAG
GGAAAACAGGGACTACCAACAATAACGTAGATACCTGGTTTGCAGGCATTGACGGCAGCA
CGGTGACCATCACCTGGGTAGGCCGTGATAACAACCAGCCGACCAAACTGTATGGAGCCA
GCGGGGCAATGTCGATTTATCAGCGTTATCTGGCTAACCAGACGCCAACGCCGCTGAATC
TTGTTCCGCCAGAAGATATTGCAGATATGGGCGTGGACTACGACGGCAACTTTGTTTGCA
GCGGTGGCATGCGTGTCTTGCCGGTCTGGACCAGCGATCCGCAATCGCTGTGCCAGCAGA
GCGAGATGCAGCAGCAGCCGTCAGGCAATCCGTTTGATCAGTCTTCTCAGCCGCAGCAAC
AGCCGCAACAGCAACCTGCTCAGCAAGAGCAGAAAGACAGCGACGGTGTAGCCGGTTGGA
TCAAGGATATGTTTGGTAGTAATTAACATCTAAGCGTGAAATACCGGATGGCGAGTTGCC
ATCCGGTAAAATAACATCCCATCTAAGATATTAACCCTTTCTTTTCATCTGGTTGTTTAT
TAACCCTTCAGGAACGCTCAGATTGCGTACCGCTTGCGAACCCGCCAGCGTTTCGAATAT
TATCTTATCTTTATAATAATCATTCTCGTTTACGTTATCATTCACTTTACATCAGAGATA
TACCAATGGCGCGTTCCAAAACTGCTCAGCCAAAACACTCACTGCGTAAAATCGCAGTTG
TAGTAGCCACAGCGGTAAGCGGCATGTCTGTTTATGCACAGGCAGCGGTTGAACCGAAAG
AAGACACTATCACCGTTACCGCTGCACCTGCGCCGCAAGAAAGCGCATGGGGGCCTGCTG
CAACTATTGCGGCGCGACAGTCTGCTACCGGCACTAAAACCGATACGCCGATTCAAAAAG
TGCCACAGTCTATTTCTGTTGTGACCGCCGAAGAGATGGCGCTGCATCAGCCGAAGTCGG
TAAAAGAAGCGCTTAGCTACACGCCGGGTGTCTCTGTTGGTACGCGTGGCGCATCCAACA
CCTATGACCACCTGATCATTCGCGGCTTTGCGGCAGAAGGCCAAAGCCAGAATAACTATC
TGAATGGCCTGAAGTTGCAGGGCAACTTCTATAACGATGCGGTCATTGACCCGTATATGC
TGGAACGCGCTGAAATTATGCGTGGCCCGGTTTCCGTGCTTTACGGTAAAAGCAGTCCTG
GCGGCCTGTTGAATATGGTCAGCAAGCGTCCGACCACCGAACCGCTGAAAGAAGTTCAGT
TTAAAGCCGGTACTGACAGCCTGTTCCAGACTGGTTTTGACTTTAGCGATTCGTTGGATG
ATGACGGTGTTTACTCTTATCGCCTGACCGGTCTTGCGCGTTCTGCCAATGCCCAGCAGA
AAGGGTCAGAAGAGCAGCGTTATGCTATTGCACCGGCGTTCACCTGGCGTCCGGATGATA
AAACCAATTTCACCTTCCTTTCTTACTTCCAGAACGAGCCGGAAACCGGTTATTACGGCT
GGTTGCCGAAAGAGGGAACCGTTGAGCCGCTGCCGAACGGTAAGCGTCTGCCGACAGACT
TTAATGAAGGGGCGAAGAACAACACCTATTCTCGTAATGAGAAGATGGTCGGCTACAGCT
TCGATCACGAATTTAACGACACCTTTACTGTGCGTCAGAACCTGCGCTTTGCTGAAAACA
AAACCTCGCAAAACAGCGTTTATGGTTACGGCGTCTGCTCCGATCCGGCGAATGCTTACA
GCAAACAGTGTGCGGCATTAGCGCCAGCGGATAAAGGCCATTATCTGGCACGTAAATACG
TCGTTGATGATGAGAAGCTGCAAAACTTCTCCGTTGATACCCAGTTGCAGAGCAAGTTTG
CCACTGGCGATATCGACCACACCCTGCTGACCGGTGTCGACTTTATGCGTATGCGTAATG
ACATCAACGCCTGGTTTGGTTACGACGACTCTGTGCCACTGCTCAATCTGTACAATCCGG
TGAATACCGATTTCGACTTCAATGCCAAAGATCCGGCAAACTCCGGCCCTTACCGCATTC
TGAATAAGCAGAAACAAACGGGCGTTTATGTTCAGGATCAGGCGCAGTGGGATAAAGTGC
TGGTCACCCTGGGCGGTCGTTATGACTGGGCAGATCAAGAATCTCTTAACCGCGTTGCTG
GGACGACCGATAAACGTGATGACAAACAGTTTACCTGGCGTGGTGGTGTTAACTACCTGT
TTGATAATGGTGTAACACCTTACTTCAGCTATAGCGAATCGTTTGAACCTTCTTCGCAAG
TTGGGAAGGATGGTAATATTTTCGCACCGTCTAAAGGTAAGCAGTATGAAGTCGGCGTGA
AATATGTACCGGAAGATCGTCCGATTGTAGTTACTGGTGCCGTGTATAATCTCACTAAAA
CCAACAACCTGATGGCGGACCCTGAGGGTTCCTTCTTCTCGGTTGAAGGTGGCGAGATCC
GCGCACGTGGCGTAGAAATCGAAGCGAAAGCGGCGCTGTCGGCGAGTGTTAACGTAGTCG
GTTCTTATACTTACACCGATGCGGAATACACCACCGATACTACCTATAAAGGCAATACGC
CTGCACAGGTGCCAAAACACATGGCTTCGCTGTGGGCTGACTATACCTTCTTTGACGGTC
CGCTTTCAGGTCTGACGCTGGGCACCGGTGGTCGTTATACTGGCTCCAGCTATGGTGATC
CGGCTAACTCCTTTAAAGTGGGAAGTTATACGGTCGTGGATGCGTTAGTGCGTTATGATC
TGGCGCGAGTCGGCATGGCGGGCTCCAACGTGGCGCTGCATGTTAACAACCTGTTCGATC
GTGAATACGTCGCCAGCTGCTTTAACACTTATGGCTGCTTCTGGGGCGCAGAACGTCAGG
TCGTTGCAACCGCAACCTTCCGTTTCTAATTTCTCTTTTGGGGCACGGATTTCCGTGCCC
ATTTCACAAGTTGGCTGTTATGCAGGAATACACGAATCATTCCGATACCACTTTTGCACT
GCGTAATATCTCCTTTCGTGTGCCCGGGCGCACGCTTTTGCATCCGCTGTCGTTAACCTT
TCCTGCCGGGAAAGTGACCGGTCTGATTGGTCACAACGGTTCTGGTAAATCCACTCTGCT
CAACATGCTTGGCCGTCATCAGCCTCCGTCAGAAGGGGAGATTCTTCTTGATGCCCAGCC
GCTGGAAAGCTGGAGCAGCAAAGCGTTTGCCCGCAAAGTGGCTTATTTGCCGCAGCAGCT
TCCTCCGGCAGAAGGGATGACCGTGCGTGAACTGGTGGCGATTGGTCGTTACCCGTGGCA
TGGCGCGCTGGGGCGCTTTGGTGCGGCAGATCGCGAAAAGGTCGAGGAAGCTATCTCGCT
GGTTGGCTTAAAACCGCTGGCGCATCGGCTGGTCGATAGTCTCTCTGGCGGCGAACGTCA
GCGGGCGTGGATCGCCATGCTGGTGGCGCAGGATAGCCGTTGTCTGTTGCTCGACGAACC
GACCTCGGCGCTGGATATCGCCCACCAGGTTGATGTGCTGTCGCTGGTGCACCGTTTAAG
TCAGGAGCGTGGCCTGACGGTCATTGCCGTGTTGCACGATATCAATATGGCGGCACGCTA
CTGTGATTATCTGGTCGCCCTGCGCGGCGGTGAAATGATTGCTCAGGGAACGCCTGCGGA
AATTATGCGCGGCGAAACCCTCGAAATGATTTATGGCATCCCGATGGGTATTTTGCCGCA
TCCGGCGGGTGCTGCACCTGTGAGTTTTGTTTATTGATGAGCGGCTTACCTCTTATTTCG
CGCCGTCGACTGTTAACGGCGATGGCGCTTTCTCCGTTGTTATGGCAGATGAATACCGCC
CACGCGGCGGCTATTGATCCCAATCGTATTGTGGCGCTGGAGTGGTTGCCGGTGGAATTA
CTGCTGGCGCTCGGCATCGTGCCTTACGGCGTGGCGGATACCATCAACTATCGCCTGTGG
GTCAGCGAACCACCATTGCCGGACTCAGTGATCGACGTCGGTTTGCGCACAGAACCTAAC
CTTGAACTGCTGACCGAAATGAAACCATCGTTTATGGTCTGGTCGGCAGGATATGGCCCT
TCACCAGAAATGCTGGCTCGTATTGCGCCGGGGCGTGGATTTAACTTCAGCGACGGCAAA
CAGCCGCTGGCGATGGCGCGTAAGTCACTGACGGAAATGGCAGATTTACTTAACCTGCAA
AGCGCAGCAGAAACGCATTTAGCGCACTATGAAGACTTTATCCGCAGCATGAAACCCCGC
TTTGTGAAGCGTGGTGAACGCCCGTTATTGCTGACGACGCTTATCGATCCGCGCCATATG
CTGGTTTTCGGTCCAAACAGCTTGTTTCAGGAAATTCTTGATGAGTACGGCATCCCAAAT
GCCTGGCAAGGGGAAACCAACTTCTGGGGCAGTACCGCCGTCAGCATCGATCGTCTGGCG
GCGTATAAAGATGTTGATGTGCTCTGTTTTGATCACGACAACAGCAAAGACATGGACGCG
CTAATGGCAACCCCGCTGTGGCAGGCCATGCCGTTTGTCCGCGCCGGACGCTTTCAGCGC
GTACCCGCAGTCTGGTTTTATGGTGCGACGCTCTCGGCAATGCACTTTGTGCGCGTTCTG
GATAACGCCATCGGAGGTAAAGCGTGAGTAAACGAATTGCGCTTTTTCCGGCGTTATTGC
TGGCGCTGCTGGTGATTGTCGCTACGGCGCTGACCTGGATGAACTTTTCGCAGGCGCTGC
CGCGTAGCCAGTGGGCGCAGGCCGCCTGGTCGCCGGATATTAACGTCATCGAGCAGATGA
TTTTTCACTACAGCTTGTTACCACGTCTGGCGATTTCTCTACTGGTGGGCGCGGGCCTGG
GGCTGGTGGGCGTGCTGTTTCAGCAAGTGCTGCGTAACCCGCTGGCGGAACCGACGACGT
TGGGCGTTGCTACAGGCGCGCAACTGGGGATTACCGTCACCACGCTCTGGGCGATCCCAG
GTGCTATGGCGAGCCAGTTTGCTGCGCTGGCAGGGGCTTGCGTTGTTGGCTTAATTGTCT
TTGGCGTCGCGTGGGGGAAACGGCTGTCGCCGGTAACGCTGATTCTCGCGGGGCTGGTAG
TGAGCCTTTATTGTGGGGCAATCAATCAGTTACTGGTTATCTTCCATCATGACCAGTTGC
AAAGCATGTTCCTGTGGAGCACCGGAACGCTGACGCAAACCGACTGGGGCGGCGTTGAGC
GTTTATGGCCGCAGTTGCTGGGCGGCGTGATGCTGACGTTACTGCTACTTCGTCCGTTAA
CCCTGATGGGGCTTGATGATGGCGTGGCGCGCAATCTCGGGCTGGCCTTGTCGCTCGCGC
GTCTGGCGGCGCTGTCGCTGGCGATAGTCATCAGTGCGCTGCTGGTGAACGCAGTGGGGA
TTATCGGCTTTATCGGGTTGTTCGCGCCACTGCTGGCAAAAATGCTGGGGGCGCGGCGTT
TGTTGCCACGGTTGATGCTGGCGTCGCTGATTGGTGCGTTAATTCTGTGGCTTTCTGATC
AAATCATCCTCTGGCTGACTCGCGTGTGGATGGAAGTTTCCACCGGTTCGGTCACTGCGT
TGATCGGTGCGCCGCTGCTACTGTGGCTGCTGCCGCGTTTACGCAGCATTAGCGCGCCGG
ATATGAAGGTTAACGATCGTGTCGCGACTGAACGCCAACATGTGCTGGCGTTTGCCCTCG
CGGGCGGCGTGCTGCTGTTGATGGCTGTGGTGGTGGCGCTGTCGTTTGGTCGTGATGCGC
ACGGCTGGACGTGGGCGAGCGGGGCGCTGCTCGATGATTTAATGCCCTGGCGCTGGCCGC
GAATTATGGCGGCGCTGTTTGCGGGCGTCATGCTGGCGGTAGCGGGCTGTATTATTCAGC
GGCTGACCGGCAACCCGATGGCAAGCCCGGAAGTGCTGGGGATTAGCTCCGGCGCGGCGT
TTGGTGTGGTGTTAATGCTGTTTCTGGTACCGGGTAATGCCTTTGGCTGGCTGTTACCCG
CAGGCAGTCTCGGGGCGGCGGTGACGCTGTTGATCATTATGATCGCCGCCGGACGCGGTG
GATTTTCCCCACACCGCATGTTACTGGCGGGGATGGCGTTAAGTACCGCGTTCACCATGC
TTTTGATGATGTTGCAGGCAAGTGGTGACCCGCGAATGGCGCAAGTGCTGACCTGGATTT
CCGGTTCGACCTACAACGCGACCGATGCGCAGGTCTGGCGCACCGGAATTGTGATGGTGA
TTTTGCTGGCGATTACCCCGCTGTGCCGCCGCTGGCTGACCATTTTACCGCTGGGTGGTG
ATACCGCCCGAGCCGTAGGAATGGCGCTGACGCCGACGCGAATTGCGCTGCTGCTGTTAG
CGGCTTGCCTGACGGCGACCGCGACGATGACTATTGGACCGTTGAGTTTTGTTGGTTTAA
TGGCACCGCATATTGCGCGGATGATGGGCTTTCGACGGACGATGCCACACATCGTAATTT
CGGCGCTGGTGGGGGGTTTACTGCTGGTGTTCGCTGACTGGTGTGGGCGGATGGTGCTGT
TTCCATTCCAGATCCCGGCGGGGCTGCTGTCAACCTTTATCGGCGCGCCATATTTTATCT
ATTTGTTGAGAAAGCAGAGCCGTTAATTGAATGCCTCGCCCGGTGGGCGAGGCAAAATCA
TCACAACTTCGCAAACACCCGACGTGCAGCATCGATGGTGTTATTGATATCTTCCATGCT
GTGCGCCACGGACATAAAGCCCGCTTCAAACGCTGACGGTGCCAGGTAAACACCTTCATC
CAGCATCATATGGAAGAAACGCTTAAAGCGTTCCACGTCACAGGCCATCACATCCTGATA
GCACGTCACGGACTCGGCGTCGGTAAAGAAAATACCGAACATGCCGCCAACGTGGTTAAC
GACCAGCGGAATTCCGGCTTCTTCTGCCGCTTCCAGCAGACCTTCTGCCAGACGTGATGT
CAGCTCATCCAACGTTTCGTGAACGCCCGGTTGCGCGACTTCATTCAGACAGGCGAAACC
CGCTGCCATCGCAATTGGGTTACCGGAAAGCGTACCCGCCTGATAGACCGGACCCGTCGG
GGCCAGCGCATCCATTACATCACGACGACCACCGAATGCGCCTACCGGCATTCCACCGCC
GATGATTTTGCCCAGGCAGGTGAGATCCGGTTCCACACCGTAATAATCCTGTGCGCCAGC
TAGCGCTACGCGGAAGCCAGTCATTACTTCATCGATGATCAGCAATGCGCCAAATTCGTC
GCACAGCGCGCGCAGACCTGGCAGGAACTCTGGCAGCGGTGGAACGCAGTTCATATTGCC
TGCCACCGGCTCGACGATAATACAGGCAATCTCTTGCGGGTATTGCTCAAACGCGGCGCG
TACAGAAGCCAGATCGTTATAAGTACAGGTTAAGGTATGTTTGGCGAAATCTGCCGGAAC
ACCCGGCGAGTTTGGCTGGCCTAACGTGAGTGCGCCAGAACCGGCTTTCACCAGCAGGCA
GTCAGCGTGACCGTGGTAACAACCTTCAAATTTAATGATTTTGTCGCGACCGGTAAAACC
ACGGGCCAGGCGGATGGCGCTCATGGTCGCTTCAGTGCCGGAGTTCACCATGCGCACCAT
ATCCATGGTCGGGACCAGTTCGGTCACCAGTTGCGCCATTTTCACTTCCATTTCGGTTGG
TGCACCAAAGCTTAAACCACGCTCGGCGGCTTCAATCACGGCATTGCGGATCGCCGGATG
GTTATGGCCCAGCACCATCGGCCCCCAGGAACCGACATAATCGATATAGGCTTTGCCATC
AACATCGTACAGATAGGCGCCGTCCGCTTTTTCGATAAACAGTGGAGTGCCGCCCACGCC
AGTAAAGGCGCGAACAGGGGAGTTCACACCGCCAGGGATCAGCTCGCGCGCTGCGCTGTA
AAGATTTTCAGACTTACTCATGGAGGGTTCCTGATTCGTAGAAAAAGTGAATGGCTGCTA
TTCTATGTTATTCATAACAAGTTAAATACTCGTCAAACATCAGGCTGCTTGTACTGGTGC
AATCCTGATTTCTTAGAGTATAAAAGTTTTGTGCATTTGAAACATTACGCTTTGCAAAGG
ATTTTCATGGAACGTGCGAGTAAAATGCCGTCATCTTATTTGTATGACCAATAAGTGATC
ATTGGATGAAAACTGATACTCCCTCTTTAGAAACACCGCAGGCCGCGCGCCTGCGACGCA
GACAACTGATTCGCCAACTTCTTGAGCGCGATAAAACCCCGTTAGCCATTTTGTTTATGG
CGGCAGTCGTCGGCACGCTTGTCGGGCTGGCAGCGGTTGCTTTTGACAAAGGTGTCGCCT
GGTTGCAGAACCAACGTATGGGGGCGCTGGTACATACTGCTGATAATTATCCGCTACTGT
TAACCGTCGCTTTTCTCTGTTCGGCGGTGCTGGCGATGTTCGGCTACTTTTTGGTGCGCA
AATACGCGCCCGAAGCAGGGGGATCGGGGATCCCGGAAATTGAAGGGGCGCTGGAAGATC
AACGTCCTGTTCGCTGGTGGCGTGTATTGCCGGTGAAATTCTTTGGCGGGCTGGGGACAC
TCGGCGGAGGCATGGTGCTAGGGCGCGAAGGACCAACCGTGCAGATCGGCGGCAATATCG
GTCGCATGGTGCTTGATATTTTCCGCCTGAAAGGTGATGAAGCTCGCCATACGCTGCTGG
CAACCGGTGCTGCTGCGGGGCTGGCTGCGGCCTTTAACGCGCCGCTGGCGGGTATTTTGT
TTATTATCGAAGAGATGCGTCCGCAGTTTCGCTATACGTTAATTTCGATTAAAGCGGTAT
TTATTGGCGTCATTATGTCGACCATTATGTACCGGATTTTTAATCATGAAGTTGCGTTGA
TTGACGTCGGTAAACTTTCTGATGCGCCGCTTAATACGCTGTGGCTTTATCTGATCCTCG
GTATTATTTTTGGCATTTTCGGCCCTATTTTTAATAAATGGGTGCTGGGGATGCAGGATT
TGCTGCACCGTGTGCACGGCGGCAATATTACCAAATGGGTACTGATGGGTGGTGCGATTG
GCGGTCTGTGTGGATTGCTGGGGTTTGTGGCACCAGCAACGTCGGGCGGCGGTTTTAACC
TGATTCCTATCGCTACCGCGGGGAATTTCAGCATGGGAATGCTGGTGTTTATCTTCGTCG
CTCGGGTCATTACCACCTTACTCTGCTTCTCTTCCGGCGCGCCGGGCGGTATTTTTGCCC
CGATGCTGGCGCTGGGTACTGTGCTGGGAACCGCTTTCGGAATGGTTGCCGTTGAGCTGT
TTCCGCAATATCACCTGGAGGCGGGGACGTTTGCTATTGCCGGAATGGGGGCATTACTGG
CGGCATCTATTCGCGCGCCGTTAACGGGGATCATTCTGGTTCTGGAGATGACCGATAACT
ACCAGCTCATTTTGCCAATGATTATTACCGGTCTTGGCGCAACACTATTAGCGCAATTTA
CCGGCGGGAAACCGCTATACTCGGCGATTCTTGCGCGCACGCTGGCAAAACAGGAAGCTG
AGCAACTGGCGCGAAGCAAGGCCGCATCAGCCAGCGAGAATACTTGAACGAAATACCAGG
GTATTAGATAATGGCGATTATTATTGGGTTAGAATTTGCCCAATTGCCGATGTCGTTTGG
AGCAAAATATGAGTGATGACGTAGCACTGCCGCTGGAGTTTACCGACGCAGCAGCCAACA
AAGTTAAAAGCCTGATCGCTGACGAAGATAACCCGAATCTGAAATTACGCGTGTATATCA
CCGGTGGCGGTTGCAGCGGCTTCCAGTATGGTTTCACCTTTGATGATCAGGTGAACGAAG
GCGATATGACCATCGAAAAACAGGGCGTTGGCCTGGTGGTTGATCCGATGAGCCTGCAAT
ATCTGGTCGGCGGTTCCGTTGACTACACCGAAGGACTGGAAGGTTCTCGTTTCATCGTGA
CCAACCCGAACGCGAAAAGCACCTGCGGTTGCGGTTCTTCCTTTAGCATCTAATCTGTTG
TTCATGTGCCGGATAAACTATCCGGCACATCTTCTCTCTTCAACGCCCATTCTCATCCAG
CGCAAACGTCGGTAGCTTAAGATGCCAACGAATAGCCGCCAGCCGAATCAATAGCGTCAC
GACCATGCCCATCATACTGGCTGTTTCCAGTGGTACGGAAAATGTGTAATAAGCCGTAGC
GTGGACAATACCGCCGATAATACAGGCAGTTGCGTAGATTTCTGTACGTAAAATCATGGG
GATCTCGCGGGCCAGTACATCACGAATGATCCCGCCGCCAACGCCAGTAATGACGCCCAT
GCAAACCGCGATTAACGGACCGGCTTCCGCATTAAAGGCTTTATTCACGCCAATGCCGAC
AAACACCGCCAGACCAACGGCGTCCAGCACCGGCAACATCCATTTTGGTAAGCGTCTTGG
CTGGCGCACCAGCACGATGGTCAGCATGCTGGTGACCATTGCAACGACCAGATCGGTGGG
ATCTTTCACCCAAAATACCGGGCCGTGATCCAGCGCCATGTCGCGAATTGTCCCGCCGCC
TACTGCGGTTACCACGCCCAGTACCAGAACACCAAAAGGGTCCATACGCAATTTTCCGGC
TAACAAAACGCCGGAGATGGCAAATACCGCTGTGCCGACTATATCCAGCCAATAGACGAG
CATTGTTCAATCCCCACTGAGCACCTGAAAAGGTCAGGCGCTAATCTACCTGTGAAAGCG
CATTACAGAGCTGTTGTGCAGCGAGGATAATACGTGGGCTTGCACGTTCAAACCAGTCAC
TCGTGAGAGGAATAACGGGAATTTTGAGCTGTTCACCCCAGTATTGTTTGATTTTAGGAA
TTTGGTCCGGTCCGCCTGTAATGACAATCGCCTGTGGCGAGCGTGCTAACACCTGTTCGC
GGCTAACTTGCGGCCAGGGAACCCGGCTGTCTTTAAAGATGTTTTCTCCGCCACAAACTT
CGAGTACCTGGTTCTGAATCGACTCTTTTCCACTGGTAAATGGCGGATTAATGCCGAATT
GCAGAAAAACACGTTTTTTAGGTTTATCAGCATATTGCGCTTTCAATTGCGCGTACTGAT
CCAGCAGGGATTGCGCGGCTTGTTCGGCCTTGTCTGGTTGCGGACTCCAGGGGGCCAGTT
GACGTAACGCATTGGCAATTTGTTCAATGCTTGTCGCATCGACCCACATCACTTTTATTC
CCAGCGAAGCCAGCTGGTCAACCTGCCGCTCGGCATTACCTCCACGCCAGGCAATCACCA
GATCGGGCTTCAGCGCGACAATGCGTTCCAGATTCATCCCCTGCCAGGTGGAAACCTGCT
CAATCTTTTGCGCTTGTGGAGGATAGTCGGAATAGCTGCTGACCCCAACCGGCGTGATCC
CGGCAGCAAAGGCAAGTTCAGTGTTGGCGGGAGAAAGCGTGATGACGCGCGGCGCGGCGT
TGAGCCACAGTGGCGCAAGAAAAGACAGGGCGACCAGCGCCCTGAACAGTGACTTAGCCA
TGTGCAAGTTTCTGCACCAGTGACTCAACCATCAGGCTGGACTGTTTAGCGGCAACAGCC
AGGAACTCATCGAAGCTAAGATGAGACTGTTGATCGGCCACGTCGGAGATGGCGCGTACG
ACAACAAACGGGACGTTGAAATTGTGGCAGACATGGGCGATTGCCGTCGCTTCCATCTCT
ACAGCAATGGCCTGTGGGAAGTTGTGGCGGATTTTCGCCAGACCAACAGAACCGTTGATG
AAAGCGTCGCCGCTAACAATCAGGCCACGTACAGCGTTAAGATTCAGTTCGGCAATGCAG
GCCTCAGCGGCAGCGATCAGTTTATCGTCAGCTTTAAAGCCTGCCGGACAGCCTGGTAAC
TGACCGTATTCATAACCAAATGCCGTGACATCCGCGTCGTGATAACGTGCTTCGTCCGAG
ACAACGATATCGCCCACTTTCAACGTTGGTGCCAGGCCACCGGCAGAACCGGTGTTAATA
ATCACATCTGGCTTGCAGTGTTCCAACAGCAGAGTGGCACCCAGCGCCGCAGCGACTTTA
CCGATGCCCGATTTCAGAAGCGCAACCTCGGTTCCATTCAGTTGGCCGGTATAGATTTCG
CAACCGCCGAGACTGATAGTTTGACGGTTTTCGATTTTGTCACGCAGCAGCGTAACTTCT
TCTTCCATTGCACCAATGATGCCGATTTTCATAGATTTACTCGCGATAAGCCCGATTTGA
AGGCATAGTTTACCATGCGCTTACGGGGAAGCGTATTTCTCACGCGGGAGAGGACATGGC
ACAGATTGATTTCCGAAAAAAAATAAACTGGCATCGTCGTTACCGTTCACCGCAGGGCGT
TAAAACCGAACATGAGATCCTGCGGATCTTCGAGAGCGATCGCGGGCGTATCATCAACTC
TCCGGCAATTCGTCGTCTGCAACAAAAGACCCAGGTTTTTCCACTGGAGCGCAATGCCGC
CGTGCGCACGCGTCTTACCCACTCGATGGAAGTCCAGCAGGTGGGGCGCTACATCGCCAA
AGAAATTTTAAGCCGTCTGAAAGAGCTTAAATTGCTGGAAGCATACGGCCTGGATGAACT
GACCGGACCTTTTGAAAGCATTGTTGAGATGTCATGCCTGATGCACGATATCGGCAATCC
GCCGTTTGGTCATTTTGGCGAAGCGGCGATAAATGACTGGTTTCGCCAGCGTTTATACCC
GGAAGATGCCGAAAGCCAGCCTCTGACTGACGATCGCTGCAGCGTGGCGGCACTACGTTT
ACGGGACGGGGAAGAACCGCTTAACGAGCTGCGGCGCAAGATTCGTCAGGACTTATGTCA
TTTTGAGGGGAATGCACAAGGCATTCGTCTGGTGCATACATTGATGAGGATGAATCTCAC
CTGGGCACAGGTTGGCGGTATTTTAAAATATACCCGTCCGGCGTGGTGGCGTGGCGAAAC
GCCTGAGACACATCACTATTTAATGAAAAAGCCGGGTTATTATCTTTCTGAAGAAGCCTA
TATTGCCCGGTTGCGTAAAGAACTTAATTTGGCGCTTTACAGTCGTTTTCCATTAACGTG
GATTATGGAAGCTGCCGACGACATCTCCTATTGTGTGGCAGACCTTGAAGATGCGGTAGA
GAAAAGAATATTTACCGTTGAGCAGCTTTATCATCATTTGCACGAGGCGTGGGGTCAGCA
TGAGAAAGGTTCGCTCTTTTCGCTAGTGGTTGAAAATGCCTGGGAAAAATCACGCTCAAA
TAGTTTAAGCCGCAGTACGGAAGATCAGTTTTTTATGTATTTACGGGTAAACACCCTAAA
TAAACTGGTACCATACGCGGCACAACGATTTATTGATAATCTGCCTGCGATTTTCGCCGG
AACGTTTAATCATGCATTATTGGAAGATGCCAGCGAATGCAGCGATCTTCTTAAGCTATA
TAAAAATGTCGCTGTAAAACATGTGTTTAGCCATCCGGATGTCGAGCAGCTTGAATTGCA
GGGCTATCGGGTCATTAGCGGATTATTAGAGATTTATCGTCCTTTATTAAGCCTGTCGTT
ATCAGACTTTACTGAACTGGTAGAAAAAGAACGGGTGAAACGTTTCCCTATTGAATCGCG
CTTATTCCACAAACTCTCGACGCGCCATCGGCTGGCCTATGTCGAGGCTGTCAGTAAATT
ACCGTCAGATTCTCCTGAGTTTCCGCTATGGGAATATTATTACCGTTGCCGCCTGTTGCA
GGATTATATCAGCGGTATGACCGACCTCTATGCGTGGGATGAATACCGACGTCTGATGGC
CGTAGAACAATAACCAGGCTTTTGTAAAGACGAACAATAAATTTTTACCTTTTGCAGAAA
CTTTAGTTCGGAACTTCGCGCTATAAAACGAATCTGAAGAACACAGCAATTTTGCGTTAT
CTGTTAATCGAGACTGAAATACATGAAAAAAACCACATTAGCACTGAGTGCACTGGCTCT
GAGTTTAGGTTTGGCGTTATCTCCGCTCTCTGCAACGGCGGCTGAGACTTCTTCAGCAAC
GACAGCCCAGCAGATGCCAAGCCTTGCACCGATGCTCGAAAAGGTGATGCCTTCAGTGGT
CAGCATTAACGTAGAAGGTAGCACAACCGTTAATACACCGCGTATGCCGCGTAATTTCCA
GCAGTTCTTCGGTGATGATTCTCCGTTCTGCCAGGAAGGTTCTCCGTTCCAGAGCTCTCC
GTTCTGCCAGGGGGGCCAGGGCGGTAATGGCGGCGGCCAGCAACAAAAATTCATGGCGCT
GGGTTCCGGCGTCATCATTGATGCCGATAAAGGCTATGTCGTCACCAACAACCATGTTGT
TGATAACGCGACGGTGATTAAAGTCCAGCTGAGCGATGGTCGTAAGTTCGACGCGAAGAT
GGTTGGCAAAGATCCGCGCTCTGATATCGCGCTGATCCAAATCCAGAACCCAAAAAACCT
GACCGCAATTAAGATGGCGGATTCTGATGCACTGCGCGTGGGTGATTACACCGTAGCGAT
TGGTAACCCGTTTGGTCTGGGAGAGACGGTAACTTCCGGGATTGTCTCTGCGCTGGGGCG
TAGCGGCCTGAATGCCGAAAACTACGAAAACTTCATCCAGACCGATGCAGCGATCAACCG
TGGTAACTCCGGTGGTGCGCTGGTTAACCTGAACGGCGAACTGATCGGTATCAACACCGC
GATCCTCGCACCGGACGGCGGCAACATCGGTATCGGTTTTGCTATCCCGAGCAACATGGT
GAAAAACCTGACCTCGCAGATGGTGGAATACGGCCAGGTGAAACGCGGTGAGCTGGGTAT
TATGGGGACTGAGCTGAATTCCGAACTGGCGAAAGCGATGAAAGTTGACGCCCAGCGCGG
TGCTTTCGTAAGCCAGGTTCTGCCTAATTCCTCCGCTGCAAAAGCGGGCATTAAAGCGGG
TGATGTGATCACCTCACTGAACGGTAAGCCAATCAGCAGCTTTGCCGCACTGCGTGCTCA
GGTGGGTACTATGCCGGTGGGCAGCAAACTGACCCTGGGCTTGCTGCGCGACGGTAAGCA
GGTCAACGTGAATCTGGAACTGCAGCAGAGCAGCCAGAATCAGGTTGATTCCAGCTCCAT
CTTCAACGGCATTGAAGGTGCTGAGATGAGCAACAAAGGCAAAGATCAGGGCGTGGTAGT
GAACAACGTGAAAACGGGCACTCCGGCTGCGCAGATCGGCCTGAAGAAAGGTGATGTGAT
TATTGGCGCGAACCAGCAGGCAGTGAAAAACATCGCTGAACTGCGTAAAGTTCTCGACAG
CAAACCGTCTGTGCTGGCACTGAACATTCAGCGCGGCGACAGCTCCATCTACCTGTTAAT
GCAGTAATCTCCCTCAACCCCTTCCTGAAAACGGGAAGGGGTTCTCCTTACAATCTGTGA
ACTTCACCACAACTCCATACATCTTCATCATCCTTTAGGCATTTGCACAATGCCGTACGT
TACGTACTTCCTTATGCTAAGCCGTGCATAACGGAGGACTTATGGCTGGCTGGCATCTTG
ATACCAAAATGGCGCAGGATATCGTGGCACGTACCATGCGCATCATCGATACCAATATCA
ACGTAATGGATGCCCGTGGGCGAATTATCGGCAGCGGCGATCGTGAGCGTATTGGTGAAT
TGCACGAAGGTGCATTGCTGGTACTTTCACAGGGACGAGTCGTCGATATCGATGACGCGG
TGGCACGTCATCTGCACGGTGTGCGGCAGGGGATTAATCTACCGTTACGGCTGGAAGGTG
AAATTGTCGGCGTAATTGGCCTGACAGGTGAACCAGAGAATCTGCGTAAATATGGCGAAC
TGGTCTGCATGACGGCTGAAATGATGCTGGAACAGTCGCGGTTGATGCACCTGTTGGCGC
AGGATAGCCGTTTGCGGGAAGAACTGGTGATGAACCTGATTCAGGCTGAGGAGAATACTC
CCGCACTTACTGAATGGGCGCAACGGCTGGGGATCGATCTCAATCAACCGCGAGTAGTGG
CTATTGTTGAGGTCGACAGCGGTCAGCTTGGCGTGGACAGCGCAATGGCGGAGTTACAAC
AACTGCAAAATGCGCTGACTACGCCCGAGCGTAATAATCTGGTGGCGATTGTCTCGCTGA
CCGAAATGGTGGTGTTGAAACCGGCGTTGAACTCTTTTGGGCGCTGGGATGCAGAAGATC
ATCGTAAGCGAGTTGAACAACTGATTACCCGCATGAAAGAGTATGGCCAGCTGCGTTTTC
GCGTTTCGCTGGGCAACTATTTTACCGGTCCTGGCAGTATTGCCCGATCCTATCGTACGG
CGAAAACGACGATGGTGGTGGGTAAACAGCGGATGCCAGAAAGTCGCTGCTATTTTTATC
AGGATCTGATGTTACCTGTGTTACTCGACAGTTTGCGTGGCGACTGGCAGGCCAATGAAC
TGGCGCGACCGCTGGCGCGGCTGAAAGCGATGGACAATAATGGCTTGCTGCGACGAACGC
TGGCGGCGTGGTTTCGCCACAATGTGCAACCGCTGGCTACGTCAAAGGCGCTGTTTATTC
ATCGTAATACTCTGGAGTATCGGCTTAATCGTATATCGGAACTGACCGGGCTTGATTTGG
GTAATTTTGATGACAGGTTGCTGCTGTATGTGGCGTTGCAGCTGGATGAAGAGCGGTAGG
TTATGCGTTAAGGTCGAGGCGGCGCTGGCTCATTCCCCTCAGCCCGAAGGGTAGAGGGGA
ATGTCCGAGTTAACCGTCAGTTCGGCATTATTTACGCGTTAGTTTTTCCAGATCGGCTTC
AATCTCGCTGATCTTATTGGTTACGACTGACTCCAGGTGACGTAAGTCGTCGAGGATCTT
ACGCTTAAGATCAACTTCGCTGCGGTCACGCTGGCAGATTTGATCAAGCTCATCAATGAT
ATACCGTAGATTCGGGCTGATTTCCTGGACTTCTTTATAACCCTGACCCACACCATCAGC
GACGACCGTTTTACGCTGACGCGGATATTTAAACTTAACGCTCTTGGCGAAAAACTCGCC
TTTGTCTTTCTGGAAATAGATTTTCAGAATATCGTTGTTGGCTTCCTGCCGGAGGCTGTA
ACGATCAATTTCTTCAGGATTGGTAATACCCAGACTTTTCAGATTGTCGTACATAGCGTT
ACCTCAAAATGAGTCAGTAAATTGTGCTTATTTTAGCATTTGGCCTGGCCCGCCCGGCTC
GACTGTGATCGCAGAAAGCCTTTTTCTTCCAGACTTCTATCATGGCGTAAAAATCAAAAA
ATTACCTGCTTTATTGTGGCGATATTCCATGGGATGGATTAACACATTTATCTTCGTTTT
GCGAATTACATGACAGTCCGAAACAAGATGAAAAAGTATTTAAAAAAGGGGGGAAGAAGA
ATGAGTAGGACGAATTATTCTGAGCCAGAAAGCATACGGGCAGCATCATGCTGCCCGTAT
ATGTACTCTTAATCGATGGTACGCAGCAGTTCGTTAATGCCGACTTTGCCGCGAGTTTTC
GCGTCAACTTTCTTAACGATAACCGCACAGTAGAGGCTGTATTTGCCATCTTTCGACGGC
AGATTACCTGAAACAACCACAGACCCCGCCGGAACGCGACCGTAGTGGATTTCGCCGGTT
TCACGGTCGTAAATACGGGTGCTCTGACCAATGTATACGCCCATAGAGATGACGGAACCT
TCTTCGACAATCACCCCTTCAACCACTTCGGAGCGTGCGCCAATGAAGCAGTTATCTTCA
ATAATGGTCGGGTTAGCCTGCAGCGGCTCCAGCACGCCGCCGATGCCCACGCCACCGGAA
AGGTGGACGTTTTTACCAATCTGCGCACAAGAACCGACGGTCGCCCAGGTATCAACCATC
GTGCCTTCATCAACATATGCGCCGATGTTGACGTAAGACGGCATCAGCACGGTGTTACGG
GCAATAAATGCACCCTGACGTACCGCCGCTGGTGGCACAACGCGGAAGCCTTCTTTCTGA
AAACGCGCTTCGTCGTAGTCGGCGAATTTCATCGGCACTTTATCGAAGTAGCGGCTTTCT
GCCCCTTCGATCACCTGATTATCATTAATACGGAAAGAGAGCAGCACCGCTTTTTTCAAC
CACTGATGCGTCACCCACTGACCGTCAATTTTTTCCGCTACACGCAGTGCGCCGGAATCC
AGCAGGGCGATCACCTGATTTACCGCTTCGCGGGTTACGGTGTCTGCATTGGCTGGCGTG
ATCTCGGCACGGCGTTCAAAAGCGGTTTCAATAATGTTCTGTAACTGCTGCATTGTTAAA
CTCTTTTCATATCAGTAAACACATCACCCTTTATCGTTTGGATTGAGGGCCTCTGTCAAC
CGCTGATGCACTTCCTGCTGCAACTCGTTATTAAGTGCACGCCGGTCAGCGGTGGCAATT
ATGAATAAATCTTCTACTCGCTCGCCAATGGTTGTAATTCGGGCACCATGAAGCGAAATT
CCCAGATCGGCAAAAATTTTCCCGACTCTCGCCAGCAGTCCTGGCTGGTCGAGCGCGATA
AGCTCAAGGAACGATTTGCGGTCGGTATGGGTCGGCAAAAACGTTACTTCGGTTTCAACA
GTAAAATGGCGTAATTTGGCGGGTTGGCGACGGGGCTGCGGTGGCTGCCAGCTACTTTGC
GTCAGTACTTGCTCCAGACCAAACCGAATAACCTCATGACGATCTGCGGACAGCGGGCTG
CCATCGGGTTCCAGCACGATAAAGGTATCCATCGCCATACCGTCGCGAGTGGTGAAAATT
TGTGCGTCGTGAACACTTAAATTGCGGCGGTCTAATTCGGCACAGACGGCGGCAAACAGA
TAGGGGCGGTCCGGGCTCCAGATAAAAATCTCGGTGCCTCCACGCGTAGCCTGCGGGCTA
AGCAATACCAGCGGTTTGCTTAAATCATGCTGTAATAAATGGCGGGCATGCCAGGCCAGT
TGATTTGGGCTATGGCGGACAAAATAGTTAGCACGACAGCGTGACCAAATTTGGTGCAGC
GCCTCTTCGTCGATGTTATCCATGCGCAGTAGTGCCAGTGCCTGGAGTTGGTGATGGCGA
ACCCGTTCGCGCATATCCGGCGTGTTTTGCATTCCGCGTCGTAGCTGCTTTTCGGTGGCA
AAATAGAGTTCGCGCAACAGACTTTGCTTCCAGCTATTCCACAGCGTTTCGTTGGTGGCG
CAAATGTCAGCCACTGTCAGGCATACCAGATAGCGCAGACGATTTTCCGTTTGAACTTCT
TCGGCAAACTGCTTGATGACTTCAGGGTCCTGAATATCGCGGCGTTGTGCTGTCACCGAC
ATCAGCAAGTGCTGGCGAACCAGCCAGGCAACCAGCTGTGTTTCGCGTGAGTTCAGCCCG
TGGAGTTCTGCAAAATGCACTACATCCTGAGCACCGAGAATGGAGTGGTCGCCGCCGCGT
CCTTTGGCGATATCGTGAAACAGCGCGGCGATGAAAATCAGCTCAGTTGACGGCAGGCGC
GGCCAGACGTCCACACACAACGGATGGCGCTGGCGCGTTTCTTCACTGGCAAAACTCTCC
AGTTTCAGCATCACGCGGATAGTATGTTCATCCACCGTGTAGGCGTGGAACAGATCAAAC
TGCATCTGCCCGACGATATGCGACCATTGCGGCATATACGCGCCGAGCACGCTATGGCGA
TGCATTGGCAATAGCCCGCGCCGCACCGCTCCGGGGTGACGCAGAATGCTCAAAAACAGT
TTTCGTGCTTCCGGAATATTACACAGCGGTTGTTGCAGATGGCGACGGGCATGGCGTAAC
TGGCGCAGCGTGGTGGAGTAAATGCCGGTGATCGCACTGTTGCGCACCATGGTGTAGAAC
ATACGCAAGATGGCTTCCGGCTGGCGCATAAATAGTGTTTCATCACGCAGGTCGATTAGC
GTACCGCGTAGCTGAAACTCATCGTCGATTGGACGTGGTTTTTCGTCGGCGGGAAGGGCG
AGGATGGCTTCATCGAACAGTTGCAGCAGCATCTGGTTGAGTTCACTGACGCGGCGTGTA
ACGCGGAAGTAATCCTTCATCATCCGCTCGACCGGTTCGTTGCCTTCACCACTGTAATTC
AGACGCTGAGCGACGCTAAGTTGGCGATCGAATAACAGACGATTATCGTAACGGCTGACG
ACCAGATGCAGGGCAAAGCGAATACGCCACAGTATATGCAGACATTCGTTTAATTCCGCC
CGCTCCGCTGAGGTTAAGAAGCCAAACCCGACCATTTCATCCAGCGATGTTGCGCCAAAA
TGACGGCGGGCCACCCATTGCAGAGTGTGAATATCGCGCAAGCCGCCAGGGCTACTTTTG
ATGTCTGGTTCAAGGTTGTAGCTGGTGCCATGGTAACGCTGATGGCGCTGGTTCTGTTCT
TCAACTTTCGCCGCGTAGAACTTGTCGGAAGGCCAGAATCCTTCGCTAAAAATATGTTTT
TGCAGTTCGAGGAAGAGCGCAACATCGCCAATTAATAAGCGGGATTCGATTAAATTGGTG
GCGACGGTTAAATCCGATAACCCTTCCAGCATGCACTCTTCAAGCGTGCGCACACTATGA
CCGACTTCCAGCTTTACATCCCAGAGCAGCGTTAACAGCTCGCCCACTTTTTGCGCCTGA
TCGTCCGGGAGCTTTTTACGGCTTAAAATCAGTAAATCGATGTCAGAAAGTGGATGCAGC
TCGCCACGACCGTAGCCACCGACGGCGACCAATGCCAGGTCGGCAATCTGGCTGAATCCC
GCTTCAATCCATAATCGTTGCAGGAGCTGGTCGATAAACTCGGTGCGCGCCTCAATCAAC
TGTTCTGCAGAGATCCCATTGTCAAAGGCATCACCCAGCCAACGCTGGAAAGTATCGATA
TGGGCTTTTATCCCACCGACGGTTAATTCATCACGGGGCCAGACGCATGGATTTTGCGGT
TGACCGGGCAGGGTGGGGAGAGCGGTGTTTGCGTACTGTTCTGGAAGGGTATTCATTGTG
CGCCACCCATAAGATTAAATTATCGCATTAAAAAAGCCGGCATTCGCCGGCTTCATCTTA
TTCGTCGTGCGAGATTATCGCCGGGATGGTGTCATCCTTGCGTAGCGTCAAAATTTCGCA
GCCGTTATCAGTCACCACAATAGTATGCTCATATTGTGCAGACAAGCTGCGATCTTTGGT
TTTTACCGTCCAGCCATCTTTCATGGTGCGGATCTCTTTTTTACCCGCGTTGACCATTGG
CTCAATGGTGAACGTCATCCCCGGTTTCAGCACGACGTTGGTTTCACGGGAGTCATAGTG
CAGCACCTGCGGTTCTTCATGGAAGCCGCGACCAATACCGTGTCCACAATATTCACGAAC
GACGGAGAAGCCTTCTGCTTCGACAAACTTCTGAATCGCCGCACCGATTTCGCGCAGGTT
AATGCCTGGTTTGACCATGCGCAGCGCCAGGTACAGGCTTTCTTGCGTGATGCGGCACAG
ACGTTCGCCCATGATGGTCGGCTTACCGACGATAAACATTTTCGAGGTATCGCCGTGGAA
ACCATCTTTGATTACGGTGACATCAATGTTAACGATATCGCCATCTTTCAGCAGCTTAGC
ATCGTCCGGGATACCGTGGCACACCACTTCATTAATAGAGATGCAAACGGATTTCGGATA
GCCGTGATAGCCGAGGCAGGCAGAAACCGCGTGTTGTTCATTAACAATGTAATCATTACA
GATGCGATCCAGCTCGCCGGTGCTGACGCCCGGTTTAACATACGGTTCGATCATCTCCAG
CACTTCGGCAGCCAGTCGGCCAGCGACGCGCATTTTTTCGATATCTTCTGGGGTCTTGAT
TGAGATAGCCATTAATTCTGTCCATCAGCGTCGGTGATACCGACAATATATATGTAAGTG
CCGTCAATGGTATCACACCCGGGCAAATTGAGAATCATTCTGAATTTCGCCAAACGTGCC
ACTGAAGGTTTTCTATAATAGAAAATTCGACATCTGATGCTGTACACAGCGCCAACAATT
ATTGGTGTCCATGACGTATTTGTGGTATAAAGCGCGCCGGACTTCCGATCCATTTCGTAT
ACACAGACTGGACGGAAGCGACAATCTCACTTTGTGTAACAACACACACGTATCGGCACA
TATTCCGGGGTGCCCTTTGGGGTCGGTAATATGGGATACGTGGAGGCATAACCCCAACTT
TTATATAGAGGTTTTAATCATGGCAACTGTTTCCATGCGCGACATGCTCAAGGCTGGTGT
TCACTTCGGTCACCAGACCCGTTACTGGAACCCGAAAATGAAGCCGTTCATCTTCGGTGC
GCGTAACAAAGTTCACATCATCAACCTTGAGAAAACTGTACCGATGTTCAACGAAGCTCT
GGCTGAACTGAACAAGATTGCTTCTCGCAAAGGTAAAATCCTTTTCGTTGGTACTAAACG
CGCTGCAAGCGAAGCGGTGAAAGACGCTGCTCTGAGCTGCGACCAGTTCTTCGTGAACCA
TCGCTGGCTGGGCGGTATGCTGACTAACTGGAAAACCGTTCGTCAGTCCATCAAACGTCT
GAAAGACCTGGAAACTCAGTCTCAGGACGGTACTTTCGAAAAGCTGACCAAGAAAGAAGC
GCTGATGCGCACTCGTGAGCTGGAGAAACTGGAAAACAGCCTGGGCGGTATCAAAGACAT
GGGCGGTCTGCCGGACGCTCTGTTTGTAATCGATGCTGACCACGAACACATTGCTATCAA
AGAAGCAAACAACCTGGGTATTCCGGTATTTGCTATCGTTGATACCAACTCTGATCCGGA
CGGTGTTGACTTCGTTATCCCGGGTAACGACGACGCAATCCGTGCTGTGACCCTGTACCT
GGGCGCTGTTGCTGCAACCGTACGTGAAGGCCGTTCTCAGGATCTGGCTTCCCAGGCGGA
AGAAAGCTTCGTAGAAGCTGAGTAATAAGGCTTGATAACTCCCCCAAAATAGTTCGAGTT
GCAGAAAGGCGGCAAGCTCGAGAATTCCCGGGAGCTTACATCAGTAAGTGACCGGGATGA
GCGAGCGAAGACAACGCATCTGCGGCGCGAAATATGAAGGGGGAGAGCCCTTATAGACCA
GGTAGTACACGTTTGGTTAGGGGGCCTGCATATGGCCCCCTTTTTCACTTTTATATCTGT
GCGGTTTAATGCCGGGCAGATCACATCTCCGAGGATTTTAGAATGGCTGAAATTACCGCA
TCCCTGGTAAAAGAGCTGCGTGAGCGTACTGGCGCAGGCATGATGGATTGCAAAAAAGCA
CTGACTGAAGCTAACGGCGACATCGAGCTGGCAATCGAAAACATGCGTAAGTCCGGTGCT
ATTAAAGCAGCGAAAAAAGCAGGCAACGTTGCTGCTGACGGCGTGATCAAAACCAAAATC
GACGGCAACTACGGCATCATTCTGGAAGTTAACTGCCAGACTGACTTCGTTGCAAAAGAC
GCTGGTTTCCAGGCGTTCGCAGACAAAGTTCTGGACGCAGCTGTTGCTGGCAAAATCACT
GACGTTGAAGTTCTGAAAGCACAGTTCGAAGAAGAACGTGTTGCGCTGGTAGCGAAAATT
GGTGAGAACATCAACATTCGCCGCGTTGCTGCGCTGGAAGGCGACGTTCTGGGTTCTTAT
CAGCACGGTGCGCGTATCGGCGTTCTGGTTGCTGCTAAAGGCGCTGACGAAGAGCTGGTT
AAACACATCGCTATGCACGTTGCTGCAAGCAAGCCAGAATTCATCAAACCAGAAGACGTA
TCCGCTGAAGTGGTAGAAAAAGAATACCAGGTACAGCTGGATATCGCGATGCAGTCTGGT
AAGCCGAAAGAAATCGCAGAGAAAATGGTTGAAGGCCGCATGAAGAAATTCACCGGCGAA
GTTTCTCTGACCGGTCAGCCGTTCGTTATGGAACCAAGCAAAACTGTTGGTCAGCTGCTG
AAAGAGCATAACGCTGAAGTGACTGGCTTCATCCGCTTCGAAGTGGGTGAAGGCATCGAG
AAAGTTGAGACTGACTTTGCAGCAGAAGTTGCTGCGATGTCCAAGCAGTCTTAATTATCG
AAAAGGAGCCGCCTGAGGGCGGCTTCTTTTTGTGCCCATCTTGTAAATTCAGCTAACCCT
TGTGGGGCTGCGCTGAAAAGCGACGTACAATGTCGCTAGTATTAATTCATTTCAATCGTT
GACAGTCTCAGGAAAGAAACATGGCTACCAATGCAAAACCCGTCTATAAACGCATTCTGC
TTAAGTTGAGTGGCGAAGCTCTGCAGGGCACTGAAGGCTTCGGTATTGATGCAAGCATAC
TGGATCGTATGGCTCAGGAAATCAAAGAACTGGTTGAACTGGGTATTCAGGTTGGTGTGG
TGATTGGTGGGGGTAACCTGTTCCGTGGCGCTGGTCTGGCGAAAGCGGGTATGAACCGCG
TTGTGGGCGACCACATGGGGATGCTGGCGACCGTAATGAACGGCCTGGCAATGCGTGATG
CACTGCACCGCGCCTATGTGAACGCTCGTCTGATGTCCGCTATTCCATTGAATGGCGTGT
GCGACAGCTACAGCTGGGCAGAAGCTATCAGCCTGTTGCGCAACAACCGTGTGGTGATCC
TCTCCGCCGGTACAGGTAACCCGTTCTTTACCACCGACTCAGCAGCTTGCCTGCGTGGTA
TCGAAATTGAAGCCGATGTGGTGCTGAAAGCAACCAAAGTTGACGGCGTGTTTACTGCTG
ATCCGGCGAAAGATCCAACTGCAACCATGTACGAGCAACTGACTTACAGCGAAGTGCTGG
AAAAAGAGCTGAAAGTCATGGACCTGGCGGCCTTCACGCTGGCTCGTGACCATAAATTAC
CGATTCGTGTTTTCAACATGAACAAACCGGGTGCGCTGCGCCGTGTGGTAATGGGTGAAA
AAGAAGGGACTTTAATCACGGAATAATTCCCGTGATGGATAAATAAGGGTAAGATTCCGC
ATAAGTATCGCGGGGGCGTAAGTCTGGTTATAAGGCGTTATTGTTGCAGGCAGTTTGGTC
ACGGCCAGCGCGCAGCAACCGGTGCGTACACAAGTACGTGAGGATGGCGAGCACTACCCG
GGGCCAAAATGGCAAATAAAATAGCCTAATAATCCAGACGATTACCCGTAATATGTTTAA
TCAGGGCTATACTTAGCACACTTCCACTGTGTGTGACTGTCTGGTCTGACTGAGACAAGT
TTTCAAGGATTCGTAACGTGATTAGCGATATCAGAAAAGATGCTGAAGTACGCATGGACA
AATGCGTAGAAGCGTTCAAAACCCAAATCAGCAAAATACGCACGGGTCGTGCTTCTCCCA
GCCTGCTGGATGGCATTGTCGTGGAATATTACGGCACGCCGACGCCGCTGCGTCAGCTGG
CAAGCGTAACGGTAGAAGATTCCCGTACTCTGAAAATCAACGTGTTTGATCGTTCAATGT
CTCCGGCCGTTGAAAAAGCGATTATGGCGTCCGATCTTGGCCTGAACCCGAACTCTGCGG
GTAGCGACATCCGTGTTCCGCTGCCGCCGCTGACGGAAGAACGTCGTAAAGATCTGACCA
AAATCGTTCGTGGTGAAGCAGAACAAGCGCGTGTTGCAGTACGTAACGTGCGTCGTGACG
CGAACGACAAAGTGAAAGCACTGTTGAAAGATAAAGAGATCAGCGAAGACGACGATCGCC
GTTCTCAGGACGATGTACAGAAACTGACTGATGCTGCAATCAAGAAAATTGAAGCGGCGC
TGGCAGACAAAGAAGCAGAACTGATGCAGTTCTGATTTCTTGAACGACAAAAACGCCGCT
CAGTAGATCCTTGCGGATCGGCTGGCGGCGTTTTGCTTTTTATTCTGTCTCAACTCTGGA
TGTTTCATGAAGCAACTCACCATTCTGGGCTCGACCGGCTCGATTGGTTGCAGCACGCTG
GACGTGGTGCGCCATAATCCCGAACACTTCCGCGTAGTTGCGCTGGTGGCAGGCAAAAAT
GTCACTCGCATGGTAGAACAGTGCCTGGAATTCTCTCCCCGCTATGCCGTAATGGACGAT
GAAGCGAGTGCGAAACTTCTTAAAACGATGCTACAGCAACAGGGTAGCCGCACCGAAGTC
TTAAGTGGGCAACAAGCCGCTTGCGATATGGCAGCGCTTGAGGATGTTGATCAGGTGATG
GCAGCCATTGTTGGCGCTGCTGGGCTGTTACCTACGCTTGCTGCGATCCGCGCGGGTAAA
ACCATTTTGCTGGCCAATAAAGAATCACTGGTTACCTGCGGACGTCTGTTTATGGACGCC
GTAAAGCAGAGCAAAGCGCAATTGTTACCGGTCGATAGCGAACATAACGCCATTTTTCAG
AGTTTACCGCAACCTATCCAGCATAATCTGGGATACGCTGACCTTGAGCAAAATGGCGTG
GTGTCCATTTTACTTACCGGGTCTGGTGGCCCTTTCCGTGAGACGCCATTGCGCGATTTG
GCAACAATGACGCCGGATCAAGCCTGCCGTCATCCGAACTGGTCGATGGGGCGTAAAATT
TCTGTCGATTCGGCTACCATGATGAACAAAGGTCTGGAATACATTGAAGCGCGTTGGCTG
TTTAACGCCAGCGCCAGCCAGATGGAAGTGCTGATTCACCCGCAGTCAGTGATTCACTCA
ATGGTGCGCTATCAGGACGGCAGTGTTCTGGCGCAGCTGGGGGAACCGGATATGCGTACG
CCAATTGCCCACACCATGGCATGGCCGAATCGCGTGAACTCTGGCGTGAAGCCGCTCGAT
TTTTGCAAACTAAGTGCGTTGACATTTGCCGCACCGGATTATGATCGTTATCCATGCCTG
AAACTGGCGATGGAGGCGTTCGAACAAGGTCAGGCAGCGACGACAGCATTGAATGCCGCA
AACGAAATCACCGTTGCTGCTTTTCTTGCGCAACAAATCCGCTTTACGGATATCGCTGCG
TTGAATTTATCCGTACTGGAAAAAATGGATATGCGCGAACCACAATGTGTGGACGATGTG
TTATCTGTTGATGCGAACGCGCGTGAAGTCGCCAGAAAAGAGGTGATGCGTCTCGCAAGC
TGAGGATAATCCGGCTACAGAGAGTCGCGCTATTTGTTAGCGTAGGGCTTCAGTGATATA
GTCTGCGCCATCTGATCGTAAGTAGTTGGCTTTATAAGGTCAGGTATGCCGTGGTTTTAC
ACGGCTTTTTTTTGTATAGGCTTCAGTATTCCTGAGTACCGTAAACCCTGTCAGGGAATA
AAAAACGCGTGATGTTGTCTGCTACTCAACCACTTAGCGAAAAATTGCCAGCGCATGGCT
GCCGTCATGTTGCGATCATTATGGACGGCAATGGTCGCTGGGCAAAAAAGCAAGGGAAGA
TTCGTGCCTTTGGGCATAAAGCCGGGGCAAAATCCGTCCGCCGGGCTGTCTCTTTTGCGG
CCAACAACGGTATTGAGGCGTTAACGCTGTATGCCTTTAGTAGTGAAAACTGGAACCGAC
CAGCGCAGGAAGTCAGTGCGTTAATGGAACTGTTTGTGTGGGCGCTCGATAGCGAAGTAA
AAAGTCTGCACCGACATAACGTGCGTCTGCGTATTATTGGCGATACCAGTCGCTTTAACT
CGCGTTTGCAAGAACGTATTCGTAAATCTGAAGCGCTAACAGCCGGGAATACCGGTCTGA
CGCTGAATATTGCGGCGAACTACGGTGGACGTTGGGATATAGTCCAGGGAGTCAGGCAAC
TGGCTGAAAAGGTGCAGCAAGGAAACCTGCAACCAGATCAGATAGATGAAGAGATGCTAA
ACCAGCATGTCTGTATGCATGAACTGGCCCCTGTAGATTTAGTAATTAGGACTGGGGGGG
AGCATCGCATTAGTAACTTTTTGCTTTGGCAAATTGCCTATGCCGAACTTTACTTTACAG
ATGTTCTCTGGCCCGATTTCGATGAACAAGACTTTGAAGGGGCGTTAAATGCCTTTGCTA
ATCGAGAGCGTCGTTTCGGCGGCACCGAGCCCGGTGATGAAACAGCCTGATGGGGGTCGC
TTTTGCTGAAGTATCGCCTGATATCTGCTTTTGTGTTAATACCCGTCGTCATCGCGGCGT
TGTTTCTGTTGCCGCCGGTGGGGTTCGCCATCGTAACGCTGGTGGTCTGCATGCTGGCAG
CGTGGGAATGGGGACAGCTTAGCGGTTTTACCACTCGTTCGCAGCGAGTATGGTTGGCGG
TGTTATGCGGGTTATTGTTGGCGCTGATGCTTTTTCTGTTGCCGGAATATCACCGAAATA
TTCATCAACCGCTGGTTGAAATCTCACTTTGGGCTTCGCTGGGTTGGTGGATTGTCGCGC
TATTGCTGGTGCTGTTTTACCCAGGTTCCGCAGCAATCTGGCGTAACTCTAAAACATTGC
GCCTTATTTTTGGCGTGCTAACCATTGTTCCCTTCTTCTGGGGCATGCTGGCGTTACGGG
CCTGGCACTACGACGAGAATCATTACAGTGGCGCAATATGGCTGCTCTATGTCATGATCC
TGGTATGGGGCGCTGACTCTGGCGCATATATGTTTGGCAAATTGTTTGGTAAACATAAGC
TGGCACCGAAGGTTTCTCCGGGTAAAACCTGGCAAGGCTTTATAGGTGGACTAGCGACCG
CAGCGGTAATCTCATGGGGTTATGGCATGTGGGCGAATCTCGACGTCGCTCCCGTCACCT
TACTCATTTGCTCTATTGTCGCAGCGTTAGCCTCAGTGCTCGGCGATCTGACCGAGAGTA
TGTTTAAGCGTGAAGCAGGAATTAAGGACAGCGGTCATTTAATTCCAGGACACGGTGGTA
TTTTAGATCGTATTGATAGCCTGACGGCTGCGGTACCGGTCTTTGCTTGCTTGTTGTTAC
TGGTATTCAGGACGCTTTAACGGAAGGTAATATGCTGAGTTTTCTCTGGGATTTGGCTTC
GTTCATCGTTGCACTGGGTGTACTTATCACCGTGCATGAATTTGGTCATTTCTGGGTTGC
CCGGCGTTGTAGTGTTCGCGTTGAGCGTTTCTCAATAGGGTTTGGTAAGGCGCTCTGGCG
GCGAACTGATAAGCTCGGCACCGAATATGTTATCGCCCTGATCCCGCTGGGCGGTTATGT
CAAAATGCTGGATGAGCGCGCAGAACCGGTCGTTCCGGAACTCCGCCACCATGCCTTCAA
TAATAAATCTGTTGGCCAACGAGCGGCGATTATTGCCGCAGGTCCGGTTGCAAACTTCAT
TTTTGCTATCTTAGCCTACTGGCTGGTTTTTATTATTGGTGTGCCTGGCGTACGTCCGGT
GGTTGGTGAAATAGCAGCCAATTCGATAGCTGCGGAAGCACAAATTGCACCAGGTACGGA
ACTAAAAGCCGTAGATGGTATCGAAACGCCTGATTGGGATGCCGTGCGTTTGCAGTTGGT
CGATAAAATTGGCGATGAAAGCACCACCATTACAGTAGCGCCATTTGGCAGCGACCAACG
GCGGGATGTAAAGCTCGATTTACGTCACTGGGCGTTTGAGCCTGATAAAGAAGATCCGGT
ATCTTCGCTGGGGATTCGTCCTCGTGGGCCGCAAATTGAACCTGTACTGGAAAATGTGCA
GCCAAACTCGGCGGCAAGCAAGGCAGGTTTGCAAGCAGGCGACAGGATCGTTAAAGTCGA
TGGTCAGCCCTTAACGCAGTGGGTGACCTTTGTGATGCTTGTCCGGGATAACCCGGGTAA
ATCCTTAGCGTTAGAAATCGAAAGGCAGGGGAGTCCCTTGTCTTTGACATTAATCCCGGA
GAGTAAACCGGGTAATGGTAAAGCGATTGGTTTTGTCGGTATTGAGCCGAAAGTCATTCC
TTTGCCAGATGAGTATAAAGTTGTACGCCAGTATGGGCCGTTCAACGCCATCGTCGAAGC
CACGGACAAAACGTGGCAGCTGATGAAGCTGACGGTCAGTATGCTGGGAAAATTGATCAC
CGGTGATGTGAAACTGAACAACCTCAGTGGGCCGATCTCTATCGCCAAGGGGGCTGGGAT
GACAGCGGAACTCGGGGTAGTTTATTACCTGCCGTTTCTTGCGCTTATTAGCGTGAACTT
AGGGATAATTAACCTGTTTCCGTTGCCCGTACTAGACGGGGGGCATCTGCTGTTCCTTGC
GATCGAAAAGATCAAGGGCGGACCGGTATCCGAGCGGGTTCAAGACTTTTGTTATCGCAT
TGGCTCGATTCTGCTGGTGCTGTTAATGGGGCTTGCACTTTTCAATGATTTCTCTCGGTT
ATGAGAGTTAGTTAGGAAGAACGCATAATAACGATGGCGATGAAAAAGTTGCTCATAGCG
TCGCTGCTGTTTAGCAGCGCCACCGTATACGGTGCTGAAGGGTTCGTAGTGAAAGATATT
CATTTCGAAGGCCTTCAGCGTGTCGCCGTTGGTGCGGCCCTCCTCAGTATGCCGGTGCGC
ACAGGCGACACGGTTAATGATGAAGATATCAGTAATACCATTCGCGCTCTGTTTGCTACC
GGCAACTTTGAGGATGTTCGCGTCCTTCGTGATGGTGATACCCTTCTGGTTCAGGTAAAA
GAACGTCCGACCATTGCCAGCATTACTTTCTCCGGTAACAAATCGGTGAAAGATGACATG
CTGAAGCAAAACCTCGAGGCTTCTGGTGTGCGTGTGGGCGAATCCCTCGATCGCACCACC
ATTGCCGATATCGAGAAAGGTCTGGAAGACTTCTACTACAGCGTCGGTAAATATAGCGCC
AGCGTAAAAGCTGTCGTGACCCCGCTGCCGCGCAACCGTGTTGACCTAAAACTGGTGTTC
CAGGAAGGTGTGTCAGCTGAAATCCAGCAAATTAACATTGTTGGTAACCATGCTTTCACC
ACCGACGAACTGATCTCTCATTTCCAACTGCGTGACGAAGTGCCGTGGTGGAACGTGGTA
GGCGATCGTAAATACCAGAAACAGAAACTGGCGGGCGACCTTGAAACCCTGCGCAGCTAC
TATCTGGATCGCGGTTATGCCCGTTTCAACATCGACTCTACCCAGGTCAGTCTGACGCCA
GATAAAAAAGGTATTTACGTCACGGTGAACATTACCGAAGGCGATCAGTACAAGCTTTCT
GGCGTTGAAGTGAGCGGCAACCTTGCCGGGCACTCCGCTGAAATTGAGCAGCTGACTAAG
ATCGAGCCGGGCGAGCTGTATAACGGCACCAAAGTGACCAAGATGGAAGATGACATCAAA
AAGCTTCTCGGTCGCTATGGTTATGCCTATCCGCGCGTACAGTCGATGCCTGAAATTAAC
GATGCCGACAAAACCGTTAAATTACGCGTGAACGTTGATGCGGGTAACCGTTTCTACGTG
CGTAAGATCCGTTTTGAAGGTAACGATACCTCGAAAGATGCCGTCCTGCGTCGCGAAATG
CGTCAGATGGAAGGTGCATGGCTGGGAAGCGATCTGGTCGATCAGGGTAAGGAGCGTCTG
AATCGTCTGGGCTTCTTTGAAACTGTCGATACCGATACCCAACGTGTTCCGGGTAGCCCG
GACCAGGTAGATGTCGTCTACAAGGTAAAAGAGCGCAACACCGGTAGCTTCAACTTTGGT
ATTGGTTACGGTACTGAAAGTGGCGTGAGCTTCCAGGCTGGTGTGCAGCAGGATAACTGG
TTAGGTACAGGTTATGCTGTTGGTATCAACGGGACCAAAAACGATTACCAGACCTATGCT
GAACTGTCGGTAACCAACCCGTACTTCACTGTAGATGGTGTAAGCCTCGGTGGTCGTCTC
TTCTATAATGACTTCCAGGCAGATGACGCCGACCTGTCCGACTATACCAACAAGAGTTAT
GGTACAGACGTGACGTTGGGCTTCCCGATCAACGAATATAACTCGCTGCGTGCAGGTCTG
GGTTATGTACATAACTCCCTGTCCAACATGCAGCCTCAGGTTGCGATGTGGCGTTATCTG
TACTCTATGGGTGAACATCCGAGCACCTCTGATCAGGATAATAGCTTCAAAACGGACGAC
TTCACGTTCAACTATGGTTGGACCTATAACAAGCTTGACCGTGGTTACTTCCCGACAGAT
GGTTCACGTGTCAACCTTACCGGTAAAGTGACCATTCCTGGATCGGATAACGAATACTAC
AAAGTGACGTTAGACACGGCGACTTATGTGCCGATCGATGACGATCACAAATGGGTTGTT
CTGGGGCGTACCCGCTGGGGTTATGGTGATGGTTTAGGCGGCAAAGAGATGCCGTTCTAC
GAGAACTTCTATGCCGGTGGTTCCAGCACCGTGCGTGGCTTCCAGTCCAATACAATTGGT
CCGAAAGCAGTTTACTTCCCGCATCAGGCCAGTAATTATGATCCGGACTATGATTACGAA
TGTGCGACTCAGGACGGCGCGAAAGACCTGTGTAAATCGGATGATGCTGTAGGCGGTAAC
GCCATGGCGGTTGCCAGCCTCGAGTTCATCACCCCGACGCCGTTTATTAGCGATAAGTAT
GCTAACTCGGTTCGTACTTCCTTCTTCTGGGATATGGGTACCGTTTGGGATACAAACTGG
GATTCCAGCCAATATTCTGGATATCCGGACTATAGTGATCCAAGCAATATCCGTATGTCT
GCGGGTATCGCATTACAATGGATGTCCCCATTGGGGCCGTTGGTGTTCTCCTACGCCCAG
CCGTTCAAAAAGTACGATGGAGACAAGGCAGAACAGTTCCAGTTTAACATCGGTAAAACC
TGGTAAGTGTTCTCCACAAAGGAATGTAGTGGTAGTGTAGCGATGACTTTAGGCGATCAA
TATAAGATCGCCGGGCCACGCAAAGAACTGCACCCTCCGGTGCAAATGGGATGGTAAGGA
GTTTATTGTGAAAAAGTGGTTATTAGCTGCAGGTCTCGGTTTAGCACTGGCAACTTCTGC
TCAGGCGGCTGACAAAATTGCAATCGTCAACATGGGCAGCCTGTTCCAGCAGGTAGCGCA
GAAAACCGGTGTTTCTAACACGCTGGAAAATGAGTTCAAAGGCCGTGCCAGCGAACTGCA
GCGTATGGAAACCGATCTGCAGGCTAAAATGAAAAAGCTGCAGTCCATGAAAGCGGGCAG
CGATCGCACTAAGCTGGAAAAAGACGTGATGGCTCAGCGCCAGACTTTTGCTCAGAAAGC
GCAGGCTTTTGAGCAGGATCGCGCACGTCGTTCCAACGAAGAACGCGGCAAACTGGTTAC
TCGTATCCAGACTGCTGTGAAATCCGTTGCCAACAGCCAGGATATCGATCTGGTTGTTGA
TGCAAACGCCGTTGCTTACAACAGCAGCGATGTAAAAGACATCACTGCCGACGTACTGAA
ACAGGTTAAATAAGTAATGCCTTCAATTCGACTGGCTGATTTAGCGCAGCAGTTGGATGC
AGAACTACACGGTGATGGCGATATCGTCATCACCGGCGTTGCGTCCATGCAATCTGCACA
AACAGGTCACATTACGTTCATGGTTAACCCAAAATACCGTGAGCATTTAGGCTTGTGCCA
GGCGTCCGCGGTTGTCATGACCCAGGACGATCTTCCTTTCGCGAAAAGTGCCGCGCTGGT
AGTGAAGAATCCCTACCTGACTTACGCGCGCATGGCGCAAATTTTAGATACCACGCCGCA
GCCCGCGCAGAACATTGCACCCAGTGCGGTGATCGACGCGACGGCGAAGCTGGGTAACAA
CGTATCGATTGGCGCTAACGCGGTGATTGAGTCCGGCGTTGAACTGGGCGATAACGTGAT
TATCGGTGCCGGTTGCTTCGTAGGTAAAAACAGCAAAATCGGTGCAGGTTCGCGTCTCTG
GGCGAACGTAACCATTTACCATGAGATCCAGATCGGTCAGAATTGCCTGATCCAGTCCGG
AACAGTGGTAGGCGCAGACGGCTTTGGTTATGCCAACGATCGTGGTAACTGGGTGAAGAT
CCCACAGATTGGTCGCGTAATTATTGGCGATCGCGTGGAGATCGGTGCCTGCACAACCAT
CGATCGCGGCGCGCTGGATGACACTATTATTGGCAATGGCGTGATCATTGATAACCAGTG
CCAGATTGCACATAACGTCGTGATTGGCGACAATACGGCGGTTGCCGGTGGCGTCATTAT
GGCGGGCAGCCTGAAAATTGGTCGTTACTGCATGATCGGCGGAGCCAGCGTAATCAACGG
GCATATGGAAATATGCGACAAAGTGACGGTTACGGGCATGGGTATGGTGATGCGTCCCAT
CACTGAACCAGGCGTCTATTCCTCAGGCATTCCGCTGCAACCCAACAAAGTCTGGCGCAA
AACCGCTGCACTGGTGATGAACATTGATGACATGAGCAAGCGTCTGAAATCGCTTGAGCG
CAAGGTTAATCAACAAGACTAACGTTCCATCTTTTGTTCGCCAAACTTTACGGCCTGTCT
CATTCTTACGATTGCGGCAGGCCGTGTTATTATTGTCGTTTCTTATATTTTGACAGGAAG
AGTATCTTGACTACTAACACTCATACTCTGCAGATTGAAGAGATTTTAGAACTTCTGCCG
CACCGTTTCCCGTTCTTACTGGTGGATCGCGTGCTGGATTTTGAAGAAGGTCGTTTTCTG
CGCGCAGTAAAAAATGTCTCTGTCAATGAGCCATTCTTCCAGGGCCATTTCCCTGGAAAA
CCGATTTTCCCGGGTGTGCTGATTCTGGAAGCAATGGCACAGGCAACAGGTATTCTGGCG
TTTAAAAGCGTAGGAAAACTGGAACCGGGTGAACTGTACTACTTCGCTGGTATTGACGAA
GCGCGCTTCAAGCGCCCGGTCGTGCCTGGCGATCAAATGATCATGGAAGTCACTTTCGAA
AAAACGCGCCGCGGCCTGACCCGTTTTAAAGGGGTTGCTCTGGTCGATGGTAAAGTAGTT
TGCGAAGCAACGATGATGTGTGCTCGTAGCCGGGAGGCCTGATAAGTGATTGATAAATCC
GCCTTTGTGCATCCAACCGCCATTGTGGAAGAGGGCGCGTCAATTGGCGCGAACGCACAC
ATTGGTCCTTTTTGTATCGTTGGACCCCATGTCGAAATTGGTGAGGGTACCGTACTGAAA
TCTCACGTTGTCGTGAATGGTCATACTAAAATTGGCCGCGATAATGAGATTTATCAGTTC
GCCTCCATCGGCGAAGTTAACCAGGATCTGAAATATGCTGGCGAACCGACCCGTGTGGAA
ATCGGCGATCGTAACCGCATTCGCGAAAGCGTCACCATTCATCGTGGCACAGTCCAGGGC
GGTGGATTGACGAAGGTGGGCAGCGACAACTTACTGATGATCAACGCGCACATTGCGCAC
GATTGTACGGTAGGTAACCGCTGTATTCTCGCCAACAACGCAACGCTGGCGGGTCACGTA
TCGGTTGACGACTTCGCGATCATCGGCGGCATGACCGCAGTCCATCAGTTCTGCATCATT
GGTGCGCACGTGATGGTTGGCGGCTGCTCCGGTGTGGCGCAGGACGTCCCTCCTTATGTC
ATTGCGCAGGGTAACCACGCAACGCCGTTCGGTGTCAATATCGAAGGGCTGAAGCGCCGC
GGATTCAGCCGTGAGGCGATTACCGCTATCCGCAATGCGTATAAGCTGATTTATCGTAGC
GGTAAAACGCTCGATGAAGTGAAACCGGAAATTGCTGAACTGGCGGAAACATATCCGGAA
GTGAAAGCCTTTACCGATTTCTTTGCACGCTCAACGCGCGGTCTGATTCGTTAATGACTG
AACAGCGTCCATTAACGATTGCCCTGGTCGCCGGAGAAACCTCCGGCGATATCCTGGGGG
CCGGTTTAATCCGCGCTCTGAAAGAACGTGTGCCCAACGCCCGCTTTGTTGGTGTTGCCG
GGCCACGAATGCAGGCTGAAGGCTGCGAAGCCTGGTACGAAATGGAAGAACTGGCGGTAA
TGGGCATTGTTGAAGTGCTCGGTCGTCTGCGTCGCTTACTGCATATTCGTGCCGATCTGA
CAAAGCGTTTTGGCGAACTGAAGCCAGATGTTTTTGTTGGTATTGATGCGCCCGACTTCA
ATATTACTCTTGAAGGTAACCTCAAAAAGCAGGGTATCAAAACCATTCATTACGTCAGTC
CATCCGTCTGGGCGTGGCGACAGAAACGCGTTTTCAAAATAGGCAGAGCCACCGATCTGG
TGCTCGCATTTCTGCCTTTCGAAAAAGCGTTTTATGACAAATACAATGTACCGTGCCGCT
TTATCGGTCATACCATGGCTGATGCCATGCCGTTAGATCCAGATAAAAATGCCGCCCGTG
ATGTGCTGGGGATCCCTCACGATGCCCACTGCCTGGCGTTGCTACCGGGGAGCCGTGGCG
CAGAAGTTGAAATGCTTAGTGCCGATTTCCTGAAAACGGCCCAGCTTTTGCGCCAGACAT
ATCCGGATCTCGAAATCGTGGTGCCACTGGTGAATGCCAAACGCCGCGAGCAGTTTGAAC
GCATCAAAGCTGAAGTCGCGCCAGACCTTTCAGTTCATTTGCTGGATGGGATGGGCCGTG
AGGCGATGGTCGCCAGCGATGCGGCGCTACTGGCGTCGGGTACGGCAGCCCTGGAGTGTA
TGCTGGCGAAATGCCCGATGGTGGTGGGATATCGCATGAAGCCTTTTACCTTCTGGTTGG
CGAAGCGGCTGGTGAAAACTGATTATGTCTCGCTGCCAAATCTGCTGGCGGGCAGAGAGT
TAGTCAAAGAATTATTGCAGGAAGAGTGTGAGCCGCAAAAACTGGCTGCGGCGCTGTTAC
CGCTGTTGGCGAACGGGAAAACCAGCCACGCGATGCACGATACCTTCCGTGAACTGCATC
AGCAGATCCGCTGCAATGCCGATGAGCAGGCGGCACAAGCCGTTCTGGAGTTAGCACAAT
GATCGAATTTGTTTATCCGCACACGCAGCTGGTTGCGGGTGTGGATGAAGTCGGACGCGG
GCCGTTAGTTGGCGCGGTCGTCACCGCTGCGGTGATCCTTGACCCGGCGCGCCCGATTGC
CGGGCTGAATGATTCCAAAAAGCTGAGCGAAAAACGCCGTCTGGCGCTCTATGAAGAGAT
CAAAGAGAAAGCGTTGAGCTGGAGTCTGGGCCGCGCGGAACCCCACGAAATCGACGAGCT
GAACATTCTTCATGCGACCATGCTGGCGATGCAGCGTGCCGTCGCTGGGCTGCATATTGC
GCCGGAATATGTGTTGATTGATGGTAACCGCTGCCCGAAATTACCGATGCCTGCGATGGC
TGTGGTGAAAGGCGATAGCCGCGTACCGGAAATCAGTGCCGCGTCTATCCTGGCGAAAGT
GACGCGTGACGCCGAAATGGCGGCGCTGGATATTGTTTTCCCGCAATATGGTTTTGCCCA
ACACAAAGGGTACCCAACCGCTTTTCATCTGGAAAAACTGGCTGAACACGGCGCGACCGA
ACACCATCGGCGCAGCTTTGGGCCTGTCAAACGCGCACTGGGACTTGCGTCCTGATTCTT
GTGTCGAGATTAAGTAAACCGGAATCTGAAGATGTCTGAACCACGTTTCGTACACCTGCG
GGTGCACAGCGACTACTCGATGATCGATGGCCTGGCCAAAACCGCACCGCTGGTAAAAAA
GGCGGCGGCGTTGGGTATGCCAGCACTGGCGATCACCGATTTCACCAACCTTTGCGGTCT
GGTGAAGTTCTACGGAGCGGGACATGGCGCAGGGATTAAGCCTATCGTCGGGGCAGATTT
TAACGTCCAGTGCGACCTGCTGGGTGATGAGTTAACCCACCTGACGGTACTGGCGGCGAA
CAATACCGGCTATCAGAATCTGACGTTGCTGATCTCAAAAGCGTATCAGCGCGGGTACGG
TGCCGCCGGGCCGATCATCGATCGCGACTGGCTTATCGAATTAAACGAAGGGTTGATCCT
TCTTTCCGGCGGACGCATGGGCGACGTCGGACGCAGTCTTTTGCGTGGTAACAGCGCGCT
GGTAGATGAGTGTGTCGCGTTTTATGAAGAACACTTCCCGGATCGCTATTTTCTCGAGCT
GATCCGCACCGGCAGGCCGGACGAAGAAAGCTATCTGCACGCGGCGGTGGAACTGGCGGA
AGCGCGCGGTTTGCCCGTCGTGGCGACCAACGACGTGCGCTTTATCGACAGCAGCGACTT
TGACGCACACGAAATCCGCGTCGCGATCCACGACGGCTTTACCCTCGACGATCCTAAACG
CCCGCGTAACTATTCGCCGCAGCAATATATGCGTAGCGAAGAGGAGATGTGTGAGCTGTT
TGCCGACATCCCCGAAGCCCTTGCCAACACCGTTGAGATCGCCAAACGCTGTAACGTAAC
CGTGCGTCTTGGTGAATACTTCCTGCCGCAGTTCCCGACCGGGGACATGAGCACCGAAGA
TTATCTGGTCAAGCGTGCAAAAGAGGGCCTGGAAGAGCGTCTGGCCTTTTTATTCCCTGA
TGAGGAAGAACGTCTTAAGCGCCGCCCGGAATATGACGAACGTCTGGAGACTGAACTTCA
GGTTATCAACCAGATGGGCTTCCCGGGCTACTTCCTCATCGTTATGGAATTTATCCAGTG
GTCGAAAGATAACGGCGTACCGGTAGGGCCAGGCCGTGGCTCCGGTGCGGGTTCACTGGT
GGCCTACGCGCTGAAAATCACCGACCTCGATCCGCTGGAATTTGACCTGCTGTTCGAACG
TTTCCTTAACCCGGAACGTGTCTCCATGCCTGACTTCGACGTTGACTTCTGTATGGAGAA
ACGCGATCAGGTTATCGAACACGTGGCGGACATGTACGGTCGTGATGCGGTATCGCAGAT
CATCACCTTCGGTACAATGGCGGCGAAAGCGGTGATCCGCGACGTAGGCCGCGTGCTGGG
GCATCCGTACGGCTTTGTCGATCGTATCTCGAAACTGATCCCGCCCGATCCGGGGATGAC
GCTGGCGAAAGCGTTTGAAGCCGAGCCGCAGCTGCCGGAAATCTACGAAGCGGATGAAGA
AGTTAAGGCGCTGATCGACATGGCGCGCAAACTGGAAGGGGTCACCCGTAACGCCGGTAA
GCACGCCGGTGGGGTGGTTATCGCGCCGACCAAAATTACCGATTTTGCGCCGCTTTACTG
CGATGAAGAGGGCAAACATCCGGTCACCCAGTTTGATAAAAGCGACGTTGAATACGCCGG
ACTGGTGAAGTTCGACTTCCTTGGTTTGCGTACGCTCACCATCATCAACTGGGCGCTGGA
GATGATCAACAAGCGGCGGGCGAAGAATGGCGAGCCGCCGCTGGATATCGCCGCGATCCC
GCTGGATGACAAGAAAAGCTTCGACATGCTGCAACGCTCGGAAACCACGGCGGTATTCCA
GCTTGAATCGCGCGGCATGAAGGACCTGATCAAGCGTCTGCAACCTGACTGCTTCGAAGA
TATGATCGCACTGGTGGCGCTGTTCCGCCCAGGTCCGTTGCAATCAGGGATGGTGGATAA
CTTTATCGACCGTAAACATGGTCGCGAAGAAATCTCCTATCCGGACGTACAGTGGCAGCA
TGAAAGCCTGAAACCGGTACTGGAGCCAACCTACGGCATCATCCTGTATCAGGAACAGGT
CATGCAGATTGCGCAGGTGCTTTCTGGTTATACCCTCGGTGGCGCGGATATGCTGCGTCG
TGCGATGGGTAAGAAAAAGCCGGAAGAGATGGCTAAGCAGCGTTCTGTATTTGCTGAAGG
TGCAGAAAAGAACGGAATCAACGCCGAACTGGCGATGAAAATCTTCGACCTGGTGGAGAA
ATTCGCGGGTTACGGATTTAACAAATCGCACTCTGCGGCCTATGCTTTGGTGTCATATCA
AACGTTATGGCTGAAAGCGCACTATCCGGCGGAGTTTATGGCGGCGGTAATGACCGCCGA
TATGGACAACACCGAGAAGGTGGTGGGCCTGGTGGATGAGTGCTGGCGGATGGGGCTAAA
AATCCTGCCACCAGATATAAACTCCGGTCTTTACCATTTCCACGTCAACGACGACGGCGA
AATCGTGTATGGTATTGGCGCCATCAAAGGGGTAGGTGAAGGTCCGATTGAGGCCATCAT
CGAAGCCCGTAATAAAGGCGGCTACTTCCGCGAACTGTTTGATCTCTGCGCCCGTACCGA
CACCAAAAAGTTAAACCGGCGGGTGCTGGAAAAACTGATCATGTCCGGGGCGTTTGACCG
TCTTGGGCCACACCGCGCGGCGCTGATGAACTCGCTGGGTGATGCGTTAAAAGCGGCAGA
TCAACACGCGAAAGCGGAAGCTATCGGTCAGGCCGATATGTTCGGCGTGCTGGCCGAAGA
GCCGGAACAAATTGAACAATCCTACGCCAGCTGCCAACCGTGGCCGGAGCAGGTGGTATT
AGATGGGGAACGTGAAACGTTAGGCCTGTACCTGACCGGACACCCTATCAACCAGTATTT
AAAAGAGATTGAGCGTTATGTCGGAGGCGTAAGGCTGAAAGACATGCACCCGACAGAACG
TGGTAAAGTCATCACGGCTGCGGGGCTCGTTGTTGCCGCGCGGGTTATGGTCACCAAGCG
CGGCAATCGTATCGGTATCTGCACGCTGGATGACCGTTCCGGGCGGCTGGAAGTGATGTT
GTTTACTGACGCCCTGGATAAATACCAGCAATTGCTGGAAAAAGACCGCATACTTATCGT
CAGCGGACAGGTCAGCTTTGATGACTTCAGCGGTGGGCTTAAAATGACCGCTCGCGAAGT
GATGGATATTGACGAAGCCCGGGAAAAATATGCTCGCGGGCTTGCTATCTCGCTGACGGA
CAGGCAAATTGATGACCAGCTTTTAAACCGACTCCGTCAGTCTCTGGAACCCCACCGCTC
TGGGACAATTCCAGTACATCTCTACTATCAGAGGGCGGATGCACGCGCGCGGTTGCGTTT
TGGCGCGACGTGGCGTGTCTCTCCGAGCGATCGTTTATTAAACGATCTCCGTGGCCTCAT
TGGTTCGGAGCAGGTGGAACTGGAGTTTGACTAATACAGGAATACTATGAGTCTGAATTT
CCTTGATTTTGAACAGCCGATTGCAGAGCTGGAAGCGAAAATCGATTCTCTGACTGCGGT
TAGCCGTCAGGATGAGAAACTGGATATTAACATCGATGAAGAAGTGCATCGTCTGCGTGA
AAAAAGCGTAGAACTGACGCGTAAAATCTTCGCCGATCTTGGTGCATGGCAGATTGCGCA
ACTGGCACGCCATCCACAGCGTCCTTATACCCTGGATTACGTTCGCCTGGCATTTGATGA
ATTTGACGAACTGGCTGGCGACCGCGCGTATGCAGACGATAAAGCTATCGTCGGTGGTAT
CGCCCGTCTCGATGGTCGTCCGGTGATGATCATTGGTCATCAAAAAGGTCGTGAAACCAA
AGAAAAAATTCGCCGTAACTTTGGTATGCCAGCGCCAGAAGGTTACCGCAAAGCACTGCG
TCTGATGCAAATGGCTGAACGCTTTAAGATGCCAATCATCACCTTTATCGACACCCCGGG
GGCTTATCCGGGCGTGGGCGCAGAAGAACGTGGTCAGTCTGAAGCCATTGCACGCAACCT
GCGTGAAATGTCTCGCCTCGGCGTACCGGTAGTTTGTACGGTTATCGGTGAAGGTGGTTC
TGGCGGTGCGCTGGCGATTGGCGTGGGCGATAAAGTGAATATGCTGCAATACAGCACCTA
TTCCGTTATCTCGCCGGAAGGTTGTGCGTCCATTCTGTGGAAGAGCGCCGACAAAGCGCC
GCTGGCGGCTGAAGCGATGGGTATCATCGCTCCGCGTCTGAAAGAGCTGAAACTGATCGA
CTCCATCATCCCGGAACCGCTGGGTGGCGCTCACCGTAACCCGGAAGCGATGGCGGCATC
GTTGAAAGCGCAACTGCTGGCGGATCTGGCCGATCTCGATGTGTTAAGCACTGAAGATTT
AAAAAATCGTCGTTATCAGCGCCTGATGAGCTACGGTTACGCGTAATTCGCAAAAGTTCT
GAAAAAGGGTCACTTCGGTGGCCCTTTTTTATCGCCACGGTTTGAGCAGGCTATGATTAA
GGAAGGATTTTCCAGGAGGAACACATGAACATCATTGCCATTATGGGACCGCATGGCGTC
TTTTATAAAGATGAGCCCATCAAAGAACTGGAGTCGGCGCTGGTGGCGCAAGGCTTTCAG
ATTATCTGGCCACAAAACAGCGTTGATTTGCTGAAATTTATCGAACATAACCCTCGAATT
TGCGGCGTGATTTTTGACTGGGATGAGTACAGTCTCGATTTATGCAGCGATATCAATCAA
CTTAATGAATATCTCCCGCTTTATGCCTTCATCAACACCCACTCGACGATGGATGTCAGC
GTGCAGGATATGCGGATGGCGCTCTGGTTTTTTGAATATGCGCTGGGGCAGGCGGAAGAT
ATCGCCATTCGTATGCGTCAGTACACCGACGAATATCTTGATAACATTACACCGCCGTTC
ACGAAAGCCTTGTTTACCTACGTTAAAGAGCGGAAGTACACCTTTTGTACGCCGGGGCAT
ATGGGCGGCACCGCATATCAAAAAAGCCCGGTTGGCTGCCTGTTTTATGATTTTTTCGGC
GGGAATACCCTCAAGGCTGATGTCTCTATTTCGGTCACCGAGCTTGGTTCGTTGCTCGAC
CACACCGGGCCACACCTGGAAGCGGAAGAGTACATCGCGCGGACTTTTGGCGCGGAACAG
AGTTATATCGTTACCAACGGAACATCGACGTCGAACAAAATTGTGGGTATGTACGCCGCG
CCATCCGGCAGTACGCTGTTGATCGACCGCAATTGTCATAAATCGCTGGCGCATCTGTTG
ATGATGAACGATGTAGTGCCAGTCTGGCTGAAACCGACGCGTAATGCGTTGGGGATTCTT
GGTGGGATCCCGCGCCGTGAATTTACTCGCGACAGCATCGAAGAGAAAGTCGCTGCCACC
ACGCAGGCACAATGGCCGGTTCATGCGGTGATTACCAACTCCACCTATGATGGCTTGCTC
TACAACACCGACTGGATCAAACAGACGCTGGATGTCCCGTCGATCCACTTCGATTCCGCC
TGGGTGCCGTACACCCATTTTCATCCGATCTACCAGGGGAAAAGTGGTATGAGCGGCGAG
CGTGTTGCGGGAAAAGTGATCTTCGAAACGCAATCGACCCACAAAATGCTGGCGGCGTTA
TCGCAGGCTTCGCTGATCCACATTAAAGGCGAGTATGACGAAGAGGCGTTTAACGAAGCC
TTTATGATGCATACCACCACCTCGCCCAGTTATCCCATTGTTGCTTCGGTTGAGACGGCG
GCGGCGATGCTGCGTGGTAATCCGGGCAAACGGCTGATTAACCGTTCGGTGGAGCGGGCG
CTGCATTTTCGCAAAGAGGTCCAGCGGTTGCGGGAAGAGTCTGACGGTTGGTTTTTCGAT
ATCTGGCAACCGCCGCAGGTGGATGAAGCCGAATGCTGGCCCGTTGCGCCAGGCGAACAG
TGGCACGGCTTTAACGATGCGGATGCCGATCATATGTTTCTCGATCCGGTTAAAGTCACT
ATTTTGACACCGGGGATGGACGAACAGGGCAATATGAGTGAGGAGGGGATCCCGGCGGCG
CTGGTGGCAAAATTCCTTGACGAACGTGGGATCGTAGTAGAGAAAACCGGCCCTTATAAC
CTGCTGTTTCTCTTTAGTATTGGTATCGATAAAACCAAAGCAATGGGATTATTGCGTGGG
TTGACGGAATTTAAACGCTCTTACGATCTCAACCTGCGGATCAAAAATATGCTACCCGAT
CTCTATGCTGAAGATCCCGATTTCTACCGCAATATGCGTATTCAGGATCTGGCGCAAGGG
ATCCATAAGCTGATTCGTAAACACGATCTTCCCGGTTTGATGTTGCGGGCATTCGATACT
TTGCCGGAAATGATCATGACGCCACATCAGGCATGGCAGAGACAGATTAAAGGTGAAGTA
GAAACCATTGCGCTGGAACAACTGGTCGGTAGAGTATCGGCAAATATGATCCTGCCTTAT
CCACCGGGCGTACCGCTGTTGATGCCAGGAGAAATGCTGACCAAAGAGAGCCGCACGGTA
CTCGATTTTCTACTGATGCTTTGTTCCGTAGGGCAACATTACCCCGGTTTTGAAACGGAT
ATTCACGGCGCGAAACAGGACGAAGACGGCGTTTACCGCGTACGAGTCCTAAAAATGGCG
GGATAACTTGCCAGAGCGGCTTCCGGGCGAGTAACGTGCTGTTAACAAATAAAGGAGACG
TTATGCTGGGTTTAAAACAGGTTCACCATATTGCGATTATTGCGACGGATTATGCGGTGA
GCAAAGCTTTCTACTGCGATATTCTTGGTTTCACGCTGCAAAGCGAAGTCTATCGCGAAG
CGCGCGACTCGTGGAAAGGGGATTTGGCGCTTAATGGGCAATATGTGATTGAGCTTTTCT
CTTTTCCGTTCCCGCCGGAGCGCCCCAGCCGACCGGAAGCTTGCGGCCTGCGTCATCTGG
CTTTTAGCGTTGATGACATCGATGCGGCAGTGGCGCACCTTGAAAGCCATAACGTGAAGT
GTGAAGCCATCCGTGTCGATCCATACACGCAAAAACGCTTCACCTTCTTTAACGATCCGG
ACGGGCTGCCGTTGGAACTGTATGAGCAGTAAGGCTTGTCATCGCCGCATTTGCCCGGTA
ACGTGCCGGGCATTGCTACTGTAAAATCGCACCATCATGACACTCACGCTCAATAGACAA
CTTCTCACCTCACGCCAGATTCTGGTGGCCTTTAGCGGCGGGCTTGACTCCACCGTTCTG
CTGCATCAGTTGGTGCAGTGGCGGACGGAAAATCCGGGCGTCACTCTGCGCGCTATTCAT
GTGCATCACGGTTTAAGTGCCAATGCCGATGCCTGGGTTACGCATTGCGAAAACGTCTGC
CAACAGTGGCAGGTGCCGCTGGTGGTCGAACGCGTACAACTTGCGCAAGAGGGGCTGGGG
ATTGAGGCCCAAGCGCGGCAGGCGCGTTATCAGGCATTTGCCCGTACCCTATTGCCCGGC
GAAGTGCTGGTCACCGCGCAACATCTCGACGATCAATGTGAAACCTTTCTGCTGGCGCTA
AAACGCGGTAGCGGCCCTGCCGGGCTTTCGGCTATGGGGGAAGTCTCGGAGTTTGCCGGA
ACACGGCTTATCCGCCCGTTGCTTGCCCGCACGCGGGGGGAACTGGCGCAGTGGGCATTG
GCGCATGGTTTACGCTGGATTGAAGACGAAAGTAATCAGGACGACTCATACGATCGTAAC
TTTCTGCGCCTGCGTGTAGTGCCGTTATTGCAGCAGCGTTGGCCGCATTTTGCCGAAGCA
ACGGCCCGCAGCGCCGCACTTTGTGCTGAACAAGAGAGTCTGTTGGATGAACTGCTGGCG
GATGATTTAGCACACTGCCAAACGTCGCAGGGGACGCTGCAGATTGCGCCAATGCTAGCG
ATGAGTGATGCCCGTCGCGCGGCGATTATCCGCCGCTGGCTGGCAGGGCAGAATGCACCG
ATGCCTTCCCGCGACGCGCTGGTGCGGATCTGGCAGGAAGTGGCGCTGGCGCGGGAAGAT
GCCTCCCCCTGTTTACGCTTGGGCGCGTTTGAAATCCGCCGATATCAGTCGCAACTGTGG
TGGATTAAATCCGTCACCGGGCAAAGTGAAACCATTGTGCCGTGGCAGACGTGGCTACAA
CCGCTGGAATTACCGGCGGGGCTGGGAAGCGTACAGCTTACTGCGGGAGGCGATATTCGC
CCTCCGCGTGCAGACGAAGCGGTCAGCGTGCGTTTCAAAGCGGCAGGATTGCTGCATATT
GTCGGGCGCAACGGCGGACGTAAGCTGAAGAAAATCTGGCAAGAGTTAGGCGTGCCGCCG
TGGCTACGTGACACCACGCCACTGCTGTTTTATGGCGAAACGCTGATTGCGGCGGCAGGG
GTATTTGTGACGCAAGAAGGTGTGGCTGAAGGTGAGAATGGCGTAAGTTTTGTCTGGCAG
AAAACGCTTAGTTAAGTGAAAGCCGGATAAGACGCATCAAACGTCGCATCCGGCGAAAGT
CAATCAGGACTCGCTCACCACCACCGTACCGATTTCCGGGTGGCTAAAGCTGGTAATTTT
ATCCAGACGTAGCTCACGGGTTTCGCCAGCGGCCTCGACGACCAGATACTCCACATTTTT
GCGGGAGACTAAATCGCTGGCTTTTGCCTGCAATTTTTCGCCATCTTTCAGCTCAAGTGT
CAGCATTAAATGATGCTGGCAGGCGAGCTCAAGATTATCGTAATCATCACAATTGATTGG
TTGATACGTATCATTCATTGACATAATCGCTCACCAGTAAGTTTGCCGCAGCGTATGCTG
CTTTTTCCCTGACAGCCTCAGAAAGGGCGTCGTCGGCAGCCATTTCATTCAGCACTTTCA
AAACGCAGCCCAGCGCGTCCGGAACGTATCCTAAGTCTCCGCTGGCGATTTCCGCGTACC
GCTTGCGTATTAACTCACAATATTTTTCCACATGCCCTCCTGTCAGCACTCTGACTTAAC
CGTGGATGCAAGTCTAAGCCTACGAAGATAAACTCTGTTTCGCAAGGTGACTATACCACA
CTCATTTCTGCAATATCAGCGCCGCAACTGCACGTATTCCGTTACAATGGCCTCCTGATT
CGAAAGGAGTTTTCTTATGGCGCTTAAAGCGACAATTTATAAAGCGACGGTTAATGTGGC
CGATCTCGACCGCAACCAGTTTCTCGATGCCTCTCTGACGCTGGCGCGCCACCCTTCAGA
AACCCAGGAGCGTATGATGCTGCGCTTGCTGGCGTGGCTGAAATATGCTGATGAACGTCT
GCAATTTACCCGTGGTTTGTGTGCCGATGATGAGCCGGAAGCGTGGCTGCGTAACGATCA
CCTGGGCATTGATTTGTGGATTGAGCTGGGGCTGCCGGATGAGCGGCGGATTAAGAAAGC
CTGCACCCAGGCCGCAGAAGTGGCGCTGTTTACCTATAATAGTCGGGCGGCGCAAATCTG
GTGGCAGCAAAATCAGAGCAAATGTGTGCAGTTTGCCAATCTTTCCGTCTGGTATCTGGA
CGATGAACAACTGGCGAAAGTAAGCGCCTTTGCCGATCGTACCATGACGCTGCAGGCAAC
GATTCAGGATGGCGTGATCTGGTTATCGGACGATAAGAATAATCTGGAAGTTAACTTAAC
CGCCTGGCAACAACCTTCATGATTGTGATTTCCCGACATGTTGCTATTCCCGATGGTGAG
CTTGAGATCACCGCCATTCGTGCGCAGGGCGCGGGCGGGCAGCATGTTAATAAGACCTCA
ACGGCCATTCATCTGCGTTTTGACATTCGGGCGTCCAGCCTGCCAGAGTATTACAAAGAG
CGTCTACTCGCCGCCAGCCATCATTTGATCAGCAGTGATGGCGTGATTGTCATTAAGGCA
CAGGAATACCGCAGTCAGGAACTGAACCGCGAAGCCGCGCTAGCCCGGCTGGTGGCAGTG
ATTAAAGATTTAACAACAGAACAAAAAGCCCGACGACCCACGCGGCCCACCCGTGCATCG
AAAGAGCGCAGGCTGGCATCGAAAGCACAAAAATCAAGCGTGAAGGCGATGCGCGGCAAA
GTACGCAGCGGTCGGGAATAAAAAGAAGGAATAGATGGTGAAAAAAGCGATAGTGACAGC
GATGGCTGTAATCAGCCTCTTTACTCTGATGGGATGTAATAATCGGGCCGAAGTTGATGC
GCTTTCTCCGGCGCAGGCTGCCGAACTGAAACCGATGCCGCAAAGTTGGCGCGGCGTGCT
GCCGTGTGCTGATTGCGAAGGAATCGAAACCTCTCTGTTCCTCGAAAAAGACGGAACATG
GGTGATGAATGAGCGTTATCTCGGTGCTCGTGAAGAACCTTCCTCCTTCGCTTCCTACGG
TACATGGGCGCGAACCGCTGACAAGCTGGTATTAACCGACAGCAAAGGTGAAAAGTCATA
TTATCGGGCGAAAGGCGATGCGCTGGAGATGCTCGATCGTGAAGGCAATCCGATTGAATC
GCAGTTCAACTATACGCTGGAACCGGCACAATCCAGTTTACCTATGACGCCGATGACCCT
GCGAGGCATGTATTTTTATATGGCTGATGCGGCGACCTTCACTGATTGCGCGACCGGAAA
ACGTTTCATGGTAGCGAATAACGCAGAGCTGGAGCGTAGCTACCTGGCTGCGCGCGGTCA
CAGTGAAAAACCGGTGTTACTGTCAGTAGAAGGTCACTTTACGCTTGAGGCTAATCCGGA
TACTGGTGCGCCAACCAAAGTATTAGCGCCCGATACGGCGGGTAAATTTTACCCGAATAA
GGATTGCAGTAGTTTGGGGCAGTAAACCTGCTTAAGGCAGAAACAAACGCAAAATTGCCT
GATGCGCTGCGCTTATCAGGCCTTGTATTATCCCTCCAGTGCAGAGAAAATCGGCCAGTT
TTCTCTGCCTGCAGTCCGCATGCCGTATCGGGCCTTGGGTTCTAACCTGTTGCGTAGATT
TATGCAGCGGACTGCCTTTCTCCCAAAGTGATAAACCGGACAGTATCATGGACCGGTTTT
CCCGGTAATCCGTATTTGCAAGGTTGGTTTCACTATGGAACATGAACTTCATTATATCGG
TATCGACACCGCTAAAGAGAAACTGGATGTCGATGTGTTGCGTCCTGATGGTCGTCATCG
CACCAAAAAATTCGCTAACACCACTAAAGGGCACGATGAGCTGGTGAGCTGGCTGAAAGG
TCACAAGATTGACCATGCGCATATCTGCATCGAAGCGACCGGCACCTATATGGAACCTGT
CGCTGAGTGCCTTTACGATGCTGGCTACATAGTGTCAGTCATTAATCCTGCGCTGGGTAA
AGCTTTCGCTCAGAGTGAAGGACTGCGTAACAAGACTGATACCGTGGATGCGCGCATGCT
GGCAGAGTTCTGTCGTCAGAAGCGCCCTGCAGCCTGGGAAGCGCCTCACCCGCTTGAACG
CGCGTTGCGTGCCCTGGTAGTCCGCCACCAGGCGCTGACAGATATGCACACGCAGGAACT
GAATCGCACTGAAACGGCGCGGGAAGTCCAGAGACCGAGCATTGATGCTCACCTTCTGTG
GCTTGAAGCAGAGCTGAAGCGTCTTGAGAAGCAGATAAAAGACCTGACAGACGATGATCC
GGATATGAAACACCGCAGGAAACTGCTGGAAAGCATCCCGGGTATCGGAGAGAAAACATC
TGCGGTATTGCTGGCTTATATCGGTCTGAAGGACCGCTTCGCCCATGCCAGACAGTTCGC
CGCTTTTGCGGGTCTGACACCACGGCGTTATGAATCAGGTAGCAGTGTGAGAGGGGCGAG
CCGGATGAGTAAGGCCGGACATGTGTCGCTTCGCAGGGCGTTGTATATGCCCGCAATGGT
AGCCACCAGTAAGACTGAGTGGGGACGGGCGTTCCGCGACCGTCTGGCGGCTAATGGCAA
GAAAGGAAAGGTGATTCTCGGCGCGATGATGCGCAAGCTGGCACAGGTGGCGTATGGAGT
GCTGAAGTCAGGCGTGCCGTTCGATGCGTCACGGCATAATCCGGTAGCGGCGTAAAAATC
GCGGAAGGGATGAAAAAAACAGCGCCTGACGGCGCTGTGTCTGGCATGCCTGCAATCCGG
GAAACCGGACCAGGAAAAAACTTGCAGGCCATAACAGTATCTACAGCATATAATGCAACA
TTTTGAATTAGCACGATTTTGTAGGCCGGATAAGGCGTTTACGCCGCATCCGGCATTTTG
TGCACGAGGCTGGCTTTATCACTGAGTCAGCCCAACAAAGCGACCCGCCTTGATATAAAT
CCCAGGCTTCAGGTGCCCAACATACTGTAACTGCGTTTCTGGCTTAAACGCAGAGACATC
ACCAATACGCATATGCATCAGATCGGCAGGGCTAATCCAGCCCGATTGCGCCAGTGTAAG
TGGATGCCCGGCTTTGGCAAAGGCATCCGTGACAAATTCCGAACAAAACCACGACTTTTT
GTCTCCTTCGCCCACACTGCTTAACTGCGCTTTCGCCAGGCCGCTGACGCACTTTGGCGA
AAATCCTCGGAGAACGGATTCAGTGAGCACATCTGGCGAGTCACCATAAAGGGAATAAAT
TCGACAATGCCGCGATAGTTATAACCGCTATCTTTGATTTTATTGGCAAACGCGGTGATA
TCTGTGGCTTGTTGCGGGGTAAGATCCGGGACTCGTAAGACGAAAAGCTTATCACTATGC
TTCATCGCTTTTTTAAGGGAAACAATCTGGACGCCAGCGCCTGTCGCTTCTGCAACGTTA
TTATCACCCAGAAAGATTGCAACGTGACTCACAGAGGAAGTGCTGAAGACGCGGATTCCA
AATGAGGTTACCCCAAGGCTTGAGGAGAACAGCAAATCGCCGGGTTTGAGATCAGGTGCC
GTTATTTCTTTTATTGATTGTTCGGTGAAAGAGCTTTGATGCTGGAATTTGACAGCCCAT
GTTTTTGCCTCGGCATCTACTGCTGTGGCTGATGGGTCTGGCTGGCTGATATCAACGGTA
CAAGCCGAAAGTAAAAGAAAGCTGGGGAGAAACAGGCGGCAGTACGCCTTTGGTTTATCC
ATTTTATACAATCCATGTAAAAAAGGGCCCTGAAATTCAGGACCCTTTCTGGCATCAGCC
TTTAATCTGTTTCACCAGATATTCGACGATGTCACCAGTCTTAATTAACTGTTTCTCGCC
GTTGCGACGATATTTATATTCGATATCGTCGTTGTCGAGGTTACGGTCGCCCAGCACAAT
AGTGTGCGGAATACCGATCAGTTCCATATCGGCAAACATCACGCCCGGACGTTCTTTTCG
GTCATCCAGCAGCACTTCGATACCTTGTGCACGCAGTTCGCTGTACAGTTTCTCAGCAAG
CTCTTGTACGCGGAAGGATTTGTGCATGTTCATCGGCAGAATCGCCACCTGGAACGGCGC
GATAGCGTCAGGCCATACGATGCCGCGTTCGTCGTAGTTCTGCTCAATCGCCGCAGCTAC
CACACGCGTTACCCCGATACCGTAGCAACCCATCGTCAGGATTTGGTTACGGCCATCTTC
ACCCTGTACGGAGGCTTTCAGTGCTTCGGAGTACTTGGTACCCAGCTGGAAGATGTGACC
AACTTCGATACCACGTTTGATCAGCAGCGTACCCTGGCCATCCGGGCTTGGATCGCCCGC
CACCACGTTGCGGATATCAGCAATTTCCGGGGTAGCGACATCGCGATCCCAGTTGATGCC
GAAGTAGTGTTTACCATCGATGTTAGCACCAGCAGCGAAATCACTCATCGCCGCAACGGT
ACGGTCAATCACCACCGGAATCGGCATGTTTACCGGACCCAGTGAACCCGGACCGGCGTT
AACCACGGCACGAATTTCTTCTTCGGTCGCGAAAGTCAGCGGGCTGGCAACCTGCGGCAG
TTTTTCTGCTTTAACTTCGTTCAGTTCGTGGTCACCGCGCACCAGCAGCGCAACCAGCGG
GAAGCTACTGCCTTCAACCGCTTTAACCAGCAGAGTCTTAACCGTTTTCTCAATCGGCAG
ATTGAACTGTTCAACCAGTTCCGCGATGGTTTTCGCGTTCGGCGTATCAACCAGCGTCAT
TTCCTGGGTAGCAGCAGCGCGCGGTTCTTTCGGCGCGATAGCTTCTGCCAGTTCAATGTT
CGCTGCATAGTCAGAGGTGTCGGAGAAGACCACATCGTCTTCACCGCTCTGCGCCAGCAC
CTGGAATTCGTGAGAGGCGCTGCCGCCGATAGAACCGGTGTCGGCCTGTACGGCGCGGAA
ATCCAGCCCCATGCGGCTGAAGATTTTGCTGTAGGCCGCATACATTGCATCGTAGGTTTC
CTGCAGGGATTCCTGAGAAGTATGGAAAGAGTAAGCATCTTTCATCAGGAATTCGCGGGA
ACGCATGACGCCGAAACGCGGACGCACTTCGTCGCGGAACTTGGTCTGGATCTGATAGAA
GTTCAGCGGCAGCTGTTTGTAAGAGCTAAGCTCGTTACGAATCAGGTCAGTGATAACTTC
TTCATGAGTTGGGCCGAGTACGAACGGACGCTCGCCACGGTCAACAAAACGCAGCAGTTC
CGGACCGTACTGTTCCCAACGACCACTCTCTTGCCACAAATCGGCTGGCTGAACCACCGG
CATCGACACCTCGATCGCACCGGCGTTGTTCATCTCTTCACGCACGATGTTTTCGACTTT
TTTCAGAACGCGCACGCCGGTCGGCAGCCAGGTATATAACCCGGAGGCCAGCTTGCGGAT
CATCCCGGCGCGCAGCATCAGCTGATGGCTGATCACCTCGGCGTCGGCAGGTGTCTCCTT
GAGAGTGGAGAGCAGGTATTGGCTAGTACGCATGTTGTTACGGTTCCAGTTGGAAGGTAG
AACAGGCTCAAGGCGAGCCTGGGACAAAAAAAAGTGATTTAGTTTACCAGTGCAAAAGAA
ATGTCAAAAGAGAAGGGCGTGAATTTAACGCGGTTCCAGCGCAAAGACTTCAAAACCTGC
GTCGGTGACGCGCCAGCGAACGTTAAAATCATGTAGCCAGACGGCATAGGTTTTGCCCGT
TTCCTCACCTTTACGATAGGCCGGGCGCGGGTCCTGCGCCAGTACTTCGCGGATAAACAG
CGTTAACTGCGGATAACGCTTCTCCAGCGTCAAAAGCTGCTTTTCGACCTCTGCGGTAAA
ACTCACCGCCATCTCTGCCGCTGGCGCACTTTGCGCATAGCTGGCACTGGCATCGGGAAG
CGATTCGGCAAAGGGGAGATACGGTTTGATATCCACCACCGGCGTACCATCGACCAGATC
CAGACTGCCGAGCTTCAGAATCACGCTGTCTTTATGGCAAACAACCTCTTTCAGCTCTAC
CAGCGACATACCAATTGGGTTAGGGCGGAAAGTAGAGCGTGTTGCGAAAACCCCCATTCT
GGCGTTACCGCCGAGGCGCGGTGGACGCACAGTCGGACGCCAGCCGCCTTCCATCGTTTG
ATGAAAGACGAAAAGGATCCATAAATGGCTGAACGCTTCCAGGCCGCGAACGGCGTCGGC
CTGGTTGTAGGGAGCAATGAGATGCAGTTCGCCGTTGGCGCTTTTTACCAGACCTGGCTG
GCGCGGAACGGCGAATTTTTCTTTATAGGGTGAGCGAATAACGCCTATTTGCTCGAACTG
GAAACTGCTCATTTCGCCGTAATGTTAAGCGCAGAGCCGATACATACAGCCTGACGATAG
CAGCCTGGCGTACCGCTGGTGACTTCGCAGCTATGCAGTAATACCGCATTGGCTTTCATT
TTAGAGGCGTTGATTTGCATCCGCTTACGCGCGGTTGGAATGCTCGGCGGAGAGTCCTGA
TTGGAGGCCTGGCAAGAATCGCCACTGACTTCACCGAGATCGCGGAACGGTTTGCCGACT
AATTCTTCTGCATTGGTATAAATTCGGACCGGCGTGGCGCGCGGCGCTTTCGGTTTTGCA
GGCTCCGCTTTCGGCTGGGGTGCAGTGCTTTGAACGGGTTCGACAGGGGATCTGCTTAAC
ATGGAACAGCCGCTTAGCATGAGTGCTACTAAACAGATCGGTAAAGCACGCATAGTATTT
CCTCAATGTATGATCAAAACGTCAATATTGAATCAGGAGCTTGTAAAAATGACAAGACGG
GCAAGCGCCCGTCCTGAATGATATTACAAATTGTGGAAACAGCCTAAAAATTACCAGCCT
TTAACAGCGCCGCCGTTAAACACTTTGTTTGCTGCTTCGTAAACTTCATCAGACTGATAA
GCCTGGACGAATTTCTTCACGTTCTCGGCGTCTTTGTTATCTTCACGCGTTACGATCAGG
TTTACGTACGGGGAGTCTTTATCTTCGACAAAGATACCGTCTTTAGCTGGAGTCAGGCCA
ATCTGGCTGGCATAGGTGGTGTTAATAACTGCCAGAGCGATTTGCGCGTCGTCCAGAGAG
CGAGGCAGCTGCGGTGCTTCCAGCTCAACAATTTTCAGATTTTTTGGGTTCTCAACAACA
TCAAGAACGGTCGGCAGCAGGCCAACGCCATCTTTCAGTTTGATCAAGCCCACTTTTTGC
AGCAGCAGCAGTGAACGACCAAGATTAGTTGGATCGTTTGGCACGGCAACCTGCGAACCA
TCCTGCAGTTCATCCAGTGATTTGATTTTCTTGGAGTAACCAGCAATCGGATAAACAAAA
GTGTTGCCTACTGCGACCAGTTTGTAGCCACGATCTTTCAGTTGCTGATCAAGGTACGGT
TTATGCTGGAAGGCGTTGGCGTCGATATCGCCTTTGCTCAATGCTTCGTTTGGCAGAACA
TAGTCGTTGAAGGTTACCAGCTCAACGTCCAGGCCATATTTGTCTTTCGCAACTTTCTGC
GCGACTTCTGCTACCTGCTGTTCGGCACCAACAATCACGCCGACTTTAATGTGGTTTGGA
TCTTTTTCATCCTGACCGCAGCCTACCAGTGCCAGTGATCCAATCAGGGCTCCCACTGCC
GCAAAGGTTTTGAATTTGAACGCCATACCTTATTCCTTCTTCAATTATTTATGTTGTGTT
GAACGTTACTTGCGAGTGACAGCCCGGACGATGCGGTCGCCTGCGAACTGAATTAAATAA
ACCAGAATGACCAGCAATACCAGTACCGTATTCATCACCGTCGCGTTATAGCCGATGTAG
CCATACTGATAGCCAATCTGACCTAAACCACCGGCACCGACTGCACCACCCATCGCGGAA
TAACCGACCAGGGTAATCAGGGTGATAGTTGCCGCATTCACCAGACCCGGCAATGCTTCC
GGTAACAGCACTTTACGGACGATCTGCATCGGCGTGGCACCCATTGCGCGGGAAGCTTCA
ATTAACCCGGTTGGGATCTCCAGCAGAGCGTTCTCGACCATACGGGCAATAAACGGTGCT
GCACCAACGGTTAACGGAACAATCGCTGCCTGCAAACCAATCGATGTACCAACAATAACG
CGGGTAAACGGAATCATCCATACCAGCAAGATAATGAACGGGATAGAACGGAAAATGTTC
ACAATCGCAGAAACGGTACGATACAGCTTCGCGTTAGCAATAATTTGCCCCGGACGCGTG
ACATAAAGCAGAACGCCAACCGGCAGACCAATCACAAAGCCAAAAAAACCGGATACGAAG
GTCATTGCCAGCGTTTCCCATACGCCACGAACCAGCAGCCACATCATCGGCTCAGACATA
ACCCAGTACCTCTACTTTTACATGGTGTTCCTGCAGCCAGGCAATGGCGGCTTGCGTATC
TTGTTGTGTGCCGTGCATTTCAGTCAGCATGATGCCGAACTTAACGCCACCGGCGTAGTC
CATCTGCGCGCTAATAATGTTGTTGTTGACGTTGAAACGACGCGCGGTTTCAGAAAGCAG
TGGGGCATCGACCGACTGACCGGTAAACTCCAGACGCAGCATCGGCACGCAGTCAGTGAA
TGGCTCCGCTTGCAGACGTTCCTGGTAATCTTCCGGGATATCCAGATGCAGGGTCGACTG
AATAAACTTCTGCGCCAACGGCGTTTTCGGATGCGAAAACACTTCACTTACCGTGTCCTG
CTCGATCAGTTCGCCATTGCTGATGACCGCCACGCAATCACAAATACGCTTTACAACGTC
CATTTCGTGGGTGATCAACAGAATCGTCAAACCCAGACGGCGGTTAATGTCTTTCAGCAG
CTCGAGAATAGAACGTGTCGTTGCCGGGTCCAGCGCGCTGGTGGCTTCATCACACAGCAA
TACTTTGGGATTGCTGGCTAACGCACGGGCAATCGCCACACGCTGTTTCTGCCCACCGGA
AAGATTCGATGGGTAGCTATCATGCTTATCGCCAAGACCAACCAATGACAGCAATTCCGT
CACGCGACGTTTGATCTCGTCTTTCGGTGTGTTGTCCAGCTCCAGCGGCAGAGCCACGTT
GCCAAAAACAGTACGCGAAGAGAGCAGGTTAAAATGCTGGAAAATCATACCAATCTGGCG
GCGAGCTTTGGTCAACTCGGATTCTGACAGCGTGGTCAGTTCCTGGCCATCGACCAGCAC
GCTACCCTCGGTTGGGCGCTCCAGCAGGTTTACACAACGTATAAGCGTACTCTTACCCGC
GCCTGAGGCACCGATAACGCCATAAATTTGTCCAGCTGGCACATGCAGGCTGACGTTGTT
CAACGCCTGGATGGTGCGGGTGCCCTGGTGGAACACTTTGGTGATATTCGAAAGTTTTAT
CATTGATTATTTATTATCGTCATTAAGTTAGTCGTGGCATCTCGAATGCCTGAAACGGGC
AACGCCGTCAATGAAATGGATGTTAAGGCATCCAGACGTCTAAATCAATCAGGTTTATGC
GAAGAGCACTTTCTTGCAGGTCGAAACATGCGATACTAGCGTCACATGCCTTATTAAGGA
GCTATAAAAGGTGGCAAAGAGCGTACCCGCAATTTTTCTTGATCGTGATGGCACCATTAA
TGTCGATCACGGCTATGTCCATGAGATCGACAACTTTGAATTTATCGACGGTGTTATTGA
CGCCATGCGCGAGCTAAAAAAAATGGGCTTTGCGCTGGTGGTAGTAACCAACCAGTCTGG
CATTGCTCGCGGTAAATTTACCGAAGCACAGTTTGAAACGCTGACCGAGTGGATGGACTG
GTCGCTGGCGGACCGAGATGTCGATCTGGATGGTATCTATTATTGCCCGCATCATCCGCA
GGGTAGTGTTGAAGAGTTTCGCCAGGTCTGCGACTGCCGTAAACCACATCCGGGGATGCT
TTTGTCAGCACGCGATTATTTGCATATTGATATGGCCGCTTCTTATATGGTGGGCGATAA
ATTAGAAGATATGCAGGCAGCGGCTGCGGCGAACGTGGGAACAAAAGTGCTGGTGCGTAC
GGGTAAACCTATTACGCCTGAAGCAGAAAACGCGGCGGATTGGGTGTTAAATAGCCTGGC
AGACCTGCCGCAAGCGATAAAAAAGCAGCAAAAACCGGCATAATGATTAAAAGATGAGCA
ATTGAAATAAAAATGCATTTTTCCACTTGTCTTCCTGAGACGACTCCCTATAATGCGCCT
CCATCGACACGGCGGATGTGAATCACTTCACACAAACAGCCGGTTCGGTTGAAGAGAAAA
ATCCTGAAATTCAGGGTTGACTCTGAAAGAGGAAAGCGTAATATACGCCACCTCGCGACA
GTGCGCTAAAGCGCGTCGCAACTGCTCTTTAACAATTTATCAGACAATCTGTGTGGGCAC
TCGAAGATACGGATTCTTAACGTCGCAAGACGAAAAATGAATACCAAGTCTCAAGAGTGA
ACACGTAATTCATTACGAGGTTTAATTCTTTGAGCATCAAACTTTTAAATTGAAGAGTTT
GATCATGGCTCAGATTGAACGCTGGCGGCAGGCCTAACACATGCAAGTCGAACGGTAACA
GGAAGCAGCTTGCTGCTTCGCTGACGAGTGGCGGACGGGTGAGTAATGTCTGGGAAACTG
CCTGATGGAGGGGGATAACTACTGGAAACGGTAGCTAATACCGCATAACGTCGCAAGACC
AAAGAGGGGGACCTTCGGGCCTCTTGCCATCGGATGTGCCCAGATGGGATTAGCTTGTTG
GTGGGGTAACGGCTCACCAAGGCGACGATCCCTAGCTGGTCTGAGAGGATGACCAGCCAC
ACTGGAACTGAGACACGGTCCAGACTCCTACGGGAGGCAGCAGTGGGGAATATTGCACAA
TGGGCGCAAGCCTGATGCAGCCATGCCGCGTGTATGAAGAAGGCCTTCGGGTTGTAAAGT
ACTTTCAGCGGGGAGGAAGGGAGTAAAGTTAATACCTTTGCTCATTGACGTTACCCGCAG
AAGAAGCACCGGCTAACTCCGTGCCAGCAGCCGCGGTAATACGGAGGGTGCAAGCGTTAA
TCGGAATTACTGGGCGTAAAGCGCACGCAGGCGGTTTGTTAAGTCAGATGTGAAATCCCC
GGGCTCAACCTGGGAACTGCATCTGATACTGGCAAGCTTGAGTCTCGTAGAGGGGGGTAG
AATTCCAGGTGTAGCGGTGAAATGCGTAGAGATCTGGAGGAATACCGGTGGCGAAGGCGG
CCCCCCTGGACGAAGACTGACGCTCAGGTGCGAAAGCGTGGGGAGCAAACAGGATTAGAT
ACCCTGGTAGTCCACGCCGTAAACGATGTCGACTTGGAGGTTGTGCCCTTGAGGCGTGGC
TTCCGGAGCTAACGCGTTAAGTCGACCGCCTGGGGAGTACGGCCGCAAGGTTAAAACTCA
AATGAATTGACGGGGGCCCGCACAAGCGGTGGAGCATGTGGTTTAATTCGATGCAACGCG
AAGAACCTTACCTGGTCTTGACATCCACGGAAGTTTTCAGAGATGAGAATGTGCCTTCGG
GAACCGTGAGACAGGTGCTGCATGGCTGTCGTCAGCTCGTGTTGTGAAATGTTGGGTTAA
GTCCCGCAACGAGCGCAACCCTTATCCTTTGTTGCCAGCGGTCCGGCCGGGAACTCAAAG
GAGACTGCCAGTGATAAACTGGAGGAAGGTGGGGATGACGTCAAGTCATCATGGCCCTTA
CGACCAGGGCTACACACGTGCTACAATGGCGCATACAAAGAGAAGCGACCTCGCGAGAGC
AAGCGGACCTCATAAAGTGCGTCGTAGTCCGGATTGGAGTCTGCAACTCGACTCCATGAA
GTCGGAATCGCTAGTAATCGTGGATCAGAATGCCACGGTGAATACGTTCCCGGGCCTTGT
ACACACCGCCCGTCACACCATGGGAGTGGGTTGCAAAAGAAGTAGGTAGCTTAACCTTCG
GGAGGGCGCTTACCACTTTGTGATTCATGACTGGGGTGAAGTCGTAACAAGGTAACCGTA
GGGGAACCTGCGGTTGGATCACCTCCTTACCTTAAAGAAGCGTTCTTTGAAGTGCTCACA
CAGATTGTCTGATGAAAATGAGCAGTAAAACCTCTACAGGCTTGTAGCTCAGGTGGTTAG
AGCGCACCCCTGATAAGGGTGAGGTCGGTGGTTCAAGTCCACTCAGGCCTACCAAATTTG
CACGGCAAATTTGAAGAGGTTTTAACTACATGTTATGGGGCTATAGCTCAGCTGGGAGAG
CGCCTGCTTTGCACGCAGGAGGTCTGCGGTTCGATCCCGCATAGCTCCACCATCTCTGTA
GTGATTAAATAAAAAATACTTCAGAGTGTACCTGCAAAGGTTCACTGCGAAGTTTTGCTC
TTTAAAAATCTGGATCAAGCTGAAAATTGAAACACTGAACAACGAAAGTTGTTCGTGAGT
CTCTCAAATTTTCGCAACACGATGATGAATCGCAAGAAACATCTTCGGGTTGTGAGGTTA
AGCGACTAAGCGTACACGGTGGATGCCCTGGCAGTCAGAGGCGATGAAGGACGTGCTAAT
CTGCGATAAGCGTCGGTAAGGTGATATGAACCGTTATAACCGGCGATTTCCGAATGGGGA
AACCCAGTGTGATTCGTCACACTATCATTAACTGAATCCATAGGTTAATGAGGCGAACCG
GGGGAACTGAAACATCTAAGTACCCCGAGGAAAAGAAATCAACCGAGATTCCCCCAGTAG
CGGCGAGCGAACGGGGAGCAGCCCAGAGCCTGAATCAGTGTGTGTGTTAGTGGAAGCGTC
TGGAAAGGCGCGCGATACAGGGTGACAGCCCCGTACACAAAAATGCACATGCTGTGAGCT
CGATGAGTAGGGCGGGACACGTGGTATCCTGTCTGAATATGGGGGGACCATCCTCCAAGG
CTAAATACTCCTGACTGACCGATAGTGAACCAGTACCGTGAGGGAAAGGCGAAAAGAACC
CCGGCGAGGGGAGTGAAAAAGAACCTGAAACCGTGTACGTACAAGCAGTGGGAGCACGCT
TAGGCGTGTGACTGCGTACCTTTTGTATAATGGGTCAGCGACTTATATTCTGTAGCAAGG
TTAACCGAATAGGGGAGCCGAAGGGAAACCGAGTCTTAACTGGGCGTTAAGTTGCAGGGT
ATAGACCCGAAACCCGGTGATCTAGCCATGGGCAGGTTGAAGGTTGGGTAACACTAACTG
GAGGACCGAACCGACTAATGTTGAAAAATTAGCGGATGACTTGTGGCTGGGGGTGAAAGG
CCAATCAAACCGGGAGATAGCTGGTTCTCCCCGAAAGCTATTTAGGTAGCGCCTCGTGAA
TTCATCTCCGGGGGTAGAGCACTGTTTCGGCAAGGGGGTCATCCCGACTTACCAACCCGA
TGCAAACTGCGAATACCGGAGAATGTTATCACGGGAGACACACGGCGGGTGCTAACGTCC
GTCGTGAAGAGGGAAACAACCCAGACCGCCAGCTAAGGTCCCAAAGTCATGGTTAAGTGG
GAAACGATGTGGGAAGGCCCAGACAGCCAGGATGTTGGCTTAGAAGCAGCCATCATTTAA
AGAAAGCGTAATAGCTCACTGGTCGAGTCGGCCTGCGCGGAAGATGTAACGGGGCTAAAC
CATGCACCGAAGCTGCGGCAGCGACACTATGTGTTGTTGGGTAGGGGAGCGTTCTGTAAG
CCTGTGAAGGTGTACTGTGAGGTATGCTGGAGGTATCAGAAGTGCGAATGCTGACATAAG
TAACGATAAAGCGGGTGAAAAGCCCGCTCGCCGGAAGACCAAGGGTTCCTGTCCAACGTT
AATCGGGGCAGGGTGAGTCGACCCCTAAGGCGAGGCCGAAAGGCGTAGTCGATGGGAAAC
AGGTTAATATTCCTGTACTTGGTGTTACTGCGAAGGGGGGACGGAGAAGGCTATGTTGGC
CGGGCGACGGTTGTCCCGGTTTAAGCGTGTAGGCTGGTTTTCCAGGCAAATCCGGAAAAT
CAAGGCTGAGGCGTGATGACGAGGCACTACGGTGCTGAAGCAACAAATGCCCTGCTTCCA
GGAAAAGCCTCTAAGCATCAGGTAACATCAAATCGTACCCCAAACCGACACAGGTGGTCA
GGTAGAGAATACCAAGGCGCTTGAGAGAACTCGGGTGAAGGAACTAGGCAAAATGGTGCC
GTAACTTCGGGAGAAGGCACGCTGATATGTAGGTGAAGCGACTTGCTCGTGGAGCTGAAA
TCAGTCGAAGATACCAGCTGGCTGCAACTGTTTATTAAAAACACAGCACTGTGCAAACAC
GAAAGTGGACGTATACGGTGTGACGCCTGCCCGGTGCCGGAAGGTTAATTGATGGGGTCA
GCGCAAGCGAAGCTCTTGATCGAAGCCCCGGTAAACGGCGGCCGTAACTATAACGGTCCT
AAGGTAGCGAAATTCCTTGTCGGGTAAGTTCCGACCTGCACGAATGGCGTAATGATGGCC
AGGCTGTCTCCACCCGAGACTCAGTGAAATTGAACTCGCTGTGAAGATGCAGTGTACCCG
CGGCAAGACGGAAAGACCCCGTGAACCTTTACTATAGCTTGACACTGAACATTGAGCCTT
GATGTGTAGGATAGGTGGGAGGCTTTGAAGTGTGGACGCCAGTCTGCATGGAGCCGACCT
TGAAATACCACCCTTTAATGTTTGATGTTCTAACGTTGACCCGTAATCCGGGTTGCGGAC
AGTGTCTGGTGGGTAGTTTGACTGGGGCGGTCTCCTCCTAAAGAGTAACGGAGGAGCACG
AAGGTTGGCTAATCCTGGTCGGACATCAGGAGGTTAGTGCAATGGCATAAGCCAGCTTGA
CTGCGAGCGTGACGGCGCGAGCAGGTGCGAAAGCAGGTCATAGTGATCCGGTGGTTCTGA
ATGGAAGGGCCATCGCTCAACGGATAAAAGGTACTCCGGGGATAACAGGCTGATACCGCC
CAAGAGTTCATATCGACGGCGGTGTTTGGCACCTCGATGTCGGCTCATCACATCCTGGGG
CTGAAGTAGGTCCCAAGGGTATGGCTGTTCGCCATTTAAAGTGGTACGCGAGCTGGGTTT
AGAACGTCGTGAGACAGTTCGGTCCCTATCTGCCGTGGGCGCTGGAGAACTGAGGGGGGC
TGCTCCTAGTACGAGAGGACCGGAGTGGACGCATCACTGGTGTTCGGGTTGTCATGCCAA
TGGCACTGCCCGGTAGCTAAATGCGGAAGAGATAAGTGCTGAAAGCATCTAAGCACGAAA
CTTGCCCCGAGATGAGTTCTCCCTGACTCCTTGAGAGTCCTGAAGGAACGTTGAAGACGA
CGACGTTGATAGGCCGGGTGTGTAAGCGCAGCGATGCGTTGAGCTAACCGGTACTAATGA
ACCGTGAGGCTTAACCTTACAACGCCGAAGATGTTTTGGCGGATGAGAGAAAGATTTTCA
GCCTGATACAGATTAAATCAGAACGCAGAAGCGGTCTGATAAAACAGAATTTGCCTGGCG
GCCTTAGCGCGGTGGTCCCACCTGACCCCATGCCGAACTCAGAAGTGAAACGCCGTAGCG
CCGATGGTAGTGTGGGGTCTCCCCATGCGAGAGTAGGGAACTGCCAGGCATCAAATTACG
AAGAATGGCACTGACCTTTGAGGCAGTTCACTACTCGATAAGAGAGTAGGACAAAAGCGA
AAGCTTTTGAACGTTGCGAAGCAACGGCCCGAAGGGTGAATCACGAAGTGATTCATAAAC
TGCCAGGCATCAAATTAAGCAGTAAGCCGGTCATAAAACCGGTGGTTGTAAAAGAATTCG
GTGGAGCGGTAGTTCAGTCGGTTAGAATACCTGCCTGTCACGCAGGGGGTCGCGGGTTCG
AGTCCCGTCCGTTCCGCCACTTATTAAGAAGCCTCGAGTTAACGCTCGAGGTTTTTTTCG
TCTGTATATCTATTATTGCCAGAATCGCAAAAATCCTCTGCATTTTACGCTCTTTTTCCT
CAACAGTCTGAAGCCCATAATCACCTCAGTTAACGAAAATAGCATTAAAAGAGGCATATT
ATGGCTATCCCTGCATTTGGTTTAGGTACTTTCCGTCTGAAAGACGACGTTGTTATTTCA
TCTGTGAAAACGGCGCTTGAACTTGGTTATCGCGCAATTGATACCGCACAAATCTATGAT
AACGAAGCCGCAGTAGGTCAGGCGATTGCAGAAAGTGGCGTGCCACGTCATGAACTCTAC
ATCACCACTAAAATCTGGATTGAAAATCTCAGCAAAGACAAATTGATCCCAAGTCTGAAA
GAGAGCCTGCAAAAATTGCGTACCGATTATGTTGATCTGACGCTAATCCACTGGCCGTCA
CCAAACGATGAAGTCTCTGTTGAAGAGTTTATGCAGGCGCTGCTGGAAGCCAAAAAACAA
GGTCTGACACGTGAGATCGGTATTTCCAACTTCACGATCCCGTTGATGGAAAAAACGATT
GCTGCTGTTGGCGCTGAAAACATCGCTACTAACCAGATTGAACTCTCTCCTTATCTGCAA
AACCGTAAAGTGGTTGTCTGGGCTAAACAGCACGGCATCCATATTACTTCCTATATGACG
CTGGCGTATGGTAAGGCCCTGAAAGATGAGGTTATTGCTCGTATCGCAGCTAAACACAAT
GCGACTCCGGCACAAGTGATTCTGGCGTGGGCTATGGGGGAAGGTTACTCAGTAATTCCT
TCTTCTACTAAACGTGAAAACCTGGAAAGTAATCTTAAGGCACAAAATTTACAGCTTGAT
GCCGAAGATAAAAAAGCGATCGCCGCACTGGATTGCAACGACCGCCTGGTTAGCCCGGAA
GGTCTGGCTCCTGAATGGGATTAAGCCTCTCTGACAGCTCCTCCGGGAGCTGTTTTTACA
TGCTCGCTAAGGAAATCGATAAAAGCCCGGATGCGCGTACTTACCGCACGGTCGCTGTAA
TAGACTGCACTGAATGGCATTTCCACTGGCAACACTTTATCTGCCATTAACTCCACCAAT
TCTCCGCGAGCGATTTCTTTGTCGATCATGTAGTCGGACAAACACGCAATCCCGTTGCCA
CTCAGGCAAAGCTGTTTCAGTGTTTCCCCACTATTGGATGACAAACCGTACTTCACCTCA
TGTAATTGTCCATCGCTACGGGCTATCGGCCAGGTATTGAGGGAAGCGGGTTCAGTGAAT
CCCAGGCAAATATGTTGCTTTAAATCGTCGATCGTTTCTGGCTTCCCGTAGCGGGAAATA
TAATCGGGGGAGGCGATAATTTTTCGATAACTGTTAAATAACGGCCTGGCACGTAAGCTG
GAATCCGTTAACGTACCAGCGCGTATCGCGACATCCACTTTTCTTTCGATCAAATTAATA
ATCGTTTCGGAGGAGACTAGCGACAAAGTGACTTCCGGATAGCGTTCACGGAAAGGCTTA
ATTAACGGCATCAGAAAGTGCAGCACCACTGGAGTTGCGGCATCGATCCGTAACAGTCCA
CGCGGTGTATTACGCGTCTCCATAATTTCTGATTCTGCCGATGCCATCTCCTGCAAAATT
GACTGTACGCGACGAAAATAACGCTCGCCTTCTTCCGTCAGGCTAAGTTGTCGCGTGGTC
CGATTAAGCAGGCTAACGCCAAGTTTCATCTCCAGCTTTTTCACCGCCCGGCTTACCGCT
GAGTTTGCTTGCCCTAATTGTTCCGCTGCCCGGCTAAAGCTGCCGCTTTCGACGACCGAA
ACAAAAATGGCGAGTTCTTCCGACGTGGCTTTCATTTTTGCTCCTGTTGCAAAATAGAAG
AGATATTTTGAATTTATTTGTCATTAAACCATCAGGATGCGTGATATGTCATGCGATTTA
ATGTTCTCCATAATGAGCAAAATTCTGACCGGTGTAAGCACTTGCTTACATAACAATATA
CAATTGCTCGTTGAAAGAGTGAGCTAAAATCCCTATAACAGTAGAACCCTCCCGAGTGCG
GAAGGGTTGACGTAATAGAGGTTTCAAAGTCAAAAGTGCGAAAAAACACCTATGCCATGC
GCTATGTTGCCGGACAACCTGCGGAAAGGATCTTACCGCCGGGGTCTTTTGCGAGCATCG
GCCAGGCATTACCACCTGGAGAACCGTTAAGTACCGAAGAGCGTATTCGGATCCTGGTGT
GGAACATATACAAACAGCAACGCGCTGAATGGTTGTCGGTATTAAAGAACTACGGCAAAG
ATGCACATCTGGTGTTATTGCAGGAAGCGCAGACAACGCCAGAGTTAGTACAGTTTGCGA
CCGCTAACTATCTTGCCGCCGATCAGGTACCCGCTTTCGTACTGCCACAACATCCTTCTG
GCGTAATGACCCTTTCGGCGGCGCATCCAGTGTATTGCTGCCCGTTACGTGAACGAGAAC
CCATTTTGCGTCTGGCGAAGTCGGCACTGGTGACGGTCTATCCATTACCTGACACCCGCC
TGTTGATGGTGGTTAATATACACGCCGTCAACTTCAGTCTGGGCGTGGATGTCTATAGTA
AGCAGTTACTTCCTATTGGTGATCAGATAGCTCACCACAGCGGCCCGGTCATTATGGCAG
GAGATTTCAATGCCTGGAGCCGTAGAAGGATGAACGCGTTATATCGCTTTGCGCGGGAAA
TGTCGCTGCGCCAGGTGCGTTTTACCGATGATCAGCGCCGTCGGGCGTTTGGCCGCCCGC
TCGATTTTGTTTTCTACCGTGGTCTGAACGTCAGCGAAGCTTCTGTACTGGTTACGCGCG
CTTCCGATCACAATCCGCTACTCGTTGAATTCAGTCCCGGCAAGCCTGATAAATAAGGTA
TGTCAGGTCTGCCACAGGGCAGACCAACGTTTGGCGCTGTCCTTTTATACTCAAACAACA
AAAGGACAGCGCAATGACAACACAATCCCACCATGACCACGTAGAAAAGCAGTTTAGCTC
GCAGGCCAGTGAGTATTTAACTAGTACCGTACATGCATCCGGGCGAGATTTACAGCGCCT
GGCGGTGCGTCTGGCTGATTATCCTGATGCAAGTGTACTTGATATGGGCTGCGGAGCAGG
GCATGCCAGCTTTGTCGCTGCGCAGAACGTGAGCGCGGTGGTGGCGTATGACTTATCTGC
CCAAATGCTGGATGTCGTGGCACAAGCTGCCGAAGCCCGGCAACTGAAAAATATCACCAC
CCGCCAGGGTTATGCCGAAAGTCTGCCATTTGCCGATAACGCATTTGATATTGTTATCAG
CCGTTATTCTGCCCATCACTGGCATGATGTTGGTGCAGCACTGCGAGAAGTGAATAGGAT
ATTGAAACCTGGCGGTAGGATGATTGTGATGGACGTAATGTCTCCGGGTCATCCAGTGCG
CGACATCTGGTTACAGACGGTAGAAGCATTACGCGATACCTCTCACGTACGAAACTACGC
CAGCGGTGAGTGGTTGAGGTTAATCAATGAAGCCAATCTGATAGTTGATAATTTAATTAC
AGATAAGTTACCGCTGGAATTTTCTTCATGGGTCGCGAGAATGCGTACGCCAGAAGCGTT
AGTAGACGCTATTCGCATTTACCAACAGAGCGCATCGACAGAGGTGAGAACGTATTTTGC
CTTGCAGAATGATGGCTCTTTCACCAGTGATATCATCATGGTAGAAGCACATAAAGCAGC
ATAAATAAAAAAGGCACCGGGGGAATCGGTGCCTTTTTATTATCTGGTTTGTCAGGAATC
TGGCATGTTGTTGTTTTTCACAAACAACGTCAGCTTGTCGCCTGGTTGCAGATTCGCAGT
GTCGCTGTTCCAGCGCATCACATCTTTGATGTTCACGCCGTGGCGTTTAGCAATGCTTGA
AAGCGAATCGCCTTTGCGCACACGATACGTAATGCTATCGCTGTTGTTTGCCAGTCGCTG
TGCGCTACTGCCTGCACCAATCGTCAAACTTTGGCCTGGCTTCAGCTTAGATCCGCGCAG
TTTGTTCCACTGCTGCAAATCTTTGGTGCTTACGCCGAGACGTGAAGCGATACTTGAAAG
CGTGTCGCCAGAGCGTACGGTGTAAACACGGCTGTTAAGCGGCGTATTGTCGGCAACCAG
CGTCGACTGTACAGCAGCAATTTCGCCTGAAGCGAGAGATTCACGCAGTTGATCTGCATG
CTTCTTTGGCACCATCACGTATTGCGGACCACTTGCGCCCAGCGTGGAGCCTTTCACGCC
AGCGTTGAATGTCTTCAGCTTGCTGACGGAAATCCCCGCCATATCTGCAACCTTCGCCAT
TTCAACCGGGCTGCTCAGGTGCACACGCGCCAGAGCACGGCTTTCATCGGTCGTTGGCAG
ACGTACGCCATAACGCTTGCTGTTTTTGAGAATATCACTCAATGCCAGCATTTTAGGCAC
GTACTGCTTCGTTTCCTGCGGCAACGGTAACGACCAGAAGTCCGTGGATTTCCCACGCGC
TTTGTTCGTTTTAATTGCCTTCATGACCCGACCTTCGCCGCTGTTATAAGCCGCTACGGT
CAGAAGCCAGTCGCCGTCAAACATCTTGTTCAGACGCTGCATCATGTTCAGCGCGGCAGT
TGTTGAAGCAACAACATCGCGACGCGCGTCATAATTGCGGGTCTGTTTCAAACCATAATT
GCGCCCCGTGCTCGGAATGATCTGCCAGATGCCTGCGGCATTGGCGCCAGACGTTGCGTG
AGGATCAAAAGCGCTCTCCACTATGGGTAGTAGTACCAGTTCCATAGGCATGTTACGTTT
TTTAACTTGCCCGGCTATCCAGTACATATACGGCTCTGCCCGTAAAGTTACATCGTGGAG
ATAGCTCTTATTGCGTAAATATTTCTGTTTCTGTTCGCGAATCCGGTCATTTTCCGGAAT
TCCCATCTTTAGCTCGTCGCCAATGAAAGCCCACAAGTCACCATCTGGCGCGATAGACGT
CCCATCGTCCATCCATCGTGCCTGACTTGTAAACTTTGCTGCTTCCCCTTGACCAGCTGC
AGAAAGGCTCTGTGCGTGCTGTTGAACGTTGCCGGTACTCTGGCAACCCACGAGCAGGAC
AGAGGCGAGTAATATCGCTTTTGCCTTCATGTGTGTGTCAATAGTTGCTTAAAAGACGAC
CGATCATAACGGCGAACGGAGCCGATGACAAGAAAGTTTTATCAGAACCTATCTTTCTTT
GACCTTAACCATGCAAAACGTTCTTCAGGTTGTTGCAATAATGTTTCTTCATTAATTACA
TTAATTAAATCAATATCTTCTGTTCTTAAAAAAACATTAATTTGCCGCTCATTTTTCAGA
ATTACGGGTAGTGTTATTTGATTTTTTGCCCGTAACTCCTTAACTTTACGATAATAATCA
TTTATGGACAAATCGTGCGGAAGAATACTCAAAGCAAACTTCATATTTGATAACGTATAT
TCATGAGCACAACATACCAATGTATCGTCAGGTAACGCACTTAACTTATTAAGTGATTGA
TACATTTGTGATGCTGTCCCTTCAAACAACCTACCACACCCACCAGAAAACAGCGTGTCG
CCGCAAAATAGATAAGGTTTACTGAAGTAACAGATATGTCCTAAAGTGTGACCCGGTGTG
GCAATTACACTAAATTCATGCCCCAAAACGAAGGCAGTTTCGCCATCTTTGACTACCTGT
GTTGTTCCCTTATCTTGTGTCTCTTGTGGACCATACACCACAATTTGCGGAAACTTTTCC
ACCAGTTCTTTTACGCCGCCAACGTGATCGTGATGATGGTGGGTGAGAAATATGGCCTCC
GGTTGCCAGTTATTGGCGGTAATGGCGTTTAATACTGGCTCTGCGTCTCCGGGATCGACA
ATCAGGCAGCGACCTGCTTCATCATTCAAAACCCAGATGTAATTGTCATCAAAGGCGGGA
ATACTGTTAAGATTCATAGATTACCTCTTAGTGTGAAACGGAAGGTTGTGATGAAACCGG
CAAGAGTCCCTCAAACTGTCGTGGCTCCTGATTGCTGGGGCGATTTGCCCTGGGGAGAGC
TTTATCGCAAGGCGCTGGAGCGCCAGCTCAACCCGTGGTTCACTAAAATGTATGGTTTTC
ATCTGCTTAAGATTGGCAATTTAAGCGCAGAAATCAATTGCGAAGCGTGCGCGGTTTCTC
ATCAAGTGAATGTTTCTGCGCAAGGAATGCCCGTCCAGGTACAGGCGGACCCACTTCATC
TTCCTTTTGCCGATAAATCCGTTGATGTTTGTCTACTGGCACATACATTGCCGTGGTGCA
CCGATCCGCATCGTTTATTGCGTGAAGCCGATCGGGTATTGATTGATGATGGCTGGCTGG
TGATTAGTGGCTTCAATCCCATCAGTTTAATGGGATTACGCAAACTTGTGCCGGTATTGC
GCAAAACCTCGCCCTATAACAGCCGGATGTTTACTCTGATGCGGCAACTGGACTGGCTCT
CTTTGTTGAATTTTGAAGTGCTGCACGCCAGCCGTTTCCACGTTCTCCCGTGGAACAAAC
ACGGTGGAAAACTATTGAATGCACATATTCCTGCGCTTGGTTGCTTACAACTTATTGTTG
CCCGGAAACGGACTATTCCTTTAACGCTAAATCCGATGAAACAGAGTAAAAACAAGCCAC
GAATTCGCCAGGCGGTTGGAGCCACCCGGCAATATCGTAAACCACAGGCTTAAACTTCGA
CTTGATAGCCTGTATCTTCCAGTGTGGGATTCATTGCCGCAGCACGGGCCAGTTCATCAC
AGCGTTCGTTTTCCGGGTGTCCGGCATGGCCTTTAACCCATTCCCATTTGATTTGATGCT
GCCCCAATGCAGCATCAAGACGTTGCCAGAGATCGACATTTTTTACTGGTTTTTTGTCTG
CGGTTTTCCAGCCACGTTTTTTCCAGCTATGGATCCACTGAGTGATCCCCTGGCGGACAT
ACTGGCTGTCGGTACTCAAAATGACTTCGCAATGTTCTTTTAACGCCTCCAGCGCGACAA
TAGCGGCCATCAACTCCATACGGTTGTTGGTGGTGCGGGTGTAGCCTGCGCTAAAGGTTT
TCTCGCGTCCGCGATAGCGTAAAATAGCGCCGTAACCCCCAGGTCCTGGATTGCCCAGAC
ACGAACCATCGGTGAAAATTTCTACCTGTTTAAGCATCTCTGGTAGACTTCCTGTAATTG
AATCGAACTGTAAAACGATAAGTCTGACATAAATGACCGCTATGAGCACTGCAATTACAC
GCCAGATCGTTCTCGATACCGAAACCACCGGTATGAACCAGATTGGTGCGCACTATGAAG
GCCACAAGATCATTGAGATTGGTGCCGTTGAAGTGGTGAACCGTCGCCTGACGGGCAATA
ACTTCCATGTTTATCTCAAACCCGATCGGCTGGTGGATCCGGAAGCCTTTGGCGTACATG
GTATTGCCGATGAATTTTTGCTCGATAAGCCCACGTTTGCCGAAGTAGCCGATGAGTTCA
TGGACTATATCCGCGGCGCGGAGTTGGTGATCCATAACGCAGCGTTCGATATCGGCTTTA
TGGACTACGAGTTTTCGTTGCTTAAGCGCGATATTCCGAAGACCAATACCTTCTGTAAGG
TCACCGATAGCCTTGCGGTGGCGAGGAAAATGTTTCCTGGTAAGCGCAACAGCCTCGATG
CGTTATGTGCCCGCTACGAAATAGATAACAGTAAACGAACGCTACACGGGGCATTACTCG
ATGCACAGATCCTTGCGGAAGTTTATCTGGCGATGACCGGTGGTCAAACGTCGATGGCTT
TTGCGATGGAAGGAGAGACACAGCAGCAACAAGGTGAAGCAACAATTCAGCGCATTGTAC
GTCAGGCAAGTAAGTTACGCGTTGTTTTTGCGACAGATGAAGAGCTTGCAGCTCATGAAG
CCCGTCTTGATCTGGTGGAGAAGAAGGGCGGAAGCTGCCTCTGGCGGGCATAAATACCTG
TAAAAGGCGCTAAAAATAGCGGCTTGGGCGATTTTTGCAGCAAACGATTCAAAAGATGAG
AAAAACCGTTGACGAAGGGTGAGGCAATCCGTAATATTCGCCTCGTTCCCAACGGAACAC
AACGCGGAGCGGTAGTTCAGTCGGTTAGAATACCTGCCTGTCACGCAGGGGGTCGCGGGT
TCGAGTCCCGTCCGTTCCGCCAAATTCACTCATGAAAATGAGTTCAGAGAGCCGCAAGAT
TTTTAATTTTGCGGTTTTTTTGTATTTGAATTCCACCATTTCTCTGTTCAATGATTTTAT
TCTGGCGTAAGTGCGTGATTCTCGCTTGTTGTCTCATTCATTAAAATTCAATAATGATAT
CGAACCATTCAGCTTAAATATATTTCCAGAGAATAAATTTATATTGATTAAATGAATGTA
TATTTCAAATTGATTTTGTTTGTTATTATTTAAGTGGGGTATATAATTAGAGTCCGTTAT
CAATGCTAAATATTCTAATCATTATGACAGGCGAGGGAGTGTCCAATTATGAATTCAAAA
AAGCTTTGTTGCATATGTGTGTTATTCTCGCTGCTTGCAGGATGTGCCTCTGAATCTTCT
ATTGATGAAAAGAAGAAAAAAGCTCAAGTCACACAAAGTAATATTAATAAAAACACTCCC
CAGCAACTGACAGACAAAGATTTATTCGGTAATGAAACCACTCTGGCCGTATCCGAAGAG
GATATTCAAGCTGCGCTTGATGGAGATGAGTTCCGCGTTCCCCTTAATTCTCCTGTAATA
CTTGTTCAATCCGGCAACCGCGCACCGGAAACCATTATGCAGGAGGAGATGCGAAAATAT
TATACTGTTTCCACATTCTCTGGTATCCCGGACAGGCAAAAGCCTCTGACTTGTAACAAA
AACAAAGATAAAAATGAGAACGAGGATGTTGCCAGTGCTGAGAATATGAACTGGATGCAG
GCACTGCGTTTTGTGGCTGCAAAAGGACATCAGAAAGCGATTATTGTTTACCAGGATACA
TTGCAGACAGGAAAATATGACTCTGCGCTGAAATCAACAGTATGGTCCGACTATAAAAAT
GAAAAACTCACCGACGCTATCTCCCTGCGCTACCTGGTACGTTTCACGCTGGTGGATGTG
GCAACAGGTGAGTGGGCTACCTGGTCGCCGGTGAATTATGAATATAAAGTGCTTCCACCA
TTGCCCGACAAGAATGAAGCCAGTACGACTGATATGACAGAGCAGCAAATCATGCAACTT
AAGCAAAAGACCTATAAAGCGATGGTAAAAGATTTGGTTAACCGCTATCAATAATAAATT
ATATCTGCCGCCAGGAATTTCTGGCGGCAATAATACAAAATTCTTTGCATCAGAAATTTT
TCTTGACAAAGACAGTGCAAGAAAGGACATGGAATCCGGAGTTAAAAACTGTTTGTTTTA
GAATATTTAATTATTTAACTGCTGAATCTTCCTTGCGAGAAATATATTCATTATTACATT
TCATGCCATTTTTAATATAGATTGCTCCTGGGAAAATCCCCGTATTATTACCGCAGGGGT
GATAATTAGCATTGACATATCCTGTGACAAAAGGAGCTATTAAAGGTGCTATTACGATAG
CTATTAGTAAAAATATAAGAGTTAGCTGTATTGTTATGTCTGTGGCGAAATTGACTACCT
TCGTTTTTTTGATTAAGAATGATTTTATTATCGTAAGTAAAATTACATGAACATTTAAAA
AGGAAAACGACATGAAACCAAAGCACAGAATCAACATTCTCCAATCATAAAATATTTCCG
TGGAGCATTTTATTATTGAATATAGAGGTTTAACTCCGGTAAAAAACAAAGAAGCATTGA
ATGCAGGGAAAAATAATATGGCCATAAAAAACATCGAAAGAAACTCTTTTAATTTAACAT
GTAAACGCATGGTTAATCCTCATATCACGGGTGGAGTGTTAAGAACATACATAAATGGAG
TCATGTTTTCCCTTTTCCATTTATCAAGTTCCTGTTGCCGTTTTAGTCCATCTCTAATTG
CATATTTTAATTTTTCTGATAAATGGCATTGAGCATCGATTTCATTTAAAACAACTGTAC
ACACTATCCCTGTCAGTAAAATTGCTCCTCCGACAAGAATTACTGGAAAGCCAAAGCTAA
CACAGGCAAAAGAAGCCAGGCTTCCAATAGCGGTTGCAACACCACCGGCTATAACTGCTT
TGGCCACATCCATTGAAAAATCGCCAAGAAAATTAACCAGATCTCGCTCTGAACTCATAA
TAAATTCTATGGTTCTCCAGGCTACTGAAAACCAGATACAGAACTTAACTCCTTTTATTG
ATTCAGATAAAGCTCCTCGCCAGCCAATAGCGAGTTCCAGAACTTGAGGCGCTCGTGAAG
AGAAAATATATTTACCGAGCTTTTCTAAAAGCCAGGGGCTGGATGTTGTGATTTTTATAT
ATTTCTCTCCAAGTATTTCAAAGTAACTTGCTTTTGTATACTTTAAGGCATTAAGGTTAA
ATATAATTTTCCCATTGTCATCAAACTCAGTCATTAATTTACTCGCGTTAACTAACCAGG
CGAGTGTATCTTTTATACCTGAAGGATGTGTAGTGATAAAATGAATGTAATCAAATGATG
TTATTGGGCTGAGTATTTTTTTTGCAACATCAAGTGTCAAGAGAATAACATGATGAGTGT
TCTGATGCCTTAACTCATCAATGAGTGGGACGTCGTTAAGATAAGGGTGCTGAGGTACTA
GCTGGTTTATCGGCTGAGCCCCCCGAAGAATGTCACCCACATAATCAGCCCACTGTGCAT
TCTGTGTGTTGTTGTTATTCCTTAAACCAGCCATTTTATCTCTCCGCAATAGTAATTTAT
TATGTTATTACAGTAAGTTACTGTACACGATCCTGCCATTTACTCATTGCATTCGTACCG
GCTAACGTATGCTCCCAGGAAATATCTTCATAAATAAAGGCAATTCTCTCCTGTGGTTCC
AGTTCTTTTTCCAGGACAGCATGCGGTGTGACAAAATCAATACTTGATATTCGGGCTTTT
GACAGATTTATTTTATAATAAGGCTGGTAAATACCCGCTTTACTGGTTCGGTAGAGTATA
AATTCACATATTACCATTTTTTCATTGTCACTAAGTGCTTTTGCCAGCAATGGTGAGGAT
TTATCAACCGGTTTGGTGATAATTAATTCATGATGATTGACATTTTGACTTCTTGAGATG
GAATGCATTAACGCATAAACCATGATCTGATCTTTATGTTCTGGCTGCGCTTTGTTTCCG
ACAGAATCAAGCGTTGAGCAACCTGCTGAAATTAGCCCTTGTGTCTCTCCACTCAAAGAT
AAATAACTTATATTTGCCATGATAATCTCCTTTAATTAAATAATTATTTTTCGGCCGTGG
TACCGGTTGCCGCCTCTGGCATGACGTTATTCTTCAGCAGCAGCCAGCGGCTTAACACGC
CTTCGAGTCGCTCATTAATTTGTTTTTCCAGCGCATCTGTATTCTGCTTCTGCGCACGGG
CATCATGGTACTGCGTCAACAGAGACTCAACGGGTGTTTCCTGCCCCAGTCCCCGCTCCG
CCTGCCAGATGACATTTTTGATATAGGAAAGGGTTAGTCCCTCTTTCTCGCGCTGCATCA
CTAGATCTGCAAAAGCATGTAAGTCCTGGCGGGTCTGCAACCAGCCACGCAACTGCGGGC
TACTCTGTGCGCGGGTTTTGAGTGCCTCATTCCATTGTGTCGAGGCCTGTTGCTGTTGCA
GGCTTTCCGGCCAGCGACTGTCGGCAACACGCATCATCTGCATCCCGGTTTCCAGCGGCT
GTACCGGGGAGGTATCAAGAAGTTGTTGCAGCCTGCGCTCATAGTTTTCGAGTTCAGGTG
AGGCCATCCACACCGTTGCTGCGCCCTGAGCGGTGTCGTTAACCTGTAACAGTTGCTGCT
GCACCGGATAGACCTGCCACCACCACAATGCTGAGGCGACAGCCACTGAACAGGCGATCC
CTGCGATAAACCCTCTTACCGTACTGCCTTGCTTTATCACACTGGCCTGTGGGGGATTCT
CTGTCAGACTGCGCACTTCCACTTTCATCTCAGGCAGGCCGGGCAGGGGAGGCACTACCG
CTTCTGGTGTGGAAGATGCCTGTGTTTCCGGGGCATAAATCAGCGTTCTGACCGTGGTCT
GTGCGGCGTTCTCAGTGTTACTCTTCAGCTGGGGTTCAAGCCGTTTACGCGTGTTCTGCA
TAAAATAGAGCAGATTCTCCACGCGCGGAACGCGCTTCAGTTCCACCTGCTGGAGCTTAT
CGCAGATAAGCTGCAATGCCCGCTCTGTGCGGTAGATCAGTGGTAGGTCGGATTCCGCAA
AGGAGATTTGCTGACGCAGAATATTGCCGGTTCGGGAGTTAAACCAGTCCAGCATTTCAG
TACGCGCCGGGCCGCCCTGCGGCCAGAACTTATCCCAGTCGTGGCTTACCATTGCCGCCA
GCAGTTCCGCACCTTCGCAGAATCCCGCCAGTCCCTGTGTCCGTGTCCGGGCAAGCGTAT
AGTAGGTGGCGGTGTGTAAATCCACACCGTTGGCTTTAAAAATCGCCAGCGCCAGCGACT
CCACCAGTTTCCAGTTCAGCTCAGGCTGTGACGGGTGGCTGGCTTTGTTTATTTCCTCGC
GGATGGCGCTGAATTCCGGCAGCCCGCGCGGGTCACTGCCGGTAACGATAGTTTGTGTCA
GTACGTTACTATTCATCCCTGCCTCCTCAGTACAGTGTGTCTGACAGACCAAACTGGCTG
AACAACCCACCGCTGAACGGGTTATCTTCCGTGTCGGTATGCACACGGTAGGTCATCGCG
CCACCGTCCACGCTAAAGCGCACGGTAAAGTTGCCATCCTGTACTCCGGTCAGTTGTCCG
GCCCCGAACAGGCGGAACTGCGCCCACGGCCCGCTGAAGCTGATACTGCGCGGCGCGTTG
CCGCTGGTGCCGATGAGCGTCAGCTTACTTTCGTTGCCTTCGCGCATGTTGTTAGGCCAG
ACCAGATGGGCGGTATAGTTACGGCCCTGGCTGTAATCGACTAACTGACCGTCAAGGTTC
AGTACACTGCGGCGTTTATTGCCTGAAAGCGATACCGTTTCCACGGCAAAGGATGTTCCC
AGACCGTTCTGTTTGCTGAAGAAGATGTCACGGATTTTCTGCGCAGTTTCCAGTTGCGCA
ATAATATCTTCGCGAATAATGACGTTGTTATCGCCATCCTCCAGACTCAGGTCATTATCG
ATAAACAGCTTCAGGTTCTGCTGGTAGAAGGTATCCAGTATGCCATCCGGTTTAAAGAAG
CGTTCGAAGGCATCCAGTGAGGCATCCTGTGCAGAACGCGGATTAAACGGATAGTTATTT
GCCAGTTGCTCGTTAAACGGTTTCACCACGCTGTCGCGCCAGTCCACTTCCATATAATGA
ACAGCCTCCACCATCACCACATGCCAGGCCTGGTCAGCCAGCCTGCCAACCCAGCGGTTG
AGCGGAGCAGGCAGCGTTTTTGCCATCTGGCGGGTGGCGAATATCGGATCGCTGCTGTTC
TGATCAAGCCGTAACTGCACGGCTTTCAGCGCCGATTTCCCTGGTACAGGCGCGTTCTGG
ATTGCCAGCAGGTAGCGGTGCAACTCGGTGAGTTGCTGATACACGGCCTGCATCGTGCTT
TCTTTGTCTTTCTGTACTGCCAGGGTACTGTTTTCCGGGGCGAATTCATGCCCGAGGCGG
GTGAGTAACTGGTAATCCGGCTCTGCCAGGGCTTCCTCCCGTTCTTTGGCAGAGAGTTTT
TCAGAAAAGACGCCTGGCTGTGTGTTGTCACGCAGCACGGTCAGCGCCCGCTGCAAAGGC
TGGTCGCCGCTGATAACCTGCTCCAGCGCCCCGGTCAGTTGTCCGATGGACTCAAAATTG
CGGATATTCAGATTGTCCATCCCGGCCCGCCAGGTGGCGGTGTAGTCGCTGATATACTGC
TCGGTCAACTGGCGCTGGATTTCCGCGCGGTCGGCGTCACTGTATTTCACATTGCGGGTG
AGGTTAAGTACCCAGGAATCCATCGCCGTCAGTTCAACCAGTTCATCGCGCTGTTTTACA
AAATAGCTTTGCAGGCCGTAACGGGTAAGAAACTGTGGAACAACCAGTTTGTTGTCATCG
GCAGATGTAAACACCTGGTCAAAGGTTGGCCCTACCTGGTCACGCAGATTGAGGTCGGCA
GGAAGAACGCCCAGCGCCCGCGTTTTCAGGCTCTGGTAAACCCGCTGGTAGACAGGCAGT
TTGCTCAGTTCTTTCTGTGCTGATACCACGGGCTTGTCATATGGCGTCCAGCGGCTGATG
GCGTCACCGTCGCCCGCCTGACGCTCTGCATGCCAGTCAGTATGAGCCAGCGCGTAGTCA
AGATGGGACATCAGTTGTGCCTGGATATCGCGCTGGCCGTGGAATTTTTCGCTCCAGCGT
TTTGCCATATACTGCTTCACCACCTGATTGTTACGTCCGCTTTTGTCCTCCAGCATTCGC
ATCACGCGCAGCACCGCGAGTTTTTCTTCACTCTCCGGCGGCGCGGCGTTCATCGCTTTG
ACCAGCCCGTTAAACAGCGAGGGCAGGTAACGTTGCTCCAGCAGTTGCAGATAGGTCTGT
TCCACATAAGGCCCGATACGTCGTCCCTGGTACAGTCCCATATCGGCCAGACGGCTGCGG
TCGCCCCAGTCGCCATAGGCCAGTGTGGCATCGCGTACCGGGTTCAGGAGCGGCAGTTGC
AGGTTGCCAAAGTCATCTTCCCCCTGCGGAGGCGGCACGTCCATAAAGGCTTTGGCCTGC
TTAAGCACGGTGATGCCGGACTGATAGTTACCGTTGTAATAGTGATGCCAGCCGGTGATG
AGCAGCAGTGCTGCCACGCCGCCTGTGGCAGAGAAAACCGTCAGGCGGCGACGGGAACGT
ATCAGCCAGGCGCGGCTCTCTGTTGCCAGATTAGGCTCTGCGAGTAATGCCTGCGGGAAC
AGGCTGCGGGTGAAATAAGGCGCGGTGTCCACCAGGGGCCAGGACGCCAGTGGGTTATTG
CCCAGCCGGTACTGGCGGGCGGCAGACTGGGTGAATATATCATCCATCTGTCCACGCTGA
AGCGAAGAGGTGAGATAGACACCACGCAGCATCACGTTCATATTTTCGCCATCAAGCAGA
CCCTCAAGCAGTGACACCAGCGGTTCACGGCTTCCCTGCATCTGGCGGGAAAAACTGAAT
AAAGACGCGCGGGTGTGAGTCTGAGCGACCATCAGATCCGGCAACGCCAGATTCATTCGA
TCCACCCATGTCTGCCAGAAAGCATTCAACTCTGTTCGCCAGTCATCATTTTCATGGGCA
CGGCGGGTGAACGTGACGCCCAGAATCGCATCGCGATCCTGTCTGTTGAGTGACTGGAAC
AGGGCGGCAAAACCCTGTAATAAATCAAGCCGGGTCAGTACCACGTAAACCGGTAACTGG
CAGTGAAGATGCTGGCGTATATCCTGTAAGCGGCTGCGCAGCGTCTGTAACAGATGCTCG
CGGCGGCGTTTGTCTGCGGTCAGCAGATCGGGTAAATCGAGTGTCAGAATAATCCCGTTC
AGCGGCTGGCGCGCGCGCTTTTCTTTCAGCCAGCCGAGGGCATGTTCCCACAGACGGCGA
TGCAGGATATCCGCATCAGCGGGAGCGCAGAGTGTGCCGTCGATATCAAAGATCACCGCC
TGTTTACCGACATGGGGCGTGAGGTACAGGCGTTGTTCTGCGCCGCGTGCGCCCTCCGGG
GCATAAATAATGTCGGACGGAAACCCCTCGCGCAGCAGTGTCGTTTTGCCACTGCCCGCC
GGGCCGATGACCATATACCACGGCAACTGCCACAGGAAACGGCGGTTGTCGAGATGGCGT
TGCAGGCGCAGCAGCCAGCGGTCAAGATAACGCTGCTGGGCGTTCAGTTCCACGCTGAGC
GGATCAACGGCTTCCTCGCGCTGTTGCTTTTGCATTTTTTCAAGCTGTTGCAGGCGCTTC
ATCACCCGGACGGTAAGCCACACCAGGGCAATAATCCCCCACGCCGCCGTTGCCAGCCAG
CGGTTCGCCAGTGGTTTGAGCCACTGCTCTTCATACAGCGTCCACGTCGGGCCTTTCCAC
CAGATCCAAACCAGCAGGAAAATCCACGCCAGTATCAGCAGCCAGAATGCAGAGACTTTA
AATCGGGGCATCGCCGGGCGCAGGGCTGATTTGAGTCCGCTGAATAGTCGGGGTGTTGGT
AATCTGAACACAAAAACTCCTGTTCTCTTTTATTGTTCTGCCGTGAATTTTTGTTCTAGC
TGCTCAAGCAGGGACGGCTCCCAGTCTGCCACCATCATCTGCAATCCCATCCTGAACAAC
ATCCTGTACTGCTGTTGCGCAAGCTGTACCAGCCCCGCCTCTTCCATAAGCTGCGCGCCA
AAATACTGCCGGTGGAACTGGTCGCGGGGTTCACCGGCGGGTAACGTATCCAGATACCGT
AAGGCGGCTTCCAGCCCCTGCTCATCAAAACACAACCGCGCAGCCTGAATATCTTCATTA
CTCACCTGTATGACTGGCGCGGACTGGTTACCTGGCTGATTTGCAAGCCATTGCTTCGTT
TTTTCAGAAACAAACGGTGTGTGGTCGTTAAACAGAAGATCAGCGAGCGCGGGCAGACGG
CCAAGAAAGGAAACGACTTCATCGCGGATGGCATCGGCTACAGCGGTATAACCAAGACGG
TGCGCCGTCTGTGCAGAAATGTAGTGACCGTCCAGCCAGTAGGGTGCCAGCAGTACGCTT
TTTTCCACCTGCTGCCACAGCTCCATATCCGCGCTGGCAAGCCGGGACTGGTAATCCGCC
ACCATATCGGCAGAGACCGCAGCCAGTGGAGTACGTCTATCGCTTTTCGCCTGGGGCGTA
CTGGTGATGGTTAGCCACAGGGCATGGCGACGCAGGCGATAGCCCTGCGGCGATTCCGGT
TGGCGCTCGCATAAAATGGCCGCCACTTTTAACAGTGTGTCGCGCCAGGTTTTGTCGTCG
TGACTGTCGATGGCGATCTGTGGAGTCGGAGTACTGGTATGCGTCACGCCGCTTTCAGAC
GTGGCGATCGTCTGTGGTGAACTACTGGAGGCCGCCGGAGTGGGGGCTGGAGCCGGTGCC
GCACGATTAAACGCACGCTGGTAAAGGGCAAAAAGATCATCAGTAGCCTGTGCTAGTTCC
GGGGCATTATGTGACTGCCAGCATTGCGCCAGTTTCGCCAGTTCACCTAGCAGCGCATCG
CGCTGCGCTGTGGCGGCGTTCTGTGAAAAAGCGTCAATACCTGTTTCGAAGCGTTTAATA
ACCTGGCTGGCAAAGCGTTTTTTATGTGCCATATTCTGCGGCGCGGCTACCGCCCAGTAA
TGCTCCACATACAGCGCCAGCAGGCGCAAGGCCAGGAGCGGATCACCGGCATGTTGCAGG
GTTCTCAGCAGATGCGCCAGCAGGCGAAAATCCTTACTCTCCGAAGCCAGAAGGACCAGT
CCCCGGTGCTGGAGTTCAGGGATATCCAGCTGGCTGTGCGCCAGCGATCCCAGTTTGACA
ATCCCACCGTCGATATACTCCCAGTCCGGGTTGTCGTCCTTCAGCGCCGATGCCAGTTTC
TCTTCCGGCAGGTTTTCCAGCAGGTGCGATACCCAGACATTCGGATCGCGTAAGTCCATT
GCCATATTTTTATTCTCCCGCCCAGTGGCAGGCATCGCGCAGGGGAGCAATCGCCCTTGC
CAGCCCGTCAATGTTAAAGGTCAGCTTTCCGGCGGCGTTGTCTGCGCCGGTATCCACCAT
CAGCGTTTTTGCGCCGAACAGTTGCTTAATTTCATCAATCCCGGACAGCCCCCGGCTGGA
TTCCAGCAGAGTGCCGTTCTCGCGCACAAACCAGTGGCTGCGCAATGCCCGGCTGTCGGC
ATTCAGGGTGACGGCGATATCATGAACATCCAGAGGGTGCATCAGCGCCACCTGCATCCG
GGTGATATTGTCCACGCAACTGAACATCAGCACCGGGCGCGGCGGAACATGGCCGATAGC
CGGGGTGGTTATCACCACCGTCGGGCGTTCCCCCGGCACCTGCGTCACCAGCAGCTCTGT
GGTGTTGCCCTGGCGGCGTTTTTCCTGCTCCGTAGCGCGGGTCCAGGCTTCGCCCACAAA
GCTGGCTTTGACCAGTGCCCCGTTAAATCCTGACGGGGACAGTGGTGCCAGCAGGCGGTC
GTAACAGTCAAGCCGCTCCAGCGCCGCCGTCTCCTGCCGACAGGACTGCATGGCATGTAA
CGTGGCAGTCGCATCCGGCGGGGTCGCAGTGGCGACGGCTACCTCCACACCGGCCAGTGA
CGATGTTTCTGCGGGCGCGGCACTGGCGGGTAAGCCCGCCACCAGGCCTGCGATAAACCA
TCCTGTCTGCCGGAAAACGCGCAACCTGCTCATAAATCCGTTTCATCCTCTGTGACAGAC
TCGTCGTCCAGAGCATCTTCCACGTCTGCCGTGAACGCGCCGTCTGCCGCCGACAGGCGG
ATGCGGGCAATCGCCGTGTTGGCCGCCATTTTCTGCAACAGCAGCAGCGAGAGCGGGGGC
AGCATGTCGCCGTCAATGACGGACTCCAGCATCCTTGCGCCGTTTTCCGCGCGGGTGACG
CGGCTCATGATCTCGTCCGTCACTTCCGACTCAATAATCACGTCCGCATCAAAGCGGCTG
CGCAGCACGTTATCCAGGCGGGCCAGTTTCCCGTCGATAATGGTGGTGAGCGTCTCTTTC
GACAGAGGCAGGTACGGCACCACTTCCATACGCGCCAGCAGGGCTGGTTTAAAGAAGTCC
GCCAGCACCGGATACAGCACTTCCTGCATGGTTTCCGGGTCATCCGCGTGTTCAACAATC
ACCTGGTAACCAAGGTTGGAGGTGAGGAAGAAAACGATATTCTTACAGTCAATCAGTCGG
CCTTCGCCGTCTGCCATCTCGCCCTTGTCGAACGCCTGGTAGAACAGGTTGAGGACATCC
GGGTGCGCTTTTTCCACTTCATCAAGCAGCACCACCGAGTACGGTTTCTGGCGAATCGCT
TCGGTCAGTACGCCGCCTTCGCCATAGCCGACATAGCCCGGAGGGGAGCCAATCAGCCGC
GAGACGGTGTGTTTTTCCTGGAACTCGGACATATTGATGGTGGTCAGGTACTGGCGACCG
CCGTAGAGCAGTTCTGCCAGTTGCAGGACGGTTTCGGTTTTACCCACGCCGCTGGGACCG
GCCAGCAGAAACGCGCCGAGTGGGCGTCCCGGACGACGCAGGTCGGCGCGTGCAGTCAGC
AGGTGTTTATGCAGGCTGGCAATCGCCAGGTCCTGGCCTTTGATGGTGTCACCCAGCCAT
ACCGGCAGGTCGGTGATGACCGACATCTCATTCTGTGACAGGCGGTTAAGCGGTACGCCG
GTCCATTCGGCAATCACCGCCGCAATCTGTTTTTTATCGACGTGCGGGGAGACCAGCAAC
CGGTCGTTATGCAGGGCGTCCAGTTCGGCAGTGAGCTGTGCCAGTCGCTGCACCGGGGAA
ACTGTTTCTGCGGTCTCTTCCGGCTGTTCGCTGCCAGCTTCATCAGCCAGTTTAGCACCG
GTATTATCCTGTTCTGACTCTGGCTGCGTATCCTCCACGGTATCTGCGTCCGGCAACGGC
GCCGCATCGTCCTCTGCCACGCCCAGTAACTGCTGGCGCAGCGCAATAATCTCCCGGACC
AGCGTCTGCTGCTGGTGCCAGGCCGCTTCCAGTTCATCCAGCGCCGTCAGCGTTTCATCA
TACTGCACCAGCACCTCGGTCATCCGTGATGTGTCGGTACGCAGTCCGATGCGAAGCTCG
CGCTCAAGCTGGCGAATTTCCGCCTCCTGCTGGTGGCTCAGAGTGGTCAGCGCCGAGATT
TGCTTCGGCGGCGACGACAGGTTGATGGCCACACGGGCGCAGGCGGTATCCAGCACATCA
ATCGCTTTGTCCGGTAACTGACGCCCGGAGAGATAACGCTCGCTTAATGTCGCAGCGGCC
TGCAAGGCGTCATCATCAATCAGCACGCCGTGAGACTGTTCATAGACCGCCGACAGACCG
CGCAGAATAATGGTGGCTTCGGCAGCGTTGGGTTCGCTGACCTTCACCAACTGGAAGCGG
CGCGACAGGGCGGCATCTTTTTCGAAGTATTTTTTGTACTCGCTCCAGGTGGTGGCGGCG
ATGGTTTTCAGCTCGCCGCGCGCCAGCGCCGGTTTGAGCAGGTTGGAGATATCCAGCCCG
CCCTGCTGGTTGCCCGCGCCAATCAGGGTATGTGCTTCGTCGATAAACAGAATGACCGGC
ACCGGGGAGGAAATGACCTCCGCCATCAGCCCTTTGAAACGTTTTTCGAATTCACCCTTC
ACCGACGCCCCGGCCTGCAATGCGCCCAAGTCAAGGGTCATGATATCGGTGTTTTTCAGC
TTGTCCGGCACCTGGCCTGCCACGATGCGCAGCGCCAGCCCTTCAATCAGTGCGCTTTTG
CCCACGCCCGCTTCGCCCACCACCACCGGGTTGTTTTTACGGCGGCGGCAGAGAATGTCG
ATCATCAGGTCGATTTCGTGGTCGCGGCACAGTACCGGGTCAAGCCTGCCGTTACGGGCG
TCTGCGGTCATGTTTTTGGCATAGCGGGCAAGCAGGGTGTCAGAGGCGTCCGTCATTGTG
CCTGCGCCTTTACCGTCTGCATCCGGCACGACTGATTCCGCCGACTCCTGTGTCCACTGC
ACAAAGTCCTGTTGCAGACGGTCACGGTTAATGCCGGTCAACAGCCGGGCGGCAGCAGGC
GGTATATAACGCAGCGGCGAATGCAGCAGGGCCAGCAGCAACACGCCGCCGCGCAGTTCG
CTGTGCTGCATCTCAGCCGACGCCAGCAGCCAGCCCTCTTTAAGCCACTCAACCAGCATC
GGGGAAAACGCCGGGTAGCTGTCCGCAGAACGGGCGGTTGTGTAGTTCTCTACCGTCAGC
GCCTGGCGCAACTCTTCCATGCCAATATCGCCCTGGCGGGTAATAACCCGCAGGTCACTG
CGTGGCATGGCGAGCATCTGAATGAGCACATGGCTGACGGTAATTTCCGCTGCCTGCTGA
CTCATACATTCAGAGGCGGCCATCTCCAGCGCCTGGCGGGAGAACAGGTTCAGCCGTTTT
ACCAGCGTGGGAAGATCAATCTGGATCATAAACGTCCTTATCGAAGTAATTTGTTTAGCT
GGTGCAGGATGTCCTGCGTCTGGCTGTCCAGCCGCAACAGATAGAACAGGTAAAACAACG
CCAGCACGACAACGCCACCACAAAAAATATGTTTAACAGTCAGGCGACTGATGAGCTGAT
AACGCCCGCCCTGGGTTTTTTTGTCCTGGTGTAACAGCGGGAAAGGGGCATCGCCGCGCA
GTTTATGCTGAACGTGGTACAGACGGCGGTAGATCTGCTCAAATTCCCCCTGATCCTGTG
CTGCCACTTTGTAGCGCCCGCGAAATCCCAGAGAAAAACAGATCCAGAGAAATTCCAGCA
GATCCTGGTAACGTTTGGGTTCACGGATCAGGCGCTCCAGCAGGATGAAAACTTTCTCTC
CACCCCAGGCTTCGTTGTGGAAATGGACCAGCAATGACTGCTTGATCCACTCGTTCTTGT
TTGACCAGCCGTTACCGAGCGCCGCTTCATCAATAAACGTGCAGAGGATGTAGCGAAACG
AGATAATCACGCCCGGTTCGTAGCCCTGCTCCTGAAGCAGTTGCTCCACGGCCTGAACAT
CCGTCACCACCTGAGCAAAAAGATGCTCCGGCATCGTCTGGCTGTTCATGGTTGAAAGGC
GCATTACCATACCGAGTAGCGGCGTGGCCGCGTCGATCATCGGATTCAGGCTGTTGCCAC
GAAGCGCGAGATGGTAGTTGCGCTGGCTTTTTTCGTCGTATCCGGTAAATGGTGGCAGAG
ACAGTGACCCCTCATCCATCGTCTTACCCTCTTATCGCCCACAGTTGCATGTTCAGATCC
GGGAAACTGCCGGATACATGCAGTGCAACGGCCCCGGCGGCAGCCATTTCTGTCCAGGCC
TGTCCGCTCTTGTCGAGTTCGAAATAGCTGAACCCGGAATGGTAAGGAAGCTGGCGGGGA
GCCACCATCAGTGCGCGCAATGGAATGCCGGGGATCTGCACACTGACCATATTGCGGATT
TTTTCCGGCGAGGAAATTTTCGACTGCTGGATAAACTGGCGCTGGATCTGATCGACCGGC
ATGTTTGCCGCCACGGCCAGCACAAAGGTGGCAGATTGCAGCAGTTCTGTGTCATGGATA
TCGGCCTGCCAGATACCGTCACGCAGATGCAGCGGCAGATTGACGGCTCTTGGCGACAGT
ACGGTATGCAGCGCCCGTTTGACTTCCGGTAACAGCGTTTTAAATGTTTTGGTCAGGTCA
TGATGATCATACACATCAAGCGGGCAGGGCAGGCGCGACGGCTCGGTAAAGGTCATCAGT
TCACCCAGCAACCCGGCAAGATCAAGGTAGAAATCTTCCGGGTGGAGCTGGGATCGACGG
GCGTGATGGGTAAACCGGGTCTGGTTACGGTTAAGTAACTGCAACATCATAAATTCCGCC
ACATCCGCGATGCCGCTCTGCGCCGGAGAGCCAATGCGGTTTGCCAGATCGCTTGCCCGT
CCGCCAATGGCCCCCTGTACCTCTTTGAGATAAACACGCAGTTTCTTACTGACCTGAATA
TTCTGGCAGGAGGGGATAAAATCGTCATCCAGCGTCAGGGAGCCGTCGGCATGGCGATCG
CTGATACGGCAAAGCGGGAGCGTAATATAGGCGCTCATATCTTCTGCACCGCTCATAATG
CGCGGCGTCAGTTGTCCCAGCGTCAGTGTTCGCGTGTCACCTTCTTCTGAATGCAAATCC
CGGACATCGGCATAATTCAGCCGGTAACGCCCGATTCGCCGCCCGTCGCTGATTTCATTT
CTCACATCACTGGCGACCGGCAGAGCGAGGTAGATATTGCGGCTTCTCTCGTCCGGAAAA
TGTTGCGGGTGCAGCGGATCGGGCAGTGCGTCCTGGTCGGGGATAGAAAAGACGGTGCCG
TCGGGCAGTGTGCCTGACGCGCTGTCAATCATGATCTTACCCTGTGCCAGCAGTTCATTG
TTGAGAGTGAGTTCGGTAAATCCCCAGGATAAATCATTCATGGCCCGGAAACGCTGGTTA
TCCAGGTAGTCGTTGTAACGCTGCTGCTGCTGGAAATGGTGTGGACGCATCAGCATCCCT
TCCTGCCACATCACCTTGTTGCGGGTGGTTGCCATAATTATTCATCCTCTTTTTTCATTT
CGATGCTGCTTTGACGTACATGCACCAGCAGGCGGTAATGGTGGCCGGTTCCTTCCACCG
TCTCGATTTGTTTCCATTCAGTGGCCTGGTCATCGGAGAAATAGGCCACGACACCAATAA
ACTGCGTTTTCTCATCCAGCTTTACCGGCGGCAGGGTTTTGATGGTGTCCGGCAACAGGT
TGAAATCCTGGTGGTCGATATAGTTTTTACCCAGCACATCCGGTAGCGGCGTACTGGCTA
TCTGGTCATAGTCGGCTGCCAGCAATTTTGAGTCGTCAGTCAGGTACACCAGTTGCACAT
CCACGGCGGCTGATTCACCTTCCGCATTGGTATTGGTGTCCGGTTCGGTCAGCAGGGTGA
CGGTTATTTCCGAAGGTTGCTCCTTCAGGCTCCCGACCTGGATATCCGGGTTTTTGATCA
CCTCACTGATTTTTTTCGCCGTTTCGCAGCCGGTTAATATGACGCACATCAGCACGCAGG
CCAGAAACGCCTTCCTGTTCATGCTTCCGGCTCCCGCTGTTTTTCACGAAGCACCCGGTC
ATAGACCTGGGCGTAGACCTCGTTAAACAGCATCTCAAACCCCTGCTGGCGATCGGAGGC
CAGTTCTTCGTAATAATGGCTGTACATTTGCCATGCTCCGGCATCATCCAGCGGCTGGCG
CAGTTCATGGCTGCGGCGGTACTGCACAAAGCGGCGCAGCAGATTTTGTGGTGAGAAAGC
ATCCAGCAGGACACGAAGCGACTCCACAATCGCTGCCCGGTTAGCTTCTTCGTGGTGGCG
GACATTGCGCAGGCTTTCACTGACGGCGGCGGGAGCCGCCAAATGTACCGGGCTTTTACC
TTCGGCAAACATTACGTCGAGCGCGGTGGCGTAATCCATGTTCAGGCGCAGCGGGTTATC
TTCCAGCGGGCGCAAATGTTTGTCTGAGAGGCTGTTACGCTGCTGCTGCAAATCGAGCAG
ACCTTTTATTGCGGCCTGTAACGTTCGTCCGGCCTCCTCCAGAAAATCATCCGCATCGTC
GGAATTGCTCATGGTAAGCGAGCCGCCAAGACCGCGCAGTAAGGGGGTGACCGCAAGGTG
GCGTTGCGCCATTTCTGCCGCAGAGACGTCGTCATTACGATCGCCGGGGCTGGCATAAAT
GGGCGGCAGATCCATAAACGGAGTATTGATCCCCCCATTACTTGCCGGATCGGACAGCGG
TGCCGATGGCCGGACAGCCGCAATGCCTGAAAGCGGATCGCCCGTGGTAATCAGGCTTTC
GGACTGAAGTGCCTGGAGTGGATCGGCAGAAAAACCGTTTACCACGGTGTCTGCAAGTTG
GTGCCGGTGAGTCATTCCCGGATAGTGTGGCGTACCCTCCGTTGATAGCAGGGTATCCGT
GAGCATATCGCGATTGGTAACGATGGTTTCGGGAGTGGCCATTTCCTCATCGTAATGGGG
AATATCTCCCCGGTTCAGATGAACCCTCACCATCAGCCGTCCGATCTGGATCTCATCGCC
CTGGCGCAACTGTATTAGGTCTGATGTTGCTGTGACTTTTGCCTGATTCAGCCACAGTTG
TGCCGTCTGCGGGCGCAGACAAAATGTGCCATCGTGCAGGATAACGGTAAAAGCCTGGGC
CGGAATGCTCTGCTGACGATCCTGTACCGACCAGTGGCATTCGGGGCCATGGCCGACATT
TCCCTGCTGTGTGAACAGACAGCGCGCCGCCCGTCCGCTTTCCAGCTCACTGCCGTTAAT
GACCTGCAATGAAAGCGTCTGTAGTTTCTCTTCCGGCATATTCTGCTCCGTGATTATCAT
AATTTACGACCGTACCCTGATGGTGACTGAGGGTCGTTCTTCCGGTGTGCCGAGGAAGCT
GGTCCAGCCCAGCAGCGCACTTTTGTTATCGCCCAGGCGCATTGCGCCCACCTGCTCCGG
CGCCAGCCCCAGATGTAAGTCCCAGGCAAGCTGATCGCGCAGGATGAAGGACACGAACAT
CGTCAGTGGCAGGAAGTTTTCGCCGGACGGCAGAAAAGAGAGGAACTGTTTTCGGGTCAG
GCTGGTAATACTGAGCTGGAATTTTCCGCTGAGATCGGGCACTCGTGTACCCAGAACAAA
GTTGCCCAGTACCGATCTTCCCGCCAGTTTTTCGCCATTTTTAAGAGAATAGCTCCCCAG
ACTATTTTGCTGATCCGGTTCAATATCCACCTTGCGACGTTGCCAGTTTTGCAGCGTCAC
TTCTGACAAATCAAAGCAGTGGGACACCAGGCCACAGATTATTTCCGGGGATCGTCCCGG
ATTTGCCAGGATACCGGAATACGCCAGCATTTTGCTGTGATTAATCGCCAGCTTATCGCG
AAGCTGGCGGTGGCCCAGCCCGACAAGGGAGTACATGCGCTGCGAGAACGCATCCACACC
GCCGTTACGAAAACTGATGTGATAGCGGTACTTACGCCAGATATGCCAGACAAACTGGGT
CAGGCGGTGGCTGAACATATCCAGAAAATCACCTACCGGACTTTGTTCATGTACCGCTTT
CCAGGCCAGGTGATCGAGGTAATAACCGGGGAGAGGCGACTGGCTCCCCTGTAACCCCAT
AAAGGTGGTGGTCATCCTGAATGCCCCTGATGTATCCCGTTTCAGCGCACTGATATCACT
GCACGGGAAGGCAAGGCTGGCATCGGCGCTGAAACGCAGGGTTTCCTGTGCCGGATCGTC
ACGCAGGGATAATTCTGGCGTCCCCTTTTCACCCTTTGCCAGGCGGTGCAACAGCTCCGC
CATCGCAAAAAAATTGTAAGAGCAGGCATTATGGAAAACCTGTGCCAGCGGATCATTCTG
CTCTTTATCTGCCGGGGGATTTCCCGGACTCAGATAAGAGGATGCTGCCCGATTCTTTCC
GTCCATTTCCATGTCTCCTGGCTTTCTGTGTTCACAACGGTCAGCATGTGGAATGAGTTA
ACGCTGGCGTACAGCGACAGAAAATGCGAAAGCACCGTACCGAGCAGATACATTTCCCCT
TCACAGACAAACGGCTCCGGGTGCAGATACAGCGTGGAGGCCAGTCCCCGGACGGGAATA
CCCGTAAACAGGCGATCAACGGGGCGGGTCTCCAGACGCTCAATGGCATCCAGCTTTTGT
TGTGACAGCCGTGCCGTCTGCGGATGATGGATTGCGTGGCGATCAAAGTTGGCGATGACC
TGCTTCAGCGCGTCCGTATCCAGTAATGACAGATAATTCAGGTTCATGGCGGAGAGTAGG
GACCAGTGCAGGCTGCCATCAATGACCGGCCAGAGTGGTTGCGTCGGGCGGGTAATGTTG
CGAAATGAAGCAACAGCTGCATTTTTACCGGTTGTGCCGGTGATATCGCCGGAACGAATT
TGTGACGGAAGCTCACGGTTGGTACAGGTCAGCGATACCGAAACCACTTCATTACTGAGC
AGAGATTCGTCTGACGGATAACTGCCATCAGCATGTATAAAGGCAAGGGTATGATCAAAG
CCGCTATGGAACAGGGATGTTTTGGTCCGGTGATGCCAGTACACCACTTCCCGCTTCCGG
CTGTATTCCATCTGATGGCTGAAACTTTCAAAGGCTGGCCACTGGCGCGCGGCCTGCGTC
GAAACAGGACGCCCCAGATCTTTTTTCCTGAACATATCCTGGACCTGGCTCACCACACTG
TTAACGGAAAATACATCGTAATGTTGTGGGTAATGGCGGCTGGGAACCAGCGGATAGTCT
GCCCGCCGGTTGTCCAGCGTGATGGCTTCTGCATGGTGGATAAATAAATTAATGGCAGGT
GCGCAATACAGGCGCAGGGAATCGCGGCGCAGCCGGATGTCCACGGGCAAAGGGCGCGAA
AAACGCAGTTGCAGGGTAAAGAATTCCGCCTGCAATCCGTCAGGCAAAGCCGGACAACCA
CAAAGATCAAAAAAGAGAAACGCATCGGGGTAACAGAAATACTCCTGAAGGATCCGGTAG
CCGCTGTGGACGTTTTTCGGCCAGGGCAGCATGGCATCCTGCGGCTCAAAACCGACAGCT
TTTAGCATAAACTCAGGCAGGCGAAGATGCTGTTCACCCACAGTCAGGTCGGCACCCTGC
AAGTATTCGCAGAACCATAAATAAAGCTGGTCACGGGTATAGTTGTCGTCATTGCCGAGC
CAGAAGCGAAGTTTGTTCAGATCCAGCGTGCGGAAGTCCGTTCCCGGTGCGACCGAAAAG
GTGATGTTGATAACACCATTACGGGTCGTACTGCGGTTTTCAATCTGCTCCAGGCGAACG
GGCAGCAGCCAGATATCCCGGCAGAGGGTGAAGGTACAGGGAGGCGGCTCCTCCTTTTTA
GCATCAGAGGGCAGCACTTCATCAACTCTGATTTCCCCGGCGTTGGTTGTAAACTGCTCA
TTACGGGGGATTAACACCGGTACAGAAGACTTATCCATATCCGGCGTATATTCAATAAGG
GTCATTGCCGGAACCGGACGCAGGTAATTAGGCCATAGCATCTTAATAAGCCCGTGCGTC
AGTTCTGGGAATTCATCCTCAATTTTCTGGCGGAGATTGCCGGTAAGAAAAGCCACCCCT
TCCAGCAGGCGTTCAATATCCGGATCCGCATCTTTTTCGGCCAGGAAGCGGGCCAGATGG
GGTTTTTCCGTTGCCAGCAGCTTGCTAAGCTGGCGCAGGTAATCGAGTTCTTCCCGGAAA
TAGCGTTCTTCAAATTCCATTTGTCAGTCCACCCGGTAATGCTGGCTGCCATTCGGTGCC
ATATCAAATTCAAGCACCTCATGCGTTTCGTTAAATGTCACCCAGGCTGTAATATGAAAC
GTCATATCCAGCGGGCTGGAGGCGGATGAAACCACTGCCTGCACTTCAGCGTGTGAGATC
CGGGGTTCATAGCGTTCTATACATTGCTCGATGGCCCGACTCATGGATTCGCGGAAGTTT
TCAGCCCCTTCCGGTTCATCAATGCCCAGCTCAGGCGCACCCCGGCAACTACCGGACCGG
GTATTAAGAATGTTTCGTAGGTTCTGGCGAATGGATTGCCTGAGCGAATAAATACTGCCT
CCCTGCCGGTTTCTGGCCGAAGAGGCTTCCATACGCTCAAAAAGAGAACCTGTGGTTCTT
TCCCGATCCGGTATCATGGTGTGTTACTCCCTGTCTAACCGGCCAACCAGGGAAAGCTCA
AAATTTGCCCCCATAAATTTAAAATGAGGTCTCACGCTTAGCGCAACCTGGTACCAGCCG
GGTTCGCCTTCTACATCCATAACCTCAACTTTGGCAGCGCGCAGAGGTTTGCGGCTGCGC
ACGTCTGCAGGCGGGTTTTCCTGGTCGGCAACATACTGACGGATCCAGGTATTAAGCTCT
CTTTCTAAGTCGCTCCTTTCTTTCCATGACCCCAGTTGTTCACGCTGCAACACCTTGATG
TAGTGCGCTAACCGATTGATGATGAAGAGATAAGGAAGCTGCGTACCCAGCTTATAGTTG
GTTTCTGCATCTTTTCCCGGAAAGTGCTTCGGTTTTTGTACCGAGTTTGCAGAGAAAAAG
GCTGCATTATCAGAGTCTTTACGCATGGTAAGGGTGATAAAACCCTCTTCAGCCAGTTCA
AATTCGCGGCGATCGGTGACCAGCACCTCGGTTGGGATTTTGGCCTGAATCTGCCCCATC
GTTTCGAACAGATGCACCGGCAGATCTTTCACTGCGCCGCCGCTTTGCGGACCGATAATG
TTTGGACACCAGCGGTATTTGGCAAAACTGTCTGCGATATTGCATGCCAGCATCCAGGCC
GTATTACCCCACAGATAATCTTCGTGGTTCTGGCTGACATCTTCGTAATAGTTAAAGTTC
TTAACAGGGTTATCTGTTGGTGAATAGGGCTGGCGAAGCAGGAAGCGGGGTGCCGTAAGC
CCTAAATAGCGCGAATCTTCCGAGTCACGCAGGGCGCGCCATTTGGTGTAGGCCGGACCT
TCAAAGATGGCATAAAGATCTTTGATATTAGGCAGTTCGGTCCACGAGTTCAGCCCCATA
AACTCCGGGGAAACGGAGGACAGGAACGGTGCGTGCGCCATTGCGCCCACGGCACTGACG
TATTGCAGCAGTTTCATGTCAGGCGCGGTATTTTTGAACTCATAAGCGCCCAGCACGGCA
GCGATGGGTTCACCGCCAAACTGTCCGAAACCGGACGAATAAACGTGCTTATAAAATCCG
GACTGAATAATTTCTGGCGCAAACTCAAAGTCTTCCAGAAGTTCCTGCTTGGTGACATGA
AGCACGTTGACCTTGATGTTTTCACGGAAATCAACGCGATCCACCATGGTTTTCAGTGAG
CGCCAGAACGACTCGACCTGCTGAAAGGCAGGCGCATGGATGATGACATCCATCTGGCGG
CTGATGCGTTCATCAATATCTGCAATCATGCTGTCCACGGCCAGTTTATTGACCGGTTCG
GCAGATGCAGTGGATTGCAGGATGCTGGCAATAAAGGCTGTCACACCCTGGCGGGCAACG
TCATAACCTTCCGAACCGGGCTGAATACGGGTCTGTGCCATGATTTGATCAAGCAGCGAC
GATGCCTGCTCAGGCTGCCCGGCATGACTGGATACGAGTTCCTCTTCCTGTAAAGACATA
CTGAAAATCCTTCTGTTTTAGCTGTGTTTCTGAAACCGGCTTTTCGCCGTCAGTGAAGTA
CGCGCTGCCAGTGCGACGCGCTCTGCTGAAACTCACAAAAATGGATAATCTCATCCAATA
GATCACTGATACGGCGATCCAGTGTTGTAATCAGCGCAGCCACACCATCCTGGTTGATTT
CAACGGACGGGCTGAAACATACCTGGTAAACCACCTGCAGAATGTCTGCAACAGAGAGGT
GGTATGTCCCGGAGATATTTTTGTGTGCCGTCATGCCTGGATAACCCTGTTTAATGAAAT
AGTGGTGGTTATTTATTGCTCACCAGACCGATTTCTTTGAGCAACTGCTCGCGGGACTCT
TCATTTTCCAGCAATGCCTGGAGCTGGGTACGGAATGCCGGAAGGTTACCCATCGGCCCC
TTCAGTGCAGTCAGTGCTTCACGCAGTTCCAGCAATTTATTCACTTCCGGAACCTGCCGG
GCCACGCTATCTGGTGAAAAATCATCCAGTGATTTGATATTCAGCGCCACATTCAGTTCA
TCGTCTGTTGTGCTTCCCTTCAGCGTGGCGGGGACAGTAAAATTGAGGCCAATGGCTGCT
TCAGCCATCACTGCACCGAAATTGTGCTTGTTAACGGAAACTGCCTGACGTTCATCCAGT
GGGGATGTTTCCTGCGTATTTCCGGTATCGCCGACAACGAGCATGTTAAGCGGAAGTTCC
ACTTCAGCCGTCTGGCCATCTGTTTTTGGGACATACGATATATTAATACGCTCGCGAGGC
GCGACGCTGCCTTCAAATTTTTTGCTCATAAAAGTGATCCGTCATGTTATCTCGTACAGG
CCATGAACACGGCATATTTGTACCGCAAAAAAATATCGGCAATGCCGCCCTAATGGCGGT
GAAAATAAAATCACCACTCCTTCATCACCCCGCATTTTACGCTTCAAAATAAATAAGAAA
AGGACTTTTTATCGATCGTAAAGAGGGGTATTCTGCAAGCGTTAAATAGATTGTGTGAAC
CTGTGCAATTCGCGTCAGGTGTATTATGGCAATAATTTAAATATAGATTTTTTATGTAAC
TTATTGAAGTATATAATAATTTCATTAAACATAAGCTAATCTAATGATTGCTTATTTATA
TATTTGTTTTGTGATTGATTAAGTGGGTATTTTTAAGGAATATCTCAAAAATTATCAAAA
TGATAATTCAGAAAGGATAAATACAATATTTATTCATGATTCAGCTTTGGCCATTTTATG
GAGGCAATACGGACTTTGAACAGTTGGGTATGGTTATCCAGATATATATTATTAAGTTAT
TGCTGAATAAGAGATTTAATGATTTTAAAAATAGTTTTTACGACAACCGTAAATTCTAGC
TCGGTTTGTATGTAAAAAATACTGAAAAATGATGCGGTTCCGTGAAGTGAGCTGCATCTG
CCTGTCTGGGATTAACGGCAGGTCATTGTAAGTAGTAATTAACCACGTTAACAAGGAGTT
TACAAATGCCAACACCGTGTTATATCTCCATCACTGGTCAGACCCAGGGAAATATTACTG
CAGGTGCATTTACCGCTGATTCTGTCGGCAACATCTATGTGCAGGGGCACGAAGACGAGA
TGCTGGTGCAGGAATTCCTGCATAACGTTACTGTCCCGACCGATCCTCAGTCCGGTCAGC
CTGCGGGTCAGCGTGCTCACAAGCCTTTCATTTTTACCGTGGCGCTGAACAAAGCGGTTC
CGCTGATGTACAACGCACTGGCCTCCGGCGAAATGCTGCCAACCACTGAACTTCACTGGT
GGCGTACCTCTGTGGAAGGCAAACAGGAGCATTATTTCACTACCCGCCTGACTGATTCGA
CGATTGTCGATATGAAACTGCATATGCCGCATTGCCAGGACCCGGCGAAACGCGAGTTCA
CCCAGTTGCTCGAAGTTTCACTGGCCTACCGCAAAATTGAATGGGAACACGTCAAATCTG
GCACCTCCGGTGCCGACGACTGGCGCGCACCGCTGGAAGCATAAGTTAAGCCAACAGCAT
CCGGCTATCAGGCCGGATGCTGTTTTTGTATTACGCCGTAGAAAGAAAGGTTGTCAGTAA
GGGGTTACGTTCACGGGAGATGGCGGCTGCCGGAAACTTCGGCGGTAGCGTGCCTGAACG
CAAGCGTAACACTGTACTGTCACAGCCGCTTTAACAGCGAACTGTCTGTTTTTCCTTAAC
CCCGGAGGTTGCTATGTCAACCGGATTACGTTTCACGCTGGAAGTGGACGGCCTGCCACC
GGATGCTTTTGCGGTGGTCTCCTTTCATCTGAACCAGTCACTCTCTTCGCTTTTTTCCCT
CGATCTCTCTCTGGTCAGCCAGCAGTTTCTCTCCCTTGAATTCCAGCAGATCCTCGACAA
AATGGCCTACCTGACGATATGGCAGGGCGATGACGTACAGCGCCGGGTGAAAGGTATGGT
GACCTGGTTTGAACTGGGGGAGAACGACAAAAACCAGATGCTGTACAGCATGAAGGTGTG
CCCACCGCTGTGGCGCACAGGGCTGCGCCAGAACTTCCGTATCTTCCAGAATGAGGACAT
CGAAAGCATCCTCGGCACGATATTGCAGGAAAACGGGGTGACCGAGTGGAGCCCGCTGTT
CAGCGAGCCACATCCTTCCCGTGAGTTTTGTGTCCAGTACGGTGAGACTGATTACGATTT
CCTGTGCCGGATGGCGGCGGAGGAAGGCATCTTCTTTTATGAGGAGCACGCGCAAAAAAG
TACCGACCAGAGCCTGGTCCTGTGCGATACCGTGCGTTATCTGCCGGAGTCCTTTGAGAT
CCCCTGGAATCCGAACACCCGTACCGAGGTGAGCACCCTCTGCATCAGCCAGTTTCGCTA
CAGCGCACAAATCCGCCCTTCTTCCGTGGTGACCAAAGACTACACCTTTAAACGCCCCGG
CTGGGCCGGACGTTTTGATCAGGAAGGCCAGCACCAGGATTACCAGCGCACACAGTATGA
AGTGTATGACTACCCCGGACGTTTCAAGGGGGCCCACGGGCAGAACTTTGCCCGCTGGCA
GATGGACGGCTGGCGAAACAATGCAGAAACCGCGCGGGGAATGAGTCGCTCGCCGGAGAT
ATGGCCGGGACGACGAATTGTGCTGACGGGGCATCCGCAGGCGAACCTGAACCGGGAATG
GCAGGTGGTGGCAAGTGAACTGCACGGCGAACAGCCACAGGCGGTGCCAGGACGGCAGGG
AGCGGGGACGGCGCTGGAGAACCATTTTGCGGTGATCCCGGCAGACAGAACATGGCGACC
ACAGCCGTTGCTGAAACCGCTGGTGGACGGCCCGCAGAGCGCCGTCGTGACGGGACCGGC
AGGCGAGGAAATCTTCTGTGATGAACATGGCCGCGTGCGGGTGAAATTTAACTGGGACCG
TTATAACCCGTCAAACCAGGACAGTTCATGCTGGATCCGTGTGGCACAGGCGTGGGCAGG
CACCGGATTCGGTAACCTGGCGATACCGCGTGTGGGTCAGGAGGTGATTGTGGACTTCCT
CAACGGCGATCCGGACCAGCCGATCATTATGGGGCGCACCTACCACCAGGAAAACCGCAC
ACCCGGCAGCCTGCCGGGAACAAAGACGCAGATGACCATTCGTTCGAAAACCTATAAGGG
CAGCGGGTTTAATGAACTGAAGTTTGACGATGCGACAGGGAAAGAACAGGTCTACATCCA
CGCGCAGAAGAACATGAACACCGAGGTGCTGAATAACCGCACCACTGATGTGATAAACAA
CCATGCCGAAAAAATAGGTAACAACCAGGCGATCACCGTTACCAATAACCAGATCCAGAA
CATTGGCGTTAATCAGATACAGACGGTTGGTGTCAACCAGGTGGAAACGGTGGGCAGTAA
CCAGATTATCAAAGTGGGATCAAACCAGGTTGAAAAGGTGGGGATCATTCGTGCGCTGAC
GGTGGGTGTAGCTTACCAGACGACGGTAGGCGGCATTATGAATACCTCGGTGGCGTTGTT
GCAGTCCTCACAGGTAGGGCTGCATAAATCACTGATGGTGGGAATGGGCTACAGCGTCAA
TGTGGGGAATAACGTCACCTTCTCGGTGGGCAAGACGATGAAGGAAAACACCGGACAAAC
AGCAGTTTATTCTGCCGGTGAGCATCTTGAACTCTGCTGTGGTAAGGCAAGGCTGGTGCT
GACGAAGGACGGAAGCATATTTCTCAACGGTACGCACATTCATCTGGAAGGGGAGTCGGA
TGTGAACGGTGATGCGCCAGTGATTAACTGGAACTGTGGTGCCACACAACCTGTACCGGA
TGCGCCTGTGCCGAAAGATTTACCCCCCGGAATGCCGGATATGCGGCAATTTTGAGTCAG
GTGCAAAAAATTAAAACGGAACTGGTGCAGTGACCAGATGAACCATATTAAAAGCAGAAG
GAATTGATTTATGGGCGGCGGAAAACCGGCGGCGCGGCAGGGTGACATGACCCGCAAGGG
ACTGGATATTGTGCAGGGTTCAGCAGGGGTGCTGATAGGTGCGCCAACCGGTGTGGCCTG
CTCGGTGTGTCCCACAAAAAAGGACAGTCCGAACTATGGCAGCCCGGTGAACCCGCTACT
CGGTGCGAAGGTTCTGCCTGTTGAAACCGACCTGGCACTGCCCGGCCCGCTGCCGTTTAT
TCTTTTCCGCGCCTACAGCAGCTACCGGACCAGGACGCCCGCGCCAGTGGGCGTGTTTGG
TCCCGGCTGGAAAGCGCCCTTCGATATCCGCTTACAGATACGCGATGAAGGCCTGATACT
CAACGACAGCGGTGGTAGGAGCATTCACTTTGAGCCGTTGTTTCCCGGCGAGATAAGCTA
CAGCCGCAGCGAGTCGTTCTGGCTGGCAAGGGGCGGAGTGCTGAAACAACACAAAGGCCA
TCCGCTTGCGCGGCTCTGGCGGGCGTTGCCGGAAGCGGTCCGTCTGAGTCCACACACCTA
TATGATGGCTGTCAGCACAACCGGGCAGTGGCTGATACTCGGCTGGCCGGAGCGTGTGCC
GGAGGCGGACGAGGTGCCGCCGCCGGAGCCGCCCGCATACCGGGTGCTGACGGGCGTGGT
GGACGGCTTCGGGCGCTCACTGATTTTCCACCGCGAGGCCGCAGGCGAGCTGGCTGGCGA
AATCACCGGGGTGACGGACGGCGCGGGCCGCCGTTTTCACCTGGCACTGAGCACACAGGC
GCAGCGGGCGGAAGCCTTCCGTAAACAGCGCGTCACGTCTTTATCCTCCCCTGCCGGTCC
CCGTTCTGTTTCCTCTTCTCAGGTTTTCCCCGACACGCTGCCCGCCGGTACAGAGTACGG
TGCCGATAACGGTATCCGGCTGGAGGCGGTGTGGCTGACACACGACCCGGCCTACCCGGA
TGAACAGCCGACTGCGCCGCTGGCGCGCTACACGTACACGGCCAGCGGAGAACTGCGGGC
GGTGTATGACCGCAGCGGGACGCAGGTTCGCGGGTTTACTTATGATGCGGAGCACGCCGG
GCGGATGGTGGCACACCATTATGCGGGGAGGCCGGAGAGCCGCTACCGGTATGATGATAC
CGGTCGGGTGACGGAGCAGGTCAACCCGGAGGGGCTGGACTACCGCTTTGAGTACGGAGA
GAGCCGGGTAATCATCACGGACAGCCTGAACCGGCGGGAGGTGCTGTACACGGAAGGCGA
GGGTGGCCTGAAGCGGGTGGTGAAGAAGGAGCATGCCGACGGGAGCATCACCCGCAGCGA
GTATGATGAGGCGGGGAGGCTGAAGGCGCAGACGGATGCGGCGGGGCGGCGGACGGAGTA
CCGGCTGCATATGGCGTCTGGAAAGCTGACTTCAGTGATACTGCCGGACGGCAGGACGGT
GCGGTATGGCTATAACAGCCAGTTGCAACTGACTTCAGTGACATATCCGGATGGTTTACG
CAGCAGCCGGAAATATGACCGTCAGGGCCGACTGGCAGAAGAGATCTCGCGCAACGGTAA
CATTACGCGCTGGTTTTATGATTCTTCCCGCAGTGGCCTGCCCTGTGCGGTGGAAGACGG
AACCGGGGTGAGGCGGAGAATAACGCGAAACCGGTACGGTCAGCTTCAGGCCTTTACGGA
CTGCTCGGGGTACGCGACGCGGTATGAATATGACCGGTACGGTCAACAAATCGCCATTCA
CCGGGAAGAAGGCATCAGCACTTACAGCAGTTATAATCCGCGTGGCCAACTGGTCAGTCA
GAAGGATGCGCAGGGGCGTGAAACCCGTTATGAGTACAGCGCCGCAGGCGACCTGACAGC
GACGATATCACCGGACGGTAAACGCAGCACCATCGAATATGATAAACGCGGGCGTCCGGT
GAGTGTGACGGAAGGCGGACTGACGCGCAGCATGGGGTATGACGCCGCCGGGCGCATCAC
CACGCTGACTAATGAGAACGGCAGCCAGTCCACGTTCCTGTATGACCCGGTGGACAGGCT
GACGGAGCAGCGCGGCTTTGATGGCAGGACGCAACGTTACCAGTATGACCTGACCGGAAA
ACTCACGCAGAGTGAAGATGAGGGGCTTATCACCCTCTGGCATTACGATGCGTCGGACCG
TATCACCCGGCGCACGGTGAACGGTGAACCGGCGGAGCAGTGGCAGTATGACGACCACGG
CTGGCTGACAGAAATCAGCCACCTGAGTGAAGGCCACCGTGTGGCGGTCCACTACGGCTA
TGACGATAAAGGCCGTCTGACGGGCGAACGGCAGACTGACGGAGAAGACGGACCGCATCC
CGACGGGTGTGATACGGACGGACGACGAGCGGACCCACCACTACCACTACGACAGCCAGC
ACCGCCTGGTGTTCCACACGCGGATACAGCATGGCGAGCCACTGGTCGAGAGCCGCTACC
TCTACGACCCGCTGGGACGGCGAATGGCGAAACGGGTATGGCGGCGGGAGCGTGACCTGA
CGGGGTGGATGTCGCTGTCGCGTAAACCGGAGGAGACATGGTACGGCTGGGACGGCGACA
GGCTGACGACGGTACAGACCGACACCACGCGTATCCAGACGGTATACCAGCCGGGGAGCT
TCGCGCCGCTCATCCGCATCGAAACAGACAACGGTGAACGGGAGAAAGCGCAGTGCCGCA
GCCTGGCGGAGAAGATACAGCAGGAAGGGAGCGAGGACGGGCACGGCGTGGTATTTCCGG
CTGAACTGGTGGGGCTGCTGGACAGGCTGGAGGGGGAAATCCGGGCAAACTGCGTGAGCA
GTGAAAGCCGCCAGTGGCTTGCGCAGTGCGGGCTGACGGTGGAGCGGCTGGCGGCACAGA
TAGAGCCGGTTTATTTGCCTGAGCGAAAAATACATCTTTATCACTGTGACCACCGGGGCC
TGCCGCTGGCGCTTATCAGTGAAGACGGCAATACGGCGTGGAGCGCGGAATATGATGAAT
GGGGCAACCAGCTTAATGAGGAGAACCCGCATCACCTGCACCAGCCGTACCGGCTGCCGG
GGCAGCAGTATGATAAGGAGTCGGGGCTGTACTATAACCGTCACCGGTACTACGATCCGT
TGCAGGGGCGGTATATCACCCCGGACCCGATTGGGTTGAGAGGTGGATGGAATATGTATC
AGTATCCGTTGAATCCCATACAAGTGATAGACCCAATGGGGTTAGATGCGATTGAGAATA
TGACATCAGGTGGACTAATTTATGCCGTATCTGGTGTACCTGGATTGATTGCTGCAAACA
GCATTACTAACAGTGCTTACCAGTTCGGTTATGATATGGATGCTATTGTTGGCGGAGCTC
ATAATGGGGCCGCCGATGCAATGAGACATTGTTACTTGATGTGTCGAATGACTAAGACAT
TTGGATCAACAATAGCTGACGTGATAGGTAAAAATCATGAGGCGGCAGGGGATAGACAAG
GTCAGCCAGCTAAAGAAAGAATCATGGATCTTAAAAATAACACTGTCGGTATTGCTTGTG
GCGATTTTTCTGCCAAATGTAGCGATGCATGTATTGAAAAATATAACACTGGGCAACTCT
TCGGGTTAGATGGTATAAAAGCAGATAATCCAATAAAAGCAAAGCAAGGGAGTTCAGATG
CTTCAAATTATTAGAGGCAAACTTGTCATTTTTTTAATTACCCTTTGTTTATTTGTTGTT
TACCTTGGGTTTGATAACAATTCAAATTCTGACATCGTATTTTATGGACATAAAACACCA
AAGAGCGTTGAGATATATCTTTCTGAAAAAAATATTATTTATAAAATAATTAATGACCAA
AAAATTAGTAGAGGGAATGGTCATTTTATAAGTATAATGGTTAATAATTACAGGACGCAC
TGTGGAGTGGTTGATATAAATCTTAATTTTTTCAATGATATTCTTTATAGCGTGCGATTA
AAAAACATTAGTAAACTGGAGAATATGGAGTTCTGCGCTAAAAAACAACGGGTGTATTTT
AGTGATAAAAACAAGAAGGCTAGTTATAAAATAATTAATTATGGAGACTATTACGATGTT
GATTATTATGATAACAATTTGAAAAATGAAGTTTTTGACTGGATTGGTAAATGGTCATAA
TGAACAACACCAGAAAGAGAAAAATATAAAATACATACAGAAAGACATGAGAGCAAGGGA
CGGGGCAGGGCAAGATCATGAAAATTGTGATGTAAATCACGATTTTCATCTTGGCTTTAA
CGCCTACAGGTGATCAAAATTTAACCTTTGGAATAACTAAAAAGATAAAAAAGGACCCAG
GTGAGTATTCAAAGTTTGCTTGATTATATTTCAGTGATCCCTGATATACGACAACAAGGA
AAGGTTAAACATAAATTATCTGCTATTTTGTTTCTCACCGTATGTGCAGTAATTGCAGGT
GCCGATGAGTGGCAGGAAATTGAAGATTTTGGACATGAAAGACTTGAATGGCTAAAGAAA
TATGGTGATTTTGATAATGGCATTCCGGTCGATGACACCATTGCACGCGTTGTGAGTAAC
ATTGACAGTTTGGCCTTTGAAAAGATGTTTATTGAATGGATGCAGGAGTGCCATGAAATC
ACTGATGGTGAAATTATAGCAATAGATGGAAAGACCATAAGAGGCTCCTTTGATAAGGGA
AAAAGAAAAGGAGCAATCCATATGGTGAGTGCATTCTCGAACGAAAATGGTGTTGTACTG
GGGCAGGTGAAAACGGAAGCCAAAAGTAATGAGATTACAGCCATTCCAGAGTTGCTTAAC
CTACTGTATTTAAAGAAAAATTTGATAACCATTGATGCTGTGGGCTGTCAGAAAGATATC
GCTTCGAAGATCAAAGATAAAAAAGCAGATTATCTTCTGGCAGTAAAAGGCAATCAGGGG
AAATTACATCATGCATTCGAGGAAAAATTTCCTGTAAATGTGTTTTCTAATTATAAAGGC
GATTCGTTTAGTACGCAGGAGATAAGTCATGGAAGAAAAGAAACACGTTTGCATATTGTC
AGTAACGTAACGCCTGAACTTTTGTGATTTTGAATTCGAATGGAAGGGATTAAAAAAGCT
TTGTGTAGCATTGTCATTCAGGCAGAAGAAAGAAGATAAATCAGCAGAAGGTGTAAGCAT
CCGATATTATATTTCATCAAAGGATATGGATGCTAAAGAATTTGCACATGCTATCAGAGC
GCACTGGCTGATCGAGCACAGTCTTCATTGGGTGTTAGATGTAAAAATGAATGAAGATGC
CAGCCGGATAAGAAGAGGAAACGCAGCCTAAATAATATCTGGAATAAAGAAGATGGCACT
GAATTTATTAAGAGATTGCAAAGACATTAAGGGTGAAGAGGAAAAGAAAGAAGGCTGCGT
TAAACACAGGGAAAGATCATCAGAAGTTCACTTTTTGTACTAAATAATTCGCATTTTATG
TTTAAAAATTGAGATATTCCTCATTACCTGAAGCTGTTTTTTATTGCTTATACATGATCA
AATACTCCTTACATAAATAAGGTGAACAAATGGAACTTAAAAAATTGATGGAACATATTT
CTATTATTCCCGATTACAGATAAGCCTGGAAAGTAGAGCATAAATTGTCAGGCATCCTAC
TATTGACTATTTTTGCCGTTATTTCTGGTGCAGAAAGTTGGGAAGATATAGAGGATTTCG
GGGAAACACATCTCGATTTCTTGAAGCAATATGGTGATTTTGAAAATGGTATTCCTGTTC
ACGATACTATTGCCAGAGTTGTATCCTGTATCAGTCCTGCAAAATTTCATGAGTGCTTTA
TTAACTGGATGCGTGACTGCCATTCTTCAGATGATAAAGACGTCATCGCAATTGATGGAA
AAACGCTCCGGCACTCTTATGACAAGAGTCGCCGCAGGGGAGCGATTCATGTCATTAGTG
CGTTCTCAACAATGCACAGTCTGGTCATCGGACAGATCAGGACGGATGAGAAATCTAATG
AGATTACAGCTATCCCAGAACTTCTTAACATGCTGGATATTAAAGGAAAAATCATCACAA
CTGATGCGATGGGTTGCCAGAAAGATATTGCAGAGAAGATACAAAAACAGGGAGGTGATT
ATTTATTCGCGGTAAAAGGAAACCAGGGGCGGCTAAATAAAGCCTTTGAGGAAAAATTTC
CGCTGAAAGAATTAAATAATCCAGAGCATGACAGTTACGCAATGAGTGAAAAGAGTCACG
GCAGAGAAGAAATCCGTCTTCATATTGTTTGCGATGTCCCTGATGAACTTATTGATTTCA
CGTTTGAATGGAAAGGACTGAAGAAATTATGCGTGGCAGTCTCCTTTCGGTCAATAATAG
CAGAACAAAAGAAAGAGCCAGAAATGACGGTCAGATATTATATCAGTTCTGCTGATTTAA
CCGCAGAAAAGTTCGCCACAGCAATCCGAAACCACTGGCACGTGGAGAATAAGCTGCACT
GGCGTCTGGACGTGGTAATGAATGAAGACGACTGCAAAATAAGAAGAGGAAACGCCGCAG
AATTATTTTCAGGGATACGGCACATCGCTATTAATATTTTGACGAATGATAAGGTATTCA
AGGCAGGGTTAAGACGTAAGATGCGAAAAGCAGCTATGGACAGAAACTATCTGGCGTCAG
TCCTTGCGGAGAGCGGGCTTTCGTAGTCTTACCCCGACTCTCCCCCAGCCTTAAACACAA
CCCCCACTCACCGCAACCTAAACTCATCCGCATCCTGCCATGCCGGAAACTTTTCTCTAT
ATTCCCGCAATGCCACCATCGACAGCTCCGCATCAATGCGCGTTGCCTGATGCGCGTCGG
CAGTAGCGATAATCTCGCCCTGCGGGTTAATCACCCGGCTGTCACCGCGATAATGGCAGC
CGTTGCCATCGCTGCCGACGCGATTGCATCCCGCCACATACGCCTGATTCTCAATCGCGC
GGGCCGTCAGCAATGCCTGCCAGTGCAGAGAGCGCGGAGCAGGCCAGTTGGCAACGTAGA
TGGCGAGGTCATAATCGTTGAGATTGCGCGACCACACCGGAAAACGTAAGTCGTAGCACA
CCAACGGCAAAATACGCCAGCCGCGCCATTCCACAATCACTCGCGCATTGCCCGCTTTAT
AATGTAGATGCTCATCTGCCATGCGGAACAGATGACGCTTATCATAAAAATGTACCGTGC
CGCCCGGCTCAACCAGCAAAAAGCGGTTAACCGAACCAGACTCCGTTTGTAATGCAACAC
TGCCTGCAATCAGCGCATTGCACTGCTGCGCCTTAGCTGTCATCCAGTTCACTACGTCAT
CTTGTGCTAGCGACGAAGCTGCCGCTTCCATGGCAAAGCCGCTGGTAAACATCTCCGGTA
GAACGATCACATCGCGCCCGGTAATACCTTCCAGTTGACGATCAAAATGACGCAGGTTGG
CAGGGCCATCCATCCACACCAGTGGTTGCTGCAAAAGCGTAATCTTCAAACCAGGCACGG
TGTACAACTCCTTTATGCGAAGGGTTTTATAACTTTAACACCTTATCAGGCAGTTGCCTT
AGCGCAGAATAAATTGATAACAAATGCTGATATTGGAAATATCTGATTTGCAAATTATCG
TGTTATCGGCAGGCTTTAGAAGGTTAATAACATGGGCAGGATAAGCTCGGGAGGAATGAT
GTTTAAGGCAATAACGACAGTCGCCGCTCTGGTCATCGCCACCAGTGCAATGGCGCAGGA
TGATTTAACCATTAGCAGCCTTGCAAAGGGCGAAACCACCAAAGCTGCATTTAATCAGAT
GGTACAAGGGCATAAGCTGCCTGCCTGGGTGATGAAAGGCGGTACTTATACTCCCGCACA
AACCGTAACGTTGGGAGATGAGACGTATCAGGTGATGAGCGCGTGCAAACCGCATGACTG
TGGCTCGCAACGTATCGCTGTGATGTGGTCCGAGAAATCTAATCAGATGACGGGGCTGTT
CTCGACTATTGATGAGAAAACGTCGCAAGAGAAACTCACCTGGCTGAATGTGAACGATGC
GCTTTCGATTGATGGTAAAACGGTGTTGTTCGCGGCGTTGACCGGCAGCCTGGAAAACCA
TCCGGATGGCTTTAATTTTAAATAATTAGCGGATAAAGAAACGGAGCCTTTCGGCTCCGT
TATTCATTTACGCGGCTTCAACTTTCCGCACTTTCTCCGGCAACTTTACCGGCTTCGTCG
CCAGCTCTTCCGGATCAAAGTCATCAACGTTAATACTGCGCAGACGGCTTTCTTCAGCTT
TCACCAGAATAGCGGCTTCATCTTTATCAATCAGCCCCTTCGCCAGCGCGTTGTGCGCCA
GTTCATCCAGACGGGTAAACGGCAGGTTTTTACCCAGCTCTTTACAGATCCGCTGATGAA
TTGGGTCGGCGGCAATCACATCCACCAGCGCCTCTTCCAGCAAGCCAACCGGATTATGCT
CGCTCGGCGTCAGGTACTGACCGCGACCAATGCGGGAACGGGTGGCGTTCGGCACTTGTA
AAATCTTCGCCACTTTATGATCCAGCTTGTCAGAAGGTGCCAGATAATGACGTCCGGTCG
GGAAGATCACCACATTCAGCAGCCCGGCAACCACGCGGTTCGGGAAGTTTTGCAGTAAAT
CATCCATCGCCTGTTCAGCCTGATACAGCGCATCTTGTACGCCCCAGTGCACCAGCGGCA
GGTCGGCTTCATTACGGCCTTCGTCGTCATAACGCTTCAGAACGGCAGAGGCGAGGTAGA
GCTGGCTTAAAATATCCCCCAGACGGGCCGAGATGCGCTCGCGACGTTTCAGGCTGCCGC
CCAGCACTGCCATCGAGACATCAGAAAGCAGGGCGAGGTTGGCGCTCAGGCGGTTCAGGT
GCTGATAGTAGCGTTTAGTGGCATCGCCGGTTGGCGTGCTGCTGGTTAAACCGCGCGTCA
GGCCCAGCCAGAAGCTGCGAACTTTGTTGCTACCGACGTGACCGATATGTTTGAACAACA
GTTTATCGAACGCGTTGACGTCATTGTTCTTCGCCGCTTCCATCTCTTCCAGCACGTACG
GATGGCAACGAATCGCTCCTTGTCCGAAGATCATCATGCTGCGGGTCAGAATGTTAGCCC
CTTCAACGGTGATGGCAATCGGTGCGCCCTGGTAAGCACGCGCCAGGAAGTTGCTTTGCC
CGAGCATAATGCCTTTGCCACCAGTGATATCCATCGCATCAATAATCGACTGCTGCCCGC
GGTGGGTACAGTGATACTTAACGATAGCCGACAGCACGGCAGGTTTTTCGCCGAGCATAA
TGCCGTAGGTAATCAGCGATGCCGCAGCATCCATCACGTAGGCATTACCGGCAATACGCG
CCAGCGGCTCTTCAATCCCTTCCATCTTACCGATAGAGATTTTGAACTGACGGCGAATGT
GAGCATACGCGCCCGTTGCCAGCGCTACCGATTTCACGCCGCCGGTTGAGTTGGAAGGCA
GGGTGATGCCGCGGCCTACCGAGAGGCACTCCACCAGCATCCGCCAGCCTTGCCCGGCCA
TTTTCGGCCCCCCGATGATGTAATCGATCGGTACGAAGACATCTTTACCGCGCGTCGGTC
CGTTCTGGAACGGTACGTTCAGCGGGAAGTGGCGACGACCAATTTCCACGCCCGGCGTGG
TGGTCGGGATCAGCGCACAGGTAATACCTAAATCTTCTGCGCCACCCAGCAGCTTTTCCG
GGTCGGAGAGTTTAAACGCCAGCCCAAGCACAGTCGCAATCGGTGCCAGCGTAATATAGC
GTTTGTTCCAGGTCAGACGCATCCCCAGCACCTGCTGGCCCTGCCATTCGCCCATGCAGA
CAATCCCGGTGTCCGGAATCGCGCCCGCATCGGAACCCGCTTCCGGGCTTGTCAGTGCAA
AGCAAGGGATCTCCTGACCACGCGCCAGACGCGGCAGATAGTGATCTTTCTGCTCGTCAG
TGCCGTAATGTTGCAGCAGCTCGCCCGGGCCTAATGAGTTCGGCACGCCGACGGTAATCG
CCAGGATCCCGCTCACGCCGGAGAGTTTTTGCAGCACGCGAGACTGGGCATAAGCTGAGA
ACTCCAGTCCGCCGTACTCTTTTTTGATAATCATCGCGAAGAAGCGATGCTCTTTAAGGT
ACGCCCACAACTCCGGCGGCAGATCCGCCAGCTCATGAGTAATCTGGAAATCATTCGCCA
TCCGGCAGGCTTCTTCTACCGGGCCGTCGAGAAACGCTTGCTCTTCGGCGGTCAGGCGCG
GCTGCGGATAGTTATGCAGCTTTTTCCAGTCCGGCTTGCCCTGGAACAAGTCGCCCTCCC
ACCAGGTGGTGCCCGCATCAATCGCTTCTTTCTCAGTGCGCGACATCGGCGGCATCACCT
TACGGAAACCGCGAAATACCGGCGCGGAAATCATCGACTTACGCATAGGCGCAAAGTTAA
ATGGCACGAGGATAATGGCCAGAGGCACCAGTACCCACGCCGACCACAGACCAGCAACGC
CGAGGGCGGCTGTCCAGGCGAGCAAAATCAGACTGCTGATAAATAAGCTCACGCGGTGAT
AGAACAACGCGCCGAGCAGGACAACCGTAGCGAGAATACTCAAAATCATCATAACGAAAA
GCCCCTTACTTGTAGGAGGTCTGACCACTTGTGATGATATGGTTGTAGTGGATGTAAAAA
CATTTAGCAATGTGTTTACAATATAATTACAACAAAGCTCACATTGTTGCTGTTTTTATC
CGCACTTCAGGTCAAAAAGTCCTGGTCATAGCACCTGCCCGTACTTCTCGCTTTTGGCGG
TATCCGGTACACTGCATTTTGTCTATTACATTTATGCTGAAGGATATCCTCATGTACCAG
GATCTTATTCGTAACGAACTGAACGAAGCGGCGGAAACGCTGGCTAACTTTTTAAAAGAT
GACGCCAATATTCACGCCATTCAGCGCGCGGCGGTCCTGTTAGCAGACAGCTTTAAAGCC
GGTGGCAAAGTGCTTTCCTGCGGCAACGGCGGTTCCCATTGCGACGCTATGCACTTTGCC
GAAGAGTTGACCGGTCGCTACCGTGAAAACCGTCCGGGCTACCCGGCGATTGCTATTTCT
GACGTTAGTCATATTTCCTGCGTCGGTAATGATTTCGGTTTCAATGATATTTTCTCCCGC
TACGTTGAAGCGGTAGGTCGCGAAGGCGATGTACTGCTGGGGATCTCCACCTCCGGTAAC
TCTGCAAACGTGATCAAAGCGATCGCAGCGGCGCGTGAGAAGGGGATGAAAGTGATCACC
CTGACCGGTAAAGACGGCGGTAAAATGGCTGGCACGGCGGATATCGAAATTCGCGTTCCG
CACTTTGGTTATGCCGACCGCATTCAGGAGATTCACATTAAAGTGATCCATATCCTGATC
CAGTTAATTGAAAAAGAGATGGTTAAGTAAGTCTGGCGTAGGCCGGATAAGGCGTTTACG
CCGCATCCGGCACTTGTGCGCTGATGCCTGATGCGATGCTGACGCGTCTTATCATGCCTA
CAAATCTGTACGCGAACCGTAGGCCGAATAATTCGTTTACGCCGCATCCGACCTGAAAAT
TCTTAAATCAATCTTCGCCGGGGGCCATGCGCTCCCGCTGTTGTGGAGGTTACCCATGTG
CGAATTGCTCGGGATGAGCGCCAACGTCCCTACCGATATCTGCTTTAGTTTCACCGGACT
TGTACAGCGTGGTGGTGGAACCGGGCCACATAAAGATGGCTGGGGCATTACCTTTTACGA
AGGTAAAGGCTGTCGCACATTTAAAGATCCACAACCCAGCTTTAATTCCCCCATCGCCAA
ACTTGTCCAGGACTACCCGATAAAATCCTGTTCGGTGGTGGCTCATATTCGCCAGGCTAA
TCGGGGCGAGGTGGCGCTGGAAAATACTCACCCATTTACCCGCGAGTTATGGGGGCGTAA
CTGGACTTATGCCCATAACGGACAACTGACGGGCTACAAATCACTGGAAACCGGCAACTT
CCGCCCGGTCGGTGAAACCGATAGCGAAAAAGCCTTCTGCTGGCTCCTGCATAAATTAAC
GCAGCGTTACCCGCGCACACCGGGCAACATGGCGGCAGTGTTTAAATATATCGCCTCACT
GGCGGATGAACTGCGGCAGAAGGGCGTTTTCAACATGCTGCTTTCTGACGGGCGCTATGT
GATGGCGTATTGCTCGACTAATTTACACTGGATCACCCGCCGCGCGCCGTTTGGCGTGGC
AACGCTGCTGGATCAGGATGTGGAAATCGACTTCAGCTCGCAGACCACACCGAATGATGT
GGTCACGGTGATTGCAACACAGCCGCTGACGGGCAATGAAACCTGGCAAAAGATTATGCC
AGGCGAATGGCGCTTATTTTGCCTCGGGGAGCGTGTAGTTTGATGCCAGTTGTGGCTGCA
CAACTTCGTGGCTTAACGGCTTGCTGACCACGTAACGACCATTGACCACAGAAACGGTCG
GTGGCTTACGGGTTTGCTCAAAGTAGTCGTAACCCGGCTTCAGTTGCTCCCAGAAGTCCT
TAAAGTTGGAATATTTATGGCGCTTCATATTGGCGTCGGTCATGCGGAACGGGTAAATAC
TCACCTGCACGCTCGGCTGACCAAACACCAGCGCACCAGTAACGAACTGGAAGATCTCAT
CAATACCCTGATTGGTCATTGCGTAGCAGCCGATGGAAACACAATCGCCGTGGATCATCA
GGTATTTCCCTTCATAACCATGCGCACGGTCATAGGCATTGGGGAAACCAATATTAATCG
CTTTGTAGTAACGGCTGTCTGGTTTTAACTGATTACGCTGGACGCTATAAAACCCTTCCG
GGCTTTTGAAATCGCCCTGACGCTGTTTTGGCCCTAAGCCGCCGGAATATTTACAGATTT
TATAACTGTCGAGCAGCTGATATTGCTCGCCCATTTTGACGTAGAGATCGAGCGTACGTT
CTTCCTTGAAGATCTGGATGTAGACAGGGGATCCCATCAACTGCTGCTTATACTCTTTGC
TCACTGGCGTGGTCGAGCTACTGCTGCCCAGCAAACCGGCAAACGAAACGCACGGGATCA
ACAACATCGCAAGAATTAATGCGATTTTACGCATACTGCTTATTCCTTGATAAAACGGTT
ACACACGCCAGGACGGCAAAATAGATCCCAAATCGGAATAGTCTGGATTTGGAAGGCTCA
CATTATCACCAAAAGAGTTTTACGCAAGCCTGTCGGCGCAGGGTTTACAAATTTCATCGG
CAGCGTGCTTTACCCAAAGAGCGCCGCGTGAGTTCCAGTTCTCTCAAATCGTAAAAGTTT
ATCGGTAAGTTTGTAAATCAGGATCCAGTCCGGTTCGACATGAGCATCGCGATAACCTTT
CCATGAACCTTGCAGCGGGTGGTCTTTATAAACAGCTGGAAGCGGTAAAGCATTATTGAT
AAGAAGCCTCATAAGATATTTCAATTTATTCATATCCTTATGACGCTTTTGTGCAAGTTT
TACATCCTTTGAAAATTGTCCCGAGTATTCAATATCCCTTTGAATCATATTTAAATTCCT
AATTTATCAAATAAATCATCGGCGTCTTTGGCCTTATGAACATCAACGCCAGCTTCGCTG
TTTTTGATTGATTGAATGGTTAATTGATTAGGCTCGCGTAAATCAAACGGCAATGCCTTT
TCACGCGCGACCTTTGTGAGGGTTATGCGAACCAGGTCAGAGATGGTCAGCCCCATCCCG
GCCAGTACGTCCGCCGCCTGATTCTTCAGATCTTCATCGATTCGGGCGCGAACAAATGCG
TTAGCAGCCATTGGGGTATCTCCTGTGCTGTATATTTATTCAGCTTGAATTGTAGCTCAA
ATGAGCAACAGCGACAATCCATGAGTAATTTAATAAACGGATGTTTTTACATAATTAACT
GAAATATATTTATTAATTTTATAATAATGGTTTATTAAGTTTGTTCAGGTACGGGCCGGG
ATACACTGCAACATCAATGCATGATCAGCCATTATTGAGTATGTCCTTGCCGTCGATTCC
CTCTTTTGTGTTGTCGGGATTACTGTTGCTTTGCTTGCCGTTTTCTTCATTTGCCAGCGC
CACCACATCACATATCACTTTCAGCTACGCCGCCCGCCAGCGGATGCAAAATCGTGCGCG
TTTATTAAAACAGTACCAAACCCATCTGAAAAAACAGGCCAGCTATATTGTGGAAGGCAA
TGCCGAAAGCAGAAGGGCGCTACGCCAGCACAACCGCGAACAGATAAAACAGCATCCAGA
ATGGTTTCCTGCGCCGCTCAAGGCGAGTGACAGACGCTGGCAGGCGCTGGCGGAAAACAA
CCATTTCTTAAGCAGCGACCATCTGCATAACATCACCGAAGTAGCGATTCACCGTCTGGA
GCAACAGCTTGGCAAGCCTTACGTCTGGGGCGGTACGCGGCCCGATCAAGGCTTCGACTG
TAGCGGGTTAGTTTTTTATGCCTACAACAAGATCCTTGAGGCGAAGCTCCCACGCACGGC
CAACGAGATGTATCACTACCATCGGGCAACGATTGTGGCGAATAACGACCTGCGCCGGGG
AGATTTGCTATTTTTCCATATCCACAGCCGCGAGATTGCCGACCATATGGGGGTGTATCT
GGGCGACGGTCAGTTTATTGAGTCACCGCGCACCGGGGAAACCATTCGGGTAAGTCGGTT
AGCTGAACCTTTCTGGCAGGATCACTTTTTAGGCGCGCGGCGGATATTGACGGAAGAGAC
GATTTTGTAAATGGGTAATATTGACGAACTGGCAAAAGGTCGGATGCCACGCGGCATCCG
ACCTGTTTACATCTGGGCTGAAAACTCACGTTCTAAGACATCAACAATGAGCTGGTTTTT
TGAAATGGAATGTTGTCTGGCGACGATGGTCAGCCGCGAATCAATGTGATGAGGAACACG
AAGCGTCAGGCGTTTTTGCTCTTCTTCTTCACGAAAAGGGGCAATACCGTCCTCTTCACA
ATCCGCCATCCACTCATCCAGCGCGCTTTCGCCTTCACGATATAATGCCTCAATACTTGT
GGCTACAAAGTCACAATAACCGTTTACATTGAGGAACTTGCCGCGAAATGCGTTGATATC
GGCTTCAAATGTCACTGCGGCTGGTTGACCTTTAATTGTGATAATGTTCGATGCTTTATT
CATAATCTACCCCTACACAGTTAACAAACCACTCCTTAAGACCTGCTACTGCGCCTTTAT
CCATCACATTCTTTGGATGTGGCTCATGTGTGCTGAATTTGGTCGTTCCAATCTGAAATT
TTCGTCTGGAGCCGTTGTTATTTTTTATTGTTCCACCCAAAGCTTTAATGAGTGCAACAA
CATCATCCCATTTAATTCCAGATTTTGGCGGCTCCGTCATTACATCGTCGAATGTTTTTC
TATGACGAGAACCTAGCGCGCTGACCTTAATCATACTATCAATCCATGACGTCATTATAT
GGTGTCATCGTAGTCTCTTTGCAGTGTGACGTCAATTAATGGTGTCAGGTGCTGCAAAGC
ATGGAAAAGAATCCCCCATCAACTCAACGCCCCCATAATCTTCAACTCCAGCTCATCCGG
CACTTCGTTATACGACAGCACATGCAGCCCCGGCGCAAACAACCTTGCATAACGCGCCAG
CAAAGGGCGCAGCTGCGGTGGCACCAGCAGCACCGGGTCTTTCCCCGCCGCTTTCATCTG
CTCTTTCACCTGTGGCATCGTACTCTGGAACTGGTTGAGCATATTCGGGTCCACTGGCAC
GCTGTCGAGCATCACTTTACCGCCCTGTTGCGCCTGATTCACTAGGTTAGTCAGCAGATT
TTCCAGCTCATTATTCAGGGTATACACCGTCAGCTCCTGCTTGCGAACGAACGGATGGGT
AATGCTGCGCCGCAGCGCCAGGCGCACATCGGCTGCCAGCAGAATATGATCTTTGGTCAC
CGCGCTACTGGCGACCAGCACGGTGGCGATGGTGACGATATCGCGCAGGGAAACGCCTTC
GGTCAGCAACGCCCGGTACACTTTCAGCAACTGGCTGTAATTGAGCGCCGCGCTTAAGTC
TTCCGCCAGGCGCGGGGCCATCGACGACAGGCGGTTATGCAGTTGCGTAATGTCATCATA
GTTAAACAAATCAGGAATATAGCTGCGCACAATCTTGTTTACATGGGTGGCAATTACGCT
GGCGCTGTCGATCACCTGATAACCCATATTCAGCGCCTTCGCTTTCTGCGCAGGCTGGAT
CCAGGTCACCGGCATCCCGTACGCCGGGTCGTTCCCCAATACGCCGTCAATCTCGCCGTA
GGTTTCGCTGGAGGGCAGGGCCATCAGTTTATCCGCCGGAATATCCGCTTCATCAGCCTT
TATGCCGTTGATGAAAATGGCGTACTGGCTGGGCTTGAGGCGGAAGTTTTCCCGAATGCG
GATCTCCGGCAACAATACGCCGTTGCCGTCAGAAATCACCTGCCGCACGCCGCGAATCCG
CTGGGTGAGCGGGTTACCCTGCGCTTTATCGACCAGTGCCACCAGCTTGTAGCCGAGGCT
TAAACTGATAGGCTCGATCAGCGGTATTGTCTCCCAACTGACTTGTTGCTCGCTGGTTTC
AGTGATGGTGCGGGTCAGCGTTTCGAGGCTTTTCTCTTCCGCCTCTGCCGCCTGCGGGCG
TTTGCTCATCCGCCAGCCGGTAAAGCCAAGCAGGGCGCTGAACAGCAAAAACGGCAGATG
CGGCATCCCCGGCACCACCGCCAGCACAAACATAATTCCGGCGGCGGTGTAGAGCACCGA
CGGGCTTGCCAGCAGCTGGTTACGCACATCATGGGCGATATCGCCGTTGTCGCTGACGCG
GGTGACGATAATCGCCGCCGCCGTGGAGAGCAGCAGGGAAGGGATCTGCGCCACCAGACC
GTCGCCGATGGTCATCAGCACATATTGCTGGAAGGCGGCATCGGCGCTCAGGTTGTATTT
GAAGATCCCGATACAGACGCCGCCGATCAGGTTGATCGCCAGAATCATCATCCCGGCGAT
GGCGTCCCCGCGCACAAACTTCGACGCCCCGTCCATTGCGCCGTAGAAATCGGCCTCGCT
GGCAACATCTTTACGCCGGGTTTGCGCCTGCGCCTGGTTGATCAACCCGGCGTTAAGATC
GGCGTCAATCGCCATCTGCTTGCCGGGCATCGCGTCCAGGGTAAAGCGGGCAGAAACCTC
GGAAATACGCTCGGCCCCTTTGGTGACGACGATAAAGTTGATTGTCAACAGCGTCAGTAA
ATCCGAGCGTGAAAGCATTATCGCCGCGCTGCACGGGCAGTCGATTTTTAACGGTGGTGG
GCTGTCGCCGTTAAATAAAATCAGCCCGTCTCATCCGCCAAAACCTGCCACCGTGGCGGT
GCCGGAAGAGACGGAGAAAAAAGCGCGTGACGTCAATGAGAAAACGGTGCTGCTGAAGAA
GAAATCCGCCACCGAGCTTGGCGAGCTGGCAACCAGTATCAACACCATTGCCCGTGATGC
GCATATGGAAGCGAATCTGGAGATGGAGATTGTCCCGCAGGGATTACGCGTGCTGATTAA
AGACGACCAGAATCGCAATATGTTCGAACGCGGCAGCGCGCAGATTATGCCGTTCTTTAA
AAGGCTGCTGGTGGAGCTCGCGCCAGTTTTCGACTCGCTCGATAACAAAATTATTATTAC
CGGGCATACCGATGCGATGGCCTACAAAAACAATATCTACAACAACTGGAACCTTTCGGG
CGATCGCGCGCTTTCAGCTCGTCGGGTGCTGGAAGAGGCCGGAATGCCGGAAGATAAAGT
GATGCAGGTAAGCGCAATGGCGGACCAGATGCTGCTGGACGCGAAAAATCCGCAAAGCGC
GGGCAACCGGCGCATTGAGATTATGGTGCTGACCAAAAGTGCGTCCGATACGCTGTATCA
ATACTTTGGTCAGCATGGGGATAAAGTGGTGCAGCCGCTGGTGCAAAAGCTGGATAAGCA
GCAGGTGCTTTCACAGCGAACGCGCTAGATGCTGAATCTTTACGCATTTCTCAAACCCTG
AAATCACTGTATACTTTACCAGTGTTGAGAGGTGAGCAATGCGTAAAATCATTCATGTGG
ATATGGACTGCTTTTTCGCAGCGGTGGAGATGCGCGACAATCCCGCCCTGCGCGATATCC
CTATTGCTATTGGCGGCAGCCGCGAACGTCGGGGGGTGATCAGCACCGCCAATTATCCCG
CGCGTAAATTTGGCGTACGTAGCGCTATGCCGACAGGGATGGCGCTCAAATTATGCCCGC
ATCTCACCTTGCTTCCGGGGCGCTTTGACGCCTACAAAGAAGCCTCAAATCATATTCGCG
AAATTTTCTCGCGCTACACCTCGCGCATTGAACCGTTGTCACTGGATGAAGCCTATCTCG
ATGTCACCGATAGCGTCCATTGCCACGGTTCTGCGACTCTCATCGCCCAGGAAATCCGCC
AGACGATTTTCAACGAGCTGCAACTGACGGCATCTGCGGGCGTGGCACCAGTAAAGTTTC
TCGCCAAAATTGCCTCCGACATGAATAAACCCAACGGTCAGTTTGTGATTACGCCGGCAG
AAGTTCCGGCATTTTTACAAACCTTACCACTGGCAAAAATCCCCGGCGTCGGCAAAGTCT
CGGCGGCAAAACTGGAAGCGATGGGGCTACGAACCTGCGGTGATGTACAAAAGTGTGATC
TGGTGATGCTGCTTAAACGCTTTGGCAAATTTGGCCGCATTTTGTGGGAGCGTAGTCAGG
GGATTGACGAGCGCGACGTTAACAGCGAACGGTTGCGAAAATCCGTCGGCGTGGAACGCA
CGATGGCGGAAGATATCCACCACTGGTCTGAATGTGAAGCGATTATCGAGCGGCTGTATC
CGGAACTTGAACGCCGTCTGGCAAAGGTGAAACCTGATTTACTGATTGCTCGCCAGGGGG
TGAAATTAAAGTTCGACGATTTTCAGCAAACCACTCAGGAGCACGTCTGGCCGCGGCTGA
ATAAAGCTGACTTAATCGCCACCGCGCGTAAAACCTGGGATGAACGCCGCGGCGGGCGCG
GTGTGCGACTGGTGGGGCTGCATGTGACGTTGCTTGACCCGCAAATGGAAAGACAACTGG
TGCTGGGATTATGAATAACATACAAATAAGAGACTATCAGCCTGGCGATTTTCAGCAACT
ATGCGCTATTTTCATTAGAGCGGTTACGATGACTGCCAGTCAGCATTATTCACCACAACA
AATTGCCGCCTGGGCGCAGATTGACGAATCTCGCTGGAAGGAGAAACTCGCGAAATCACA
AGTGCGGGTTGCAGTCATTAATGCAAAACTGGTCGGCTTTATTACCTGCGTTGAACACTA
TATCGATATGTTATTTGTTGACCCTGAATACACCCGCCGTGGGGTTGCCAGCGCTTTGTT
AAAACCTTTGATTAAGTCTGAATCCGAACTTACGGTGGACGCAAGCATAACCGCAAAACC
CTTTTTTGAACGTTATGGTTTTCAGACAGTTAAGCAGCAACGCGTTGAATGTCGGGGAGA
GTGGTTTATTAATTTTTATATGCGTTATAAACAGCAACATTAAATCCAGCTTGCAATGAA
AATAACGCAAGCCTAGTATGTGCGCGTTTTCTTATTCCACAAACTGCAAGGAGGTAAATC
ATGACAAATCCTTTATCAATGACTCTTTGCAGACCTTTCCAGGATTAATTCTTTTTTTCT
TGCCCTGGATTCGTCTGCCATTTCCTGATTTTTTAATTGTTACTCTCAATAATTCAAGTC
GCAACACATGCAACTTGAAGTATGACGAGTCTATTTACGGAATGGTATATGGGCAATTAT
ATTCGTCCCTTATCCGATGCGGTATTTACCATCGCATCTGATGACCTGTGGATCGAGAGT
TTAGCGATCCAACAATTACACACCACGGCAAATTTACCCAACATGCAGCGCGTAGTGGGG
ATGCCAGATTTACATCCCGGACGCGGCTATCCGATTGGCGCAGCGTTCTTCTCTGTTGGT
CGTTTTTATCCGGCACTGGTCGGCAATGATATCGGCTGCGGTATGGCGCTATGGCAAACA
GATATTCTCACTCGCAAATACAACGCCGATAAGTTTGAAAAGCGATTATCAGATCTGGAT
GACGTTGCTGAAGAAAGCTGGCTGGAGGAAAACCTGCCGTCAGCATTTGCACAGCATCCG
TGGCGCAGCTCGCTTGGCTCTATCGGTGGCGGCAATCATTTCGCTGAACTGCAACAAGTT
GATCAAATCATCAACGCTGAACTGTTTGCACTGGCAGGTCTGGATGCACAACATCTGCAA
CTGTTGGTTCATAGCGGCTCGCGGGGGGTGGGGCAGTCTATTTTACAGCGGCATATTGCC
TCGTTCTCGCATCATGGTTTGCCTCAAGGCAGTGACGACGCGCTACGGTATATTGCGGAA
CATGACGATGCGCTGGCGTTTGCGTGTATTAATCGCCAGATGATCGCTTTGCGCATAATG
CAACAAGTTAAGGCCACGGGAAGTCCGGTTCTGGATGTGGCGCATAACTTTGTTAGCGCG
TGTCAAATCGGCGATCAACAGGGCTGGTTGCATCGTAAAGGTGCCACGCCGGATGACAAC
GGTCTGGTGATTATTCCCGGTTCACGTGGTGATTACTCCTGGATTGTACAGCCTGTTGCG
AACGAAAAAACGCTCCACTCGCTGGCGCATGGGGCAGGGCGTAAATGGGGGCGCACCGAG
TGTAAAGGGCGTCTGGCAGCGAAATACACGGCGACGCAACTCTCGCGTACTGAACTTGGC
AGTCGGGTAATTTGTCGCGATAAACAACTCATCTTTGAAGAAGCGCCACAAGCCTATAAA
TCGGCTGAAAGCGTGGTGCAATGTCTGGTGCAGGCCGGTTTAATTATTCCTGTCGCGCGG
CTGCGTCCGGTGCTAACGCTCAAAAACAGTGGAGGGAAAAAAGGATGATCTTGCTACAAC
TCTCCTCAGCGCAGGGGCCGGAAGAATGTTGTCTCGCAGTGAAAAAGGCGCTGGACAGGC
TAATTAAAGAAGCTGCCCGACAAGACGTCGCGGTAACGGTGTTGGAAACAGAAACGGGCC
GCTACTCTGACACGCTGCGTTCGGCGCTGATTTCTCTGGATGGCGATAACGCATGGGCAT
TAAGCGAAAGCTGGTGTGGCACTATTCAGTGGATTTGTCCGAGTCCGTATCGGCCTCATC
ATGGGCGCAAAAACTGGTTTCTGGGCATTGGGCGTTTTACCGCTGATGAGCAGGAACAAT
CGGATGCAATCCGTTATGAGACGTTGCGTTCGTCGGGGCCGGGCGGTCAACATGTCAATA
AAACCGACTCGGCGGTACGCGCCACGCATTTGGCATCCGGTATTAGCGTGAAGGTTCAGT
CAGAGCGTAGTCAGCATGCTAACAAGCGGCTGGCACGATTGCTGATTGCCTGGAAGCTGG
AGCAGCAGCAACAGGAAAATAGCGCGGTGCTGAAATCGCAGCGGCGAATGTTCCATCACC
AGATTGAACGTGGCAACCCGAGACGGACATTTACAGGGATGGCTTTTATCGAAGGATAAT
GAAGGATGAAACTGCCGGAAGGCGATTAAACGCCATCCGGCAGCAAATCAAATAATTACT
TCGCCGGAATTTCTTTCAGCAGTTCAGTCAGCAGCGTCCAGTAATGACCTACGCTTTCGA
TGTGAACTTGCTCATCCGGAGAGTGTGGACCGGTGATAGTTGGCCCGATAGAAACCATGT
CCATTTCCGGATACGGTTTTTTGAACAGACCACATTCCAGGCCCGCGTGGATAATCTGGA
TGTTCGGTGTTTTGTTGAACAGACGCTGATAGGTTTCACGTACCAGATGCATCACCGGAG
AATTAGCGTCCGGCTGCCAGCCAGGATATGCGCCTTTCGCTTCGGTTTTCGCGCCAGCCA
GTTTACCCAGCGAATCCAGCATGCTCACCACGTAGTCTTTACCGCTGTCGATCAGTGAAC
GGATCAGACAGTGAATTTCTACGTTATTATCAGTCATGGTCACCACACCGACGTTCAGGG
AGGTTTCGACCACACCTTTTGCCACGTCTGAGTTGCGGATCACACCGTTCGGGGTGGCGT
TCAGCAGACGAATAAAGGTATCGCGAGATTTCGCAATCAGGGCAGCTTTATCGTTCGCTA
CAGAGTCCAGCAACAAGGCCAGATTTTTCTCTTTCTCTGCCAGCTCGTTTTTCAGGATCT
CCTGATAGGTATTCATCAGAGATTTCAGGACGTCGACTTTATCAGCTGCGACAGCAATGG
TCGCAAAGGCTTCACGCGGGATGGCGTTACGCAGTGTGCCGCCGTTGAAATCGATAAGGC
GCAGATCCAGTTCTTCTGCATGACCCGCCAGGAAGCGCACCAGCAGTTTGTTGGCATTAC
CCAGGCCAACGTGGATTTCCCCGCCGGAGTGACCCCCTTTCAGACCTTTTAAGGTTAACT
TGAAGGTTTCAAAACCAGCTGGAACCGCTTCACGATCTAAATGCAGGTTGGAGGTGAAGT
CGATACCCCCCGCACAACCCATGTAGATTTCACCTTCTTCTTCGGAGTCGGTGTTAATCA
GAATATCAGCCTGCAACCAGTTGCTCTGTAAGCCGAACGCACCGTCCATACCGGCTTCTT
CGGTCATGGTCAGCAGCACTTCCAGCGGGCCGTGAACCACGTTTTCGTCAGCCAGAACTG
CCAGTGCAGAGGCCATACCAATGCCGTTATCCGCACCCAGCGTGGTGCCGCGCGCTTTAA
CCCATTCGCCATCAATATAAGGCTGGATAGGATCTTTCGTGAAGTCATGCACGGTGTCGT
TATTTTTCTGCGGCACCATATCGAGGTGGGCCTGTAAGACGACCGGTTTACGATTTTCCA
TACCTGCGGTAGCAGGTTTACGAATCAGGATATTACCTACCTGATCGCGTTCGACATGGA
AACCTTTCTCTTTTGCCCAACCAACAATGTATTCAGCGAGTTGCTCTTCATGATAGGACG
GGTGAGGAATAGAACAGATTTTGGCAAAAATATCCCACAGCGGCTGTGGAGATAATTGAG
ACAGTTCAGACACGTTAAGTCTCCTTGTCGATCACCCGCAAAACAGTATTGCAGGTCACA
GGGTTAGCAGAAAATGTTGTCAACACAAGACAGGCTTGCGAGATATGTTTGAGAATACCA
CTTTATCCCGCGTCAGGGAGAGGCAGTGCGTAAAAAGACGCGGACTCATGTGAAATACTG
GTTTTTAGTGCGCCAGATCTCTATAATCTCGCGCAACCTATTTTCCCCTCGAACACTTTT
TAAGCCGTAGATAAACAGGCTGGGACACTTCACATGAGCGAAAAATACATCGTCACCTGG
GACATGTTGCAGATCCATGCACGTAAACTCGCAAGCCGACTGATGCCTTCTGAACAATGG
AAAGGCATTATTGCCGTAAGCCGTGGCGGTCTGGTACCGGGTGCGTTACTGGCGCGTGAA
CTGGGTATTCGTCATGTCGATACCGTTTGTATTTCCAGCTACGATCACGACAACCAGCGC
GAGCTTAAAGTGCTGAAACGCGCAGAAGGCGATGGCGAAGGCTTCATCGTTATTGATGAC
CTGGTGGATACCGGTGGTACTGCGGTTGCGATTCGTGAAATGTATCCAAAAGCGCACTTT
GTCACCATCTTTGCAAAACCGGCTGGTCGTCCGCTGGTTGATGATTATGTTGTTGATATC
CCGCAAGATACCTGGATCGAACAGCCGTGGGATATGGGCGTCGTATTCGTCCCGCCAATC
TCCGGTCGCTAATCTTTTCAACGCCTGGCACTGCCGGGCGTTGTTCTTTTTAACTTCAGG
CGGGTTACAATAGTTTCCAGTAAGTATTCTGGAGGCTGCATCCATGACACAGGCAAACCT
GAGCGAAACCCTGTTCAAACCCCGCTTTAAACATCCTGAAACCTCGACGCTAGTCCGCCG
CTTTAATCACGGCGCACAACCGCCTGTGCAGTCGGCTCTTGATGGTAAAACCATCCCTCA
CTGGTATCGCATGATTAACCGTCTGATGTGGATCTGGCGCGGTATTGACCCACGTGAAAT
CCTAGACGTCCAGGCACGTATTGTGATGAGCGATGCTGAACGTACCGACGATGATTTATA
CGATACTGTGATTGGCTACCGTGGTGGCAACTGGATTTATGAGTGGGCCACCCAGGCGAT
GGTGTGGCAACAAAAAGCCTGTGCGGAAGAAGATCCGCAACTCAGTGGTCGACACTGGCT
GCATGCGGCTACGTTGTACAACATTGCCGCCTATCCTCATCTGAAAGGAGATGACCTGGC
CGAGCAAGCGCAGGCTTTATCAAACCGCGCCTATGAAGAGGCCGCCCAGCGTCTGCCGGG
CACGATGCGGCAGATGGAGTTTACTGTACCCGGCGGTGCGCCCATCACCGGCTTTTTGCA
TATGCCGAAAGGCGATGGCCCGTTCCCGACAGTATTAATGTGTGGTGGTCTGGATGCGAT
GCAGACGGACTATTACAGCCTGTATGAACGTTATTTTGCGCCGCGCGGCATTGCGATGCT
GACTATTGATATGCCGTCGGTGGGCTTTTCTTCAAAATGGAAGCTCACCCAGGACTCCAG
CCTGTTGCATCAGCACGTCTTAAAGGCGCTGCCTAACGTACCGTGGGTGGATCACACTCG
CGTCGCGGCCTTTGGTTTCCGTTTCGGCGCTAACGTTGCCGTGCGTCTGGCATACCTTGA
ATCGCCGCGTCTGAAAGCGGTTGCCTGTCTTGGTCCGGTAGTTCATACCCTGTTGAGTGA
TTTTAAGTGCCAGCAACAGGTGCCGGAAATGTATCTTGACGTTCTGGCGAGTCGTTTGGG
GATGCATGATGCTTCCGACGAAGCGTTGCGCGTGGAGTTGAATCGCTATTCATTAAAAGT
GCAAGGATTGCTGGGACGTCGCTGCCCAACGCCAATGTTATCAGGCTACTGGAAGAACGA
TCCGTTCAGCCCGGAAGAGGACTCACGCTTAATCACCTCATCATCTGCTGACGGTAAATT
ATTAGAGATCCCATTTAACCCGGTGTATCGGAATTTTGACAAAGGTCTTCAGGAAATCAC
CGACTGGATCGAAAAACGTTTGTGTTAAAAATTTGCTAAATTTTACCAATTTGGTAAAAC
AGTTGCATCACAACAGGAGATTGCAATGACGTTACCGAGTGGACACCCGAAGAGCAGATT
GATCAAAAAATTTACCGCACTAGGCCCGTATATTCGTGAAGGTAAGTGCGAAGATAATCG
ATTCTTTTTCGATTGTCTGGCTGTATGCGTCAACGTGAAACCGGCACCGGAAGTGCGTGA
GTTCTGGGGCTGGTGGATGGAGCTGGAAGCGCAGGAATCCCGTTTTACCTACAGCTACCA
GTTTGGTCTGTTCGATAAAGCAGGCGACTGGAAGAGTGTTCCGGTAAAAGATACTGAAGT
GGTTGAACGACTGGAACACACCCTGCGTGAGTTTCACGAGAAGCTGCGTGAACTGCTGAC
GACGCTGAATCTGAAGCTGGAACCGGCGGATGATTTTCGTGACGAGCCGGTGAAGTTAAC
GGCGTGAGTGAAATGTGCCGGATGCATCACATCCGGCAATATCTATTAAAACTGATAGGT
CATGCCAACCGCGACAATATCATCATTATTAATATTCAATTTGTTATCGCTATCCAGTTG
GTTGATTTTATAATCAACAAACGCTGACATATTTTTGTTGAAATAATATGTAGCCCCGAC
ATCGATATAATTGACCAGATCTTCATCACCGATACCTTCAATATCTTTCCCTTTCGATAA
GACATAACCCAGCGATGGACGCAGACCAAAGTCAAACTGGTATTGAGCGACCGCTTCAAA
GTTCTGTGTCTTATTGGCAAAGCCGCCAGTTATTGGCGTCATTTTGCGTATTTCAGAATA
AAAAGTTGCCAGATAAATATTATTGGCATCGTATTTCAGACCTGTAGCCCATGCTTCTGC
ACGCTTGCCTGTGCCACGGCTTTGCAGGTTCTGCTCGTTGGTGCGATCTGAGTTGGTATA
GGCCCCACTAATGGCGAAATCGCTGCCGCCAAAGTCATATGTCAATGACGTGCCGAAGCC
ATCGCCGTTTTGCTTTTTAACGTCGCGGTTTTCGTTTTTCCCTTGATATTGCAGGGTTAA
GTTCAGGCCATCGATAACGCCGAAGAAGTCGGTGTTCCGATACGTCGCCAGACCGCTGGC
GCGTTTGGTCATAAAGTTGTCGGTCTGCGCCGAGGAGTCGCCACCAAATTCCGGGAACAT
ATCGGTCCAGGCTTCCACGTCATACAACGCGCCCAGGTTACGGCCATAGTCGAAAGAACC
CAAATCTTTATACTTCAATCCGGCAAAAGCGAGACGCGTTTTTTGCTGTGCAGTATCACT
CTCCGCTTTATTTCCGGCAAACTCCGCTTCCCAACGGCCATAGCCAGTCAGTTGATCGTT
AATTTGTGTTTCGCCTTTAAAACCAAAACGGATATAACTCTGGTCGCCATCTTTACTGTC
GTTATCACTCATATAATGCATGGCTTTAACTTTGCCATAGACATCCAGTTTATTACCGTC
TTTGTTATATATTTCTGCGGCCTGTACGGATGCAGATGCCACAATGCCCATCACCACTAA
TGCCAGAGTGCTCTTTTTCATTTTCATTCCTGATTTTAATTAACGCGCGAATATTCAGCG
GGAGAGCCCCGTTGAAAACAGGAAAGTTTTTAACCTGAGATTGTTAAAGATATATTACAG
ATTAATAATATTCTTAAAATGTGGTAATTTATTAAATCTGTAATAAAAGCGTAAACAACT
GCCGCTAGGCTTGCTGATCCCGCGCAACAAAACGCCATGCTTTGCTTGCAGATGGTTGGC
AACCGACGACAGTCCTGCTAAAACGTTCGTTTGATATCATTTTTCCTAAAATTGAATGGC
AGAGAATCATGAGTGACAGCCAGACGCTGGTGGTAAAACTCGGCACCAGTGTGCTAACAG
GCGGATCGCGCCGTCTGAACCGTGCCCATATCGTTGAACTTGTTCGCCAGTGCGCGCAGT
TACATGCCGCCGGGCATCGGATTGTTATTGTGACGTCGGGCGCGATCGCCGCCGGACGTG
AGCACCTGGGTTACCCGGAACTGCCAGCGACTATCGCCTCGAAACAACTGCTGGCAGCGG
TAGGGCAGAGTCGACTGATTCAACTGTGGGAACAGCTGTTTTCGATTTATGGCATTCACG
TCGGGCAAATGCTGCTGACCCGTGCTGATATGGAAGACCGTGAACGCTTCCTGAACGCCC
GCGACACCCTGCGTGCGTTGCTCGATAACAATATCGTTCCGGTAATCAATGAGAACGATG
CTGTCGCTACGGCAGAGATTAAAGTCGGCGATAACGATAACCTTTCTGCGCTGGCGGCGA
TTCTGGCGGGTGCCGATAAACTGTTGCTGCTGACCGATCAAAAAGGTTTGTATACCGCTG
ACCCGCGCAGCAATCCGCAGGCAGAACTGATTAAAGATGTTTACGGCATTGATGACGCAC
TGCGCGCGATTGCCGGTGACAGCGTTTCAGGCCTCGGAACTGGCGGCATGAGTACCAAAT
TGCAGGCCGCTGACGTGGCTTGCCGTGCGGGTATCGACACCATTATTGCCGCGGGCAGCA
AGCCGGGCGTTATTGGTGATGTGATGGAAGGCATTTCCGTCGGTACGCTGTTCCATGCCC
AGGCGACTCCGCTTGAAAACCGTAAACGCTGGATTTTCGGTGCGCCGCCGGCGGGTGAAA
TCACGGTAGATGAAGGGGCAACTGCCGCCATTCTTGAACGCGGCAGCTCCCTGTTGCCGA
AAGGCATTAAAAGCGTGACTGGCAATTTCTCGCGTGGTGAAGTCATCCGCATTTGCAACC
TCGAAGGTCGCGATATCGCCCACGGCGTCAGTCGTTACAACAGCGATGCATTACGCCGTA
TTGCCGGGCACCACTCGCAAGAAATTGATGCAATACTGGGATATGAATACGGCCCGGTTG
CCGTTCACCGTGATGACATGATTACCCGTTAAGGAGCAGGCTGATGCTGGAACAAATGGG
CATTGCCGCGAAGCAAGCCTCGTATAAATTAGCGCAACTCTCCAGCCGCGAAAAAAATCG
CGTGCTGGAAAAAATCGCCGATGAACTGGAAGCACAAAGCGAAATCATCCTCAACGCTAA
CGCCCAGGATGTTGCTGACGCGCGTGCCAATGGCCTTGGCGAAGCGATGCTTGACCGTCT
GGCACTGACGCCCGCACGGCTGAAAGGCATTGCCGATGATGTGCGCCAGGTGTGTAACCT
CGCCGATCCGGTGGGGCAGGTAATCGATGGCAGCGTACTGGACAGCGGCCTGCGTCTTGA
GCGTCGTCGCGTACCGCTGGGGGTTATTGGCGTGATTTATGAAGCGCGCCCGAACGTGAC
GGTTGATGTCGCTTCGCTGTGCCTGAAAACCGGTAATGCGGTGATCCTGCGCGGTGGCAA
AGAAACGTGTCGCACTAACGCTGCAACGGTGGCGGTGATTCAGGACGCCCTGAAATCCTG
CGGCTTACCGGCGGGTGCCGTGCAGGCGATTGATAATCCTGACCGTGCGCTGGTCAGTGA
AATGCTGCGTATGGATAAATACATCGACATGCTGATCCCGCGTGGTGGCGCTGGTTTGCA
TAAACTGTGCCGTGAACAGTCGACAATCCCGGTGATCACAGGTGGTATAGGCGTATGCCA
TATTTACGTTGATGAAAGTGTAGAGATCGCTGAAGCATTAAAAGTGATCGTCAACGCGAA
AACTCAGCGTCCGAGCACATGTAATACGGTTGAAACGTTGCTGGTGAATAAAAACATCGC
CGATAGCTTCCTGCCCGCATTAAGCAAACAAATGGCGGAAAGCGGCGTGACATTACACGC
AGATGCAGCTGCGCTGGCGCAGTTGCAGACAGGCCCTGCGAAGGTGGTGGCGGTTAAAGC
CGAAGAGTATGACGATGAATTTCTGTCATTAGATTTGAACGTTAAAATCGTCAGCGATCT
TGACGATGCCATCGCCCATATTCGTGAACACGGCACAGAACACTCCGATGCGATCCTGAC
CCGCGATATGCGCAACGCCCAGCGTTTTGTTAACGAAGTGGATTCGTCCGCTGTTTACGT
TAACGCCTCTACGCGTTTTACCGACGGCGGCCAGTTTGGTCTGGGTGCGGAAGTGGCGGT
AAGCACACAAAAACTCCACGCGCGTGGCCCAATGGGGCTGGAAGCACTGACCACTTACAA
GTGGATCGGCATTGGTGATTACACCATTCGTGCGTAAATAAAACCGGGTGATGCAAAAGT
AGCCATTTGATTCACAAGGCCATTGACGCATCGCCCGGTTAGTTTTAACCTTGTCCACCG
TGATTCACGTTCGTGAACATGTCCTTTCAGGGCCGATATAGCTCAGTTGGTAGAGCAGCG
CATTCGTAATGCGAAGGTCGTAGGTTCGACTCCTATTATCGGCACCATCAAGAAAATCAA
TAACTTAGCTTAACTTCTCTAAGAAATTGTATCTTCTGTTATCACTTACAAACGCCTATA
CGTTGTTATGGGCTTTGGTAGTGTAACACGTATGGGCGAGTAGTTCCCAAGCTCAACCTC
GTAACAAGTTCCTTTGAAGCTGGAAGACGTGCCACCGTCTCTAAACCTTCTACCAAAACT
CTTAGCAAGATGTTCCACACCTGGCGCGGTGTCCAATGATGCTACACGTCGTGAGACGTT
GCAGAGGATAAACAGGCTAAATGATGGGAAGAGTTTTAAGTGCAATAGTGGATTAAAGCC
CACCTCTTCAAAACCTAACTTGATCGGGAAAGAATCAAGCTCTAGCACGGTTTCGTCCAC
CGGAGTACAACGGGTGCCTGATAAGAGAAGAACTGCTAAGACTTCATAGCTTTTGTGAAA
AAGCCCTTTTTAGTGGATACGCCTACGGCGCTTATTTTTTGGTATAACCATCAAAGGCGC
TTTATGGCTCCTATTGTCTTGAAAATGTATCTTTACTTGTATTGTGTTTTATGCGTAGCC
TTCCTGTGTAGTATGTAACTTGTTCATTTTCATATGAATACAGAGGCAACACGATGAAAA
ACATTGCAGCTATCAAACGTAATAACCGCAAGATTCACGCTCGTAAGTTCCTGTCTACGC
CAGAAGGAAAAGCCTGGCTAGAGCGTAAACAGCGAGAGAACGAAGAAAGAAAACTCCTTA
GTGAGTTGAAATGGCTTAAGGATTGAACCACCAGTAGGCGCATAACACATCCAGCGATCA
AAGATGTGTTTATGCACCTGATAGTGAAATTATTAAAGTCGTTTAGTTAACATCGCCATT
GCTTGAGCAATAATTGCAACAGCGTCCATCTCTTCACTGGAAGCGATGCAAATGCGGTAA
CTAATAGCCACAACGAATACATCAATAACGAGAAAGTGAATAGTGTGAAGATGTTTTGAA
AGTAAATGCATAACTTCCTCCGGTTTTACGATAGGAAGATTAGAACATGCATTAAATGAT
GTTACAAGGGTGGTAATTTACCCTAATAGTCTACTATTCACCTCAATCTACGTCAACCAA
TATTTGATGTAGATTTAATTTTCTTTTAAAAACAATGTGTTGCAATTTGTTGAATTTTGG
GGTTAGGTTGTTTTTTGAACGTTTTCATCAAGTGTAAAGATACGTTTAGCCTTCATAGTG
AGTTCAGTTACTGTCTTTTTCTCTGAAATCGGCGCAGACGTGATCAATGTTTAACGCGAA
GATCAGCGGCGTCAGGTCCACGCAGCGACAATTCTCAAATATCAGGAGGCATTACGCTTC
CTGCTCTTTCTTGATACGTTGCACCGTCTGTGTGCTGACACTGAAATCTTTTGCTACGCT
CCGAATTGATCCACCATTCGCGAGAGCGGCAACAATTCCCGCTCGATCAATTGCTTTTCC
ATTACCACGTTTTGCTATACGTCCAGCGGCCTTAGCTGCGGCGATCCCCTCACGCTGCCG
CTCAAGCATCATTTCACGTTCCATTTGTGCCACTGCTGCAAGCACTGTGAGCATCATATT
CCCTGCGGGAGAGTTCTTCCCTGTCTTAAAGTCTTCTTTATGGAAATGCACAGACACGCC
GCGCTCTGTTAATTGCTCAACCGTTGCCAGAAGGTCGGCTGTATTACGACAAAGGCGATC
AATACTATGGACGTGTAACACGTCACCCTCCCGCACATAGTTCATCATTGCCTCAAACTG
TGGGCGCTGAGTGTTCTTGCCTGACGCTTTATCTTCAAAGACTTTATCAAGAGTTACTCC
AGCTAATTGACGGTCTGTGTTTTGTTGCACAGTCGATACCCTAATGTATCCAATATTAGC
CATTTTCATTTTCCTTCTGTGTTGATTTGAGTGTAGTGATTATTGATCGTGTTGATTAGG
TGTGTAAAGGACTTTTTTCACTACGAAATTCGAAGGTTTTTAGTGTGGTGATTTAGCCTG
CTTTATCACTACACGTCTTGCATGAGAATCATGTAGTTACATTTTGGTAAAATTAGCAAG
CTATTAAATAGTGTGTTTATTTTGAAAAAATAATTTTTTGTTGCATTAAAGGAAACTTGT
TCGACAAATAATAGATTGATTTTTAATCAACAATTTCTGATAGTGCTCTGTAAGCCGTAT
TACACAAGGCTTTGCGAAAGTGATGTAAAAGTGAAGAAAGCTAACATTGCACTTTTTAAG
CTACTTTTCATTGGATTTTTACGTAGGAATTACACAGGGATTAATCATCAATTACATTGA
ATTTAAGCCTGTTTTAGATGTTTAATTTTGGTAGCAAGAAACACTTTTAGAAGATCATTG
CACAGATGCTATGTGATGATTGGATGTAACGGTAGGTCACTGTGAGCTACCCCTATCAAG
TCTGATACCCGATAAGTATAAATAACACCTGGGAAATGAGTTCCGATCTATTTAGGAAAT
AACCGTGGAAGTGGTTTCCTACCTACCTAGGAAATGAGTTCCTATCACCTAGGAAATGAT
TTCCGACAATACTATAATTAAACTACAATTAAACTATATAATATAATTCTTTTTTATCTT
TATAAGAATAATTATAGGGATACCCGTTAGGGAGTCTAACGACTATCCCTTAATCTATTG
GCATTCGCCAGAACCTTGCACAAGTTAGAGTGTTAGTCGTTAGACTGCTTGTCATAACAC
ATAGTTTTTGTTTGTTGATGTTAGTTAGTAGATCTATGTTCGCTAATGCCGCTCACAACG
AATATGTAATCTACTATGTGCAAATAGCCTACGGCTTGCGTAAGGCTAAATAGTCTTGCG
CTGTGCGCTTCAATAGTTCCATTGATGAGGCTTACGCCAATCTAACGATCATCAATCTAT
TTAAGAGAAAATCTATTGTGCAATACTCTGACGAGTGCAATAACCTTGTGTGCTACGCGT
TAGCGATGTTAGCACATAGACACAGACAACAACCAACAACAAACAAAAAAGAAAGAATGG
TTTTAGTAGTTGAAGGTTAAATAAGTTTCTACCGCTTAAATCAAGCCGTAGGCGAGCTAA
ACGTATATAAGGCAGGGAAACCTTAGCGGTAATAGATTAGCTCATTATAGAGCTTCTGAG
GAGCTTTACAGGTATTTTATAAGGTGTCTGAAATTAGAGTTTATCTATCATCTCCTTTTC
ATATACCTAACAAATACAAAATAAGCCCCTTAAATAAACCTCTGGCGAGCTAAACTGTCA
TTACATAAGGGAATGTATTGTTTTTATCAAAACCTCGTTAGAACGCGTTTTAGAGAATAA
GGAAGAATAGCATCACACAGAAGAGCACGAATTGCTAAGCAAAATCATAACATACTGAAA
AATGATCAATATTTTATGGGCGGGGTTGACAAAAGCCTTTAGTTATGGTAAAGTAATATT
AGGGGCAGGAAAACATTCCTATCCTCTAAATAATTAAACCAATGCACCGCACTTTGAAGC
CCAAGAGGCTTGCAAGGTGTCTTTTTCTTTTAACCAAATAGAATAGGAGGTTAATTAGTG
AAGTATTTCACTTCTCAAGATGTAGTTGAAGCCTGGAAACGTGGTGAGATCAACCGCTTT
AGGGTAAGAATGAATAGGAACACAGCGCGACGCTGTGGTTATCCAGAGCGTGAAAAATGT
TTTGACGATGCACTAAAAATTATTGATGAACTGCGTAAGGCAGGAGCAGAGAAAGAATAA
TAACAGGAGAAGGAGAAAACCAAATGAATATTAATTTTGATTCTGCAACTTATAACGCGT
TGTTAAATCGTGCAAAGGCAGAAGGGAAATCAATTCCAAAACTTGTTAATGAATTACTAA
TTACAGTCCTTACAAAGGAGGAACTAAATGATCAAAAATATCAAAACAATTGCCGAAGCG
AAAGCCAAATGTCTAAATCAGAAAGATGGTAAACAAAAATATGTAGTCGTTGAGCAGTGG
TTGAAGATGTTTAAAAAGTGGTTCTCACCGTCAGGTAATGAATACACCGCTACACTGCCA
GCCGTTGAAATCTATAGCTATATAGCTGGATTCAATGAACAAGGGCAAGAATGTTACGCC
ACTCAAAAAACATTATCTAATATTGGAATGGTTAGTGATCGCCAGGTTCGCAATATTATA
AATATGTTTGTTGATATGGGAGTTCTTTCTGTAGAGGCTCGGGACGGGCAAACATCACTC
TATAAAGCATTACCATTCACAGATGCACATATTACTCCCCCTGGAGAGTCATCACTACCT
GATCCTTCTGAGAAAGAAGACGAATCTAATGAAATATTGAATGTTTCCGAAATCATCGTT
GAAGAAGAAACACAAGAGCCAGAGTTCCCTGAGCGGCCCGAAATTTTTACTTGGCTTCTT
TCCCTTGATAAGAAGAAACCACCGCACGAAGAAACAGAAGATTTTGTAAAACGAGCATTA
GATTCAAAGAATATCTATCTTTGTGAAAATGATTTTGACTCTTTGATAATTGATCTCAAA
AGTGAGAGCACAATATATGATTCACTACCCTTCTAAGGAGAATAAATGACTTATAACATC
ACTATAGGAAACAAAACTATTGAAATAACTGAAAGCGGATACAACATTTTAAAAGCTATT
TTGGACATAGAGTTTTCACCACCGACAGTGGTTAGCTTTTGTAGTTTAGGCGGCTACAGC
GCACAACACGTAAATCATTGGTTAAATCATTTTACATCGTTCGGTGTGCTGGATTATGAA
GGGATTAACAGCACTACATTTCGTCTTTTGAAATTAAACAAAGATTTTGAATTGTTTCTC
ACAAACAATCAATAACAACAGATCGGGCAATACATATGGCAAATGCATTTATGGCGATAT
TCATCGTAACAATGGCGTCCAGTTTTTATAATCCACATAAAAAGAGGGAAAAATGGGAAG
AAAGAAAAAGAACAACTTAAAACGTATTGAAAAAAACAGTAATTTCAATTCAAAAAGACA
ACGTCCACCGACACACACCAATAACGAAATTCCAGGGGAAGAGATAATCTTTATTCTTGA
AACAGAATCCCCTGAATTAAGTGATGAAGAATTAGAAATAATCCAATCAATGCCAGGCGT
TTACTTTCGCCCAAGAACAAGAAAACAAACTATCATTTCTGATGGCACTCTGAAACGTTG
GCAGCTTTTAGGGTTTAGCTCCTATCATCATTTTTTGGGATTTAACGCTTTCAATAATTG
TGTAGGTGGTGCATCGGAAGTCGATCTGATGGCTCATTTAGAAGATACATTAGCTTCTAA
CAAACGTTCTAACTAATAAAATGATGGGTGTATGTATAAGCGCCCAATGAAAATATTCAA
AAAAGGAAAAATAATGATTGGCTATATTCAAGAAACACAATTATTTCAGATGATCCTGTC
TGATGCAAAAAACTATGCAGAGTTAATTCGGCTGGCAAAAGAAACAGAAGACTACGAAGC
ATTAGAGCGTTACCGTGATGAAGTGCTGACGCTCAAGACACCTTTTAACATCGTATTGAA
TATGATTAATGATGCATTACAAGGAGAATACGCATAATGGAAGAAGATATTAGCAATGCA
ATGGAACAACTTTTAGATCTGACTATCTCACTACAAACAAGAATAAATCAAGCCTATTCA
GATTTATGCGATTACACGCTCTCTCAATGCGTTATTAGCTTAATGAAGGTGAATGTAAGC
CTTGACGATTTTATCTCTCTGGTGAGCGTATCAGAGGACGATGCAAAACAGTGTAATCAA
ATCATCACAGACATCGCCACCACGTTAAAGGTTGCAAGTGAAGAGATTCAGCAATTAGTA
GATGATTTAGCAAAAAGTGCTATTTTCTCTAAATGATAATGAAAATTATTTGCATTTATA
ATGATTTTGTTATATAATAATTTAGGGGTAGATAAAAAGATTTTAGTTGGTGTTAATCCT
TCTACTGTCATAAATCCCTGCATATGGAAGGTGATAGCCTCAAAGGTTGAGTGGCATTAA
CCTCTAACAAATATTACCTTCCATCTCTCAAGAAGTTTTAGAATAATCATAACTCCCTCT
TTGATTGTTGATTGTTGATTGTTTCTACGTTGTGTTGATGAATGTTGTTAGGCATTGTGC
TTAATTTTGATAAAAGCGGGTAGGTGTTATCTCCTTGCCCTTCCCGCTCTTATTTTTCAT
CTATGCTTATCCTAAAGCTCCTTATTTTGTCAGAAAACATTAAAGAGCCTTACACTGATA
GTTATATTTTATAACTATTTACTAACATCATTAAACTATTATTTAATGACAGAAGTTAGT
AACAGAATAATCTATTAAGTTGTTGTCAAAAACAATCATCTGCATAGCGTTAGCCGCAAG
CAGAGAGAGTTTAGCTAAGAATGGTGCAATAAACTTTGGAAATATTGATAGCAAAACGGG
TTTTATAGAATGCGGATCTATAAGCTTTGGTTGTAAAAACGATTTTCTGAAACGGTAGAT
TACTGTTGGTGTAGTTAATCATTATTAAAAATTTAATCCGTGAGTAGATTGGAATAGTGA
TTCCTTAAAATCTGACTGGTGCATCCACACCATGAAAGATAGCGGTTGGCCACCGCGCCC
CGAATAGATATTCCTGATTGATTCCGCATGTTTTCCTAAGAGCATGTTTTCAGGAGTATC
TATTCACCCTTTAAGCATATCATCAAGTATATTTAAAAAGTGTATTTGCTGATATGTTTA
ATCCTCTTATAGTTTAACTTATCAATTATGTAATTGCCCGCACGTTAAAGCCCCTTTGCT
GGTCAGAATTAACCTCTTACGGCATTGGGGCTTTTTATTTGTCTGGCACTAACAGGAACA
TTATTTATGAAACAAGAAATGATTATCAGCAAAGACGGGGAAACGATGATTGTTAGTGAT
GAAAACCTCATTAAGGTTGCCGCACTGTTGGGAGTTACTCCCGAAAGTCTTCGTTCTACC
ACTGCTCAATTATTTAAATCGGCTGATGCGGTTAGTCTTGCTGATGCCCTTAAATCTAAA
ATTAAACAACTGAAAGGAAAATAATCTTATGGCTAACCCATATGGAAAATTAAAAGCAGT
GAATGCGGATAACTCCCGTTCACGCTGTAAGGTAGTAGCTTACGCTGCTGATCCAGTGCT
GCAAGATCGCCTCGTCAAACTGGCTTCACCTCTCACTGACGATCTTATTGTCGGGGCTTT
GCTGAAAGCCGATGGCACCAAAGCAACAACCGCATCTGATATTGCTCACGTAGTAGTTGA
ACCGGCTTATGAAGGACAGGAAAGCGTAGTGGTTGCACATCCTACTTTCGTTATTCTGGC
TGAAGATGGGATTGAATTTAACAGCATGGAAAAGGCAAGTGTTATTGCAAAACTGCAATC
TCTCGGCTTTGTAATTGCTGGTTATGAAGAACTTGCGATCCCTACGACTTAACAAGGAAA
ATAATAATGAATGATTTATCAACATATTTTGGCGTTAATACTGCGGTAGTAACTCCATTT
GCTTATGAGAATGCACTTAATACCCTGATTACTAATCTCGATCTGTTCGATGTGCAATAT
CATACAGAAAACAGCATTCTTCTTACCGACCTGATTGATCAGTTTGTGCAGGTAGCTGGG
GAAACCTCGCCTTACGCTCAAAGCGACTGGAACGCCTCTAAACGTCAGGAATGGTCAAAC
AAACTTTTCCAGATGAAACACGTCGGCAGTATTAACGCTGTTACTTCTCGTGACCTGGAA
CAATACAGCCGCCAATATCCAAACCGTTCTGATGCTATGCTGATAGCGGTTAATGATTTC
TCTGAGGCTCATTACCGTTCACACGCAAACCGTGTTGAAGTGGATCTGATTACCGCGCTG
CTGGGCCTGAAAGTTGAATCTGAATATGCCGGACAAGGTGATCTCGACTTCCTCGACGGT
CAGGCTAAAACCACGGTACCCGCTATCGACTTTGCATCGACTACTGTTAACCCGTTCCTT
GCTATTCGTAAAGCGGTGCGCTTACAGAGTGAAAAGCTGGGGTCTGGTCTTGCTGCAAAG
CGAACTGGTGTAATTATCTTTGCTGCTGGCACTGCTGCTGATGGTTTGTCATCTAACCCG
CTGATCAGTGACATGGTGAAATATGCAGGCGATGCGAGTGCTACGGCCCTGTTTACCCGT
ATGGTTGATTCTAACCCAGCCTATGACTCTTTCCAGATTGGTGGGATCACTGTTATTGAT
GTGTCAATGTTTCCTGAGATTGTTGCTCACATCGGAGAGAACGGTTTCGCAATTGTTCCG
GTAATGGATAAAGCGGCACAGTGTTACCAGCTTCATAGCGGCGTTGGTGTGCGTCATGCT
GAGTTAGGTCAAGATGCCGTGTTGCATCACCAATATCTAATCAAGGATGAATTCCAATTC
CCATCTGTGGTTACTGAGACATCTTATCTGCCAGTAAACAACATTCCGCAAGCTATCATC
TTCGGATCTGCTGCGTAATAAAGCGTTAATAGACGATTCCCCATCGGGGCAATAAGGGTA
AAGGGATTAACTAACCTGTAGGCGCAAATACAGTAACGAATCTCTTTGCCCTTTTTGTTT
TTCTACTGTCTACAAACCCAAATAAAAATATATATGTGAGAGAAAACCAATGAATACAGA
AAACCCACAATCCTTTATTCTTAAGGCTGTAAAAGAACTGGCAGCTATTAGCGAGGAATC
AGTTATAAACACATCGGCGCTTTGCCGCCTTTTAGAAATTGATGCAAATAATGTGCGCCA
GCGTGTCTTTCAGACTGGGTGCAGCACTTTCGAAGCAATTCAATACTATTGCTCTAAAAA
ACAATAATAAACAACAATCATAATACAGGGAAACAATTAGCATGTTAGAACTTAACGTCA
GCCGCTTATCAAACGTTGTCACCTTCCAGGTTGATCGACCATCATTAGAGAAAGCAAAAG
CAGAAGTAGAAAAACTTCGTAAACAAATGGCGGCGGTGAAAGATATAGAATTGCGTGTTA
AGACACATAAACAATCAACTTCTAAAGCAAAAAAAGACGTAGACGATATTGCTAAAAAGC
AAGCACAGGCAGATAAAGCCAATGCTAAAGCACAATTAGCCGCTCAACGTGTAGTTGCAA
GAGAACAAAAAGCCCTGGCAGCACGCAAAGAGAAGGCAGACTTAAAACTGTTAGACGTTG
GATCAAGCATTAGTGCATTGCACCGCCTTTCTGTAGCGGAACAATATAAAGCTATTGCAC
AGGCTAGAGAAATTGCCCTCCAATATGAAAGAGGAGCTATTAGTCTGGCACGTATGAATA
GCCAAATGAAACGCCTACAACAGCAACAACGTAAGATTAATGGCAATCGTAACGCTCACG
CTAAAGCCTATGCACCTGTTAAGGGTAGCGGGAGTATTGGCGGCGGTGCTGCGGCTGTTA
TGCTGGGTGGCTTAGGCGCTGGCGCTACGTATATGGCTATGAGCAAAGCCTCTGAATTTG
TTACTAACAGCTTTGCGAATGCTGAAACGCTGGGTGAATTGTATAGCCGTGCGAAGCTGG
GCGGTGTAGACGTTAACCAGATGAACAATATTGAGCAATGGGCCTACAAAAACGGCGTTG
ATTCAATGATGGGGGATCAAGGTAAACGTAAGTATCTCGATCAGATGAAAGATGTGCGTG
AGCGTGCAACCAAAAGCTATGATGAGGCTGAATATGTAGTCGATAAAAAAACAGGCAAAG
GTGAATGGAAGGGCGGCGATAGCGGCATCAATACTTTAATGAATGAAGGATTCTTAACTA
AAAAGGATCTAAAAGACTTTGCTGATAATCCGGCTGGTCTGGTTAGTAAAGCAGTTCAGG
GAATGGTGAAGAAAGGCTATTCAGATGCACAAATCGGTAGTCGTCTGGAAGATCTGGCTG
ATGATTTGATGCTCACCTCTAAATACTGGACACGCTCCGCTAAAGAAGTGGAACAATCAG
CACGAGAACAACGAGAATCAGGGCGCTGGGTAACACAGGCACAACAGGAAAGCGTTATTA
AATTCCGTGAACTGAATAATGCACTTAGTGGGCTTTCTGACTCACAAGGGATCGCCTTTG
TTGATGGCTTTATGAAATCTCTTGATCCGAAAGTGATTGAAGAGTTTAAAAAGAGCATGG
TTGCAATGCTGCCAATGTTTACCAAATTAGGCGAGGCTATCGGCGGATTGGTTAACGCCG
TAATGAAAACAATCAACTGGCTGATGAAAAACGACGAGAAGACGGAAGCTATTCAGAAGA
ATTTAGGGGATGCACCGCCACTATCTAACGAAGGAATGAAGCAGAATCTTTCTAATCTCA
CTCCTGATCAATATAAAGGCGCTGGCACCGGAACAACTAAGCCAGATAACAGCAATTCCC
TGGTTAACACTATTAAAAGCTGGTTTATGCCAGAAGAAACGGTAGGTGGGGCGCAGGCTG
TAAATCAATACAGTCTCGAAGGACAAAACATTGCAAATCTGAAACAGAGTGCAGCACAAC
AAGCTTTCAAGGCTCCTTCTTACACCTTTGCACCTGTTATTAACTTCAATCCAGAATTAC
AAGTAAATGCAGAAGTGCCGCTAACTATCGAATCAGACACCGGACGATTGAGCGAATTTA
TCGACTTCAAATCAAAGGCATCCTCCGCTGAGTTTAGCAAGCTATTAACGCTGGGTGTTA
TGTCAGGCGGGTCAACCTATTAATCATCACTGTGGGGCTGTTTAGCCCCCTTAAATAAGG
ATTACAAATTATGGCAATGGGTCCGTTAACCATTGGTCGCCCGACTGAGGCGAAAATCAA
CAGCACAAGCAACGATAGCAACGGTAGAACAACCAAAGGGGGTAACGGCTTTGCGATCAT
TACCTCTAATCTCGGCAGTGGTGCAAATGCTGCTTACAATGACTACCAGGCATTATCATT
TGATAGCGTGGAATCGACGAAAGTTAGCAGAAATGCGGACGTTACAAGCTATGCCGTCGA
ATCAGGATCAGAAGTTAGTGATCATGTTCAAATACGGAATAACAAGTTCACATTACAAGG
GCGTATCTCTGAAACCGTATTGAAGCTCAATCCTGATATGATTAAGAATGCTGGAATTAA
CGGCAATCGACGTATGCTTATGCTTGAATACCTAAATCAGTTGATGGACAGTCGCCAACC
TTTCCTACTTGTCACTGAGTTAAAAAATTATGACAACGTTGTGTTAGTTGGCATGTCTTA
CGAAGAAGAAGCAAGCGAAAGCCTATTGTTTACTCTTGATTTTGAGCAAATCCGTCTTGT
CTCTAAAGCAACTACAAGCGCAATTGCGGTAAAAACAGCACCAAATAAATCTGTAGGAGG
CCAGGTTAAAATGCAGGTAAATACAACAGAACAGAAAAATCAAAAAAGCCCAGGGCAAGA
CGTTGTAACGCCAGTATTTAAACAATAGCCTTAAACGCCTATGAAACGCTCTGTAACGAG
ATAATCATAAAAGAGGCATCAGTCTATATTGAAGCCTCTTTATTACGTCTATAGCGTTGT
TTTACGCCTTAAATTTGATTTTTTATTGATTGATAAGCCTTTCTCTATTTCAGGGTAGCG
TAAAAGCTCAATATATTTTTTAAGCTCTATTGGAGAAGCTGCATTTTTGCTATATGTGCG
GAATGTTTCTGTATTGCCGCGTGTATGGCCCAGGAGAAGGGCGATCCTGTCTTCTGGAAT
TTGATTTCGATCAAGAAGCTGTGCTACTCCGTGTCTCAGAGAATGAAACACTTTCCTTTC
TGTTCCCTTTTCCCCTAAAGCCTTTCGTTTAGCTCTTGTAAATCGTTGTGTATGCCACGT
AGAGCGTTTACCGTCAGCACGTTCTGTAATGCTGGCGTGATAGAACAAAAAGCCATTGTG
AGGCTTTTCACGCAGCGACAACACCAACGGAGTGATAAGGTTATGCACAGGCACAACACG
TGCCGCAGCTTTCGTCTTTCCCTGTGTGATTTCAAAACACAGCACACCTTCGATCTCTTT
CACATCGTCTATTGTGAGACTTGCTATCTCATTGATCCGCATACCTGTATATAAACCGAT
AAGACACAAAGCCGTCATTTCTTTGTTTTCTGCTGAATTACCGGAAAATACTTGCAACAC
CTGCAATAGCTCTTTGTTAGAAAATGCCTCGTAGCTCTCTCTACTTTGTGCCACATCAAG
CCTATGCCCTCGCCAGGGGGAGAGCGCCCTTTCTGGCGCATCGTGGTAACGTGATGAAGC
TAATTCCCATAGCTGGGCCATTGGACTGATATAATTTGCAATTGATTGTTGTGAAAGAGT
TTTTTGCATGTGTTCAATCCAGCCTGTAACAGTGGTGCGGCTTACATCTTGCAATGCAAT
ATCAGGCTTTTTACGGTAGGAGAGAAACATCTCTACCGCTTTTCTTGCCTTAGCTAAAGT
GGCTGGCTTCTTCTTCGTGCTGTTAATTGTCAGGTAGATTTCAAGAATTTTAAGCAATGA
CGGACACGAAGACGCTGTATCTTGCACTCTGGTAGCTGTTTTGGCGTATTTAGCCTTACT
GCGTAACAGTTCCAGCGTGTTTTCTATTGTGCTGTTTACAGGGGCAACACTCTCCCGTAA
GCAATGGTATTCATCTGCAATCTGATCACGCTTTCTACGTGCAACACGAAGATTACTTGT
GTGTAGACTTCTGACAAACGTCCTTTTTCCTTCAAAAAAGGGCTGCATATACACAGGCAG
CGTGATCCTTAAATAGTAGTTACCGTAAGAATCACAGATTAAGTATTGGTTAGGCTTGTA
TCTCATAAAATCTCCGGCTAAAGTGTCGGAGCGTTTGTAATGTGAAAATTGATTGTGACG
CATAGAAAATGATGATTTTTCTATAAGATTCAATCAATTAGTAATGGTCGTAGGTGATGG
CATTAACACGAGATTAATCGAGTGTTTTACTCCTATTATCGGCACCATTCTAATGTCTCC
CCAAGTCTACTCAAGTATTTAAAAACCTCTTATAATCCGCATGTTAGCGCCCCTTTTAGT
CTTTTGACGTCTACTTAAGTACCCCAAAATCTACAGTCAATTGGGGGTACTTTTGGGGGT
ATTTGCTGTTCAGTTTAGTGGAGGTACCCCCAAGTGAAACTCAATGCCCGTCAAATAGAC
ACTGCCAAGCCAAAAGAGAAGGCTTACAAGCTGGCTGATGGTGGTGGTCTGTATCTCTTG
GTAAAACCTAGTGGAGGAAAATATTGGCGCTTCAAGTATCGTGTAGCTGGTAAAGAGAAG
CTGTTAGCACTAGGTGTGTATCCTGAAGTTACTTTGGCTGATGCTCGTGCAAAACGTGAA
GAAGCTAAAAGGGGTATCGCTGGGGGTATCGATCCGATGGAAGCGAAACGAGAGGAAAAG
ATTGCCCGGGAAACGCAGTTAAACAACACCTTCAAAGATATTGCCCTTGAGTGGCACAGC
AGCAAATTAAAAAAATGGTCTGCTGGTTATGCTTCAGACATCCTCGAAGCCTTCAACAAA
GATGTGTTCCCTTACATTGGCAAAAAACCAATCGCCGAAATCAAACCACTTGAACTGCTG
AATGTGCTGCGGCGCATCGAGGGGCGCGGTGCTACCGAAAAAGCCAAAAAAGTGAGGCAG
CGATGCGGGGAAGTTTTCCGCTATGCAATTGTCACTGGACGTGCTGAGTATAACCCTGCA
CCGGATCTCACCAGCGCGATGCAAGGTCATGAATCTAATCATTATCCTTTCCTCACAGCC
AAAGAATTACCTGATTTTTTCAAGGCATTGTCCAGTTACTCAGGAAGTGCATTGGTTGTT
ATGGCGGCTCGTCTACTGATTATCACCGGTTTGCGGACTGGCGAACTGCGCGGTGCATTA
TGGGATGAAATCGATCTCAACAAGGCTATCTGGGAGATACCTGCTTCACGGATGAAAATG
CGTCGCCCTCATGTGGTGCCTTTGTCTAAGCAGGCTCTTTCGCTTATTGGGCAGATTAAA
GAATTAACTGGCAATTATCCGCTTATGTTTCCCGGCCGTAATGATCCAAGGAAAACAATG
AGCGAGGCTAGCATAAACCAAGTATTTAAACGCATCGGCTATAACGGAAAGGTTACTGGT
CATGGATTCCGGCACACCATGAGCACCATTTTGCATGAGCAGGGCTATAACACCGCGTGG
ATAGAGACGCAGCTCGCACACGTCGATAAAAACTCAATTCGTGGCACATACAACCATGCG
CAATATCTGGATGGACGGCGGGAAATGCTTCAGTGGTACGCCGATTATATGGATTCGCTC
GAGCATGGCGGAAATGTGGTGCATGGTGAGTTCGGAAAATGCGGGTGACTGGTTGAGTAT
ACAGTAGTAGACTTTGAGCGACGAAAGAAAAGGCTGTGTCTAGGGGCGCTCCCGAAAATC
CGTACATCTCGACGGACTGGTACAGCCACTACAGTAGAGGACGCTGAGGTGTGCGTATGA
TTGATATTCATGCCGAATTAAACGAATACAAAAAAGATTTTATTTCTTTACGTGAATTTC
TTGAGGTCGTGCTTAAGGTCGCTGGTGATGATTATGATGTTTCAGATGTCATAACTTGGA
TACTCAGGAGAATAAGCGGAGAACATATCCGCCTGTACACAGTAAATGAATTTAAGCTGT
TGGAATCTTTTTGTAACCCGTATCGGGATGAATTTGATTATGATGTTCTTTATAGAAATC
TGAATGCGGTTCGGAAACGTGGTTGTTTACCTGGTGAGAGGGATGAAAATGGTTTTCTGG
TGTCCGGTTATTGGGAAGATCCCGAATTTGAGAACATTGGATTTATAAGGGGTGAAATTT
TCGCAATTTTTCCCGATGTCCTTGACGCGTTAACGAAGCTGGAAGGCGCTAACTCTTCTG
AAAATGACGAGGCACAAGGACGCGATATTGAAAAGAAAGAGTTGCGTACAGAGGATGATT
TATTATCCCAAATCGCAATGCTGGAAAAAGAAAACGCAGAGTTAAGGGCAAGGATAGAGC
AGTTAGAGCAAGAGCGCCCGATACACTTATATAAATACTGGGATAAAGACCCATTAGCTA
AGGCTATTGAGATTAGAAACAGAGAGTGGGCCAATTACGATCCAGAAAATGATTTTGCCA
CTAGGGGAAATCAAGAAGCGATAACCAGGGAGCTTAAGCAGTGGGGGGCAAGTAATGCTC
TTGCAACGCTCATAGAGAGGACTGCCTGCCCTATTAACCGAGACAACAGCCAAAAGAACG
CAAAGCCGGATTAACGCACCATACCGCATACCCTGAGGGTGATTTACTGTTACCCTGAGG
GTATTTTTTTATCTTCCCCGTCAATTTTACCATCACCCTTAGGGTTAATTTCCTTCCGGT
AACCATTAGGCCTGAGGGTATGAAAATATTCGTTATTTCTGTGCCATGATTACCTCGTCA
AATTGAGTAGACGTTATGAGGTAAATATATGTCAAATACGCTTATTCGTTTAACAGAAGT
TCAGCGTAGAACTGGATATAGCAAGGCATGGATTTATCGCCTTATGGGGCAAGGTAAATT
TCCTGCATCAGTTAAAATTGGCTCGCGAGCTATTGCTTTCGTTGAGAGTGAAATTGACGA
GTGGATTAATCAGCGTATTGCTGAATCACGCGGAACAGCTACCTGATTAAATGGCTACGG
GGCCAGAAGCCCCCAGCTATCCACCAGCAAATAAAAGTAACTTAATTCGATAGCAGGAGT
TTTTATGAAACTGCGAAAAACGCCCGTACAGGGGCAGGGCTTCGTTCGGCCTGAAAACCA
GAATCTGCAAAATTTCGGCGAAATTATCCCGGTTATTTCCGGCGTTATTGGCGGGCGTGA
AACCAATATTGTTAGCGGCAGAGCGTTGCATAAGGCGTTAGGTGTAGGTCGCGTTTTCCG
TTCGTGGATCAAGGGGCGCATTGAAGAATACGGCTTCACGGAAGGCGTGGATTATGAGGT
TGTTGAATATTTGAGCCGACCCGATCCGGTGAGCGCAAAATCTCGCCAGCAAACAGCTCT
TGAGTACATCATTACCGTGAACATGGCGAAAGAACTGGCGATGGTCGAACGCACCGAACA
GGGGCGCGCCGTTCGTCAGTACTTCATCAAATGCGAGGAAGAGCTACACAAGGTTGCGCC
TGTACGTTCCGCAGCGTTACGCCGGGAACTGAAAGCCCGTATCACAGTTGCCAGCTACTT
TAAGCCAATGTGTGCCGCGCTGGAGGACTACCGGGCTGAACTGGGTAAAAACACTCTACA
GCACCACTACACCACGGAAGCCAATATGCTGGCGCGTATCGTGCTGGGTGGCATGACTGC
AAAACAGTGGGCGCAGGTGAACGGCATCACAGGCGAACCACGCGACCACATGAGCACGTT
GCAGCTTGAGCACCTTTCTTACCTTGAGCAGAGCAATATCACGCTGATTGAGTTAGGCCA
GGACTACCACCAGCGGAAGGCTGAATTAATTCGTCTTTCGCAGCGTTGGTTAGCCCGTCG
CATGGAGGAAAACAGCCATGTGTAACGCTCTGACCGTTACAAAAAGAGAAAGCGCCCCGT
TGCCGGAGCGCCTTTGTGAACGAATAGCCTACTGCGCCATATTGCTTACTGTCTACGAGG
CAGATTATAGCGTTGTGGTCGCACAGAGTGAAGGCGCTGATCACCGTTACTACAGCACGC
CAGAAATGCAGAATATTTTGCTGCAAAATGCCGTTGGCCACGCTGTCCGGAAAGCAAAAA
ATTTTGCTGGTGGCGCGACTGATGCGATTTTGTCAGGTCGCCAGGTGCTGATCAATCTGA
TGTCTGATTTCGTTCTGGATAAAACAAAGGCGACCGCAGAGAGCCGCCAGTGGAAAAGCT
ACATACTTGAACGCATCACCAACAATGCCACATTTGCGGCTGGTGGGCAATGTGTCAGCT
TTGCACCAATGACTCTAGGTTTAACTGAGGGTCATTATGGTGAATATGCTGGCTTGCTGG
TGGGCTATTCCTGCTCTTTAACATCGCCATGCCGCGATGTTTTCCAGGTATGCGACCCCA
TTTTTGTGCGCCTGTACTCTTTAAGGAATTTCTCAAGGATAAACGCACAGGGCGCGAATC
TGTCTGACTCATGCTCGTACGCTATCTTTCTGCGCTGTCTTTTCCGTGCCGGTGATGGTG
TATTGGTTGATTCTTTGTTGGTCATGGCGCTGCCCTGTAAAACGATGCACCGTAGTTCCT
CACACCACGGCGCTGGTGATGGTTACTCCTGTTCTTTGGCCTTGCGCCGCTGGAGTTCTT
CACGCGCGACGGTGACGAGTTGCCCGATCTCCTCGGCTGCTTTGACACCGATTTTTTCCA
CCTGCGCCAGTGCATCGAGCGAAGAAACCAGGGGATTTTCTCCGCTTCCTTCTGCCTGGC
GGCGGGCGATTTCACCGCGAACGGCTGTAATCACGAAAGCGGCTATTGTTTCCCCTTCCG
TTTTCGAATTTTCCATTTCCTCGATTACATCATGGGGGAAGCGGATATTTTTCATTTGCG
ATCTGCTGTTGATGTTTCCTGTTGCCATCAGAATGTCCGGTTATTTTGAGGTGTGTACAC
ATTACACCAAAAGGTGTGTTGATAAAACACTTGACACTGTAGCACACTTAAATCTAATCT
GTATATACACTAATGATTGTGGTGTATATACAGCAACGCCCCGCAGTGGTGGCACACATG
CAGGGCGTCTAACCAAACCGTTAAACGAGGTAACGATTATGGCTGGAACACAGCATACCC
AAACTCACCCTAAATTTATATACACCTTCCTGGCGGTGCACCGTGATTGCATAGCTGACG
GTAAAAACACTGTACACGTAGCCGCTGATACGCTGGTTGATGCCTGCGAGATGCTCAATG
ACATGGGCTATATCTCGGCAACATGGAAAGGGCGCGAAGAAAACACGCTGTTTATTCAGA
AATGCGAGAACAATTTTATCTGGCGTTTTATCGCCCTGAGCACAGCACAACCGCGCGTAA
TTCACATCGAGGCCACCAGCGAACAGGAAGCGCGTCAGCAATCTCCTGATGGCTGCGTGA
TGGTATTCGCTGCCCGTATTCGCTAGGAGGTGCACCATGCATAACCTGTCAATTTATGAC
CTTAACAGCATTCAGTTTCGTGAGAAATTCACCGAGCAGCTACTGGTTAACGTGGAGAAT
GGACGCGTGGTAAGTAATTATCACCTGCCGGATGGTGCAATTGCCGGAAGCGTTGAAGCA
TTGCTGGAACTGGCAGAACGTGCGCGACTTATTAAGCCGTTAACGAACCATCACGATGAT
GATCTGCATTTTACCGGACGCATGGTGAGTCACTACGAAAACGGCGTCGAGGTATCCCGC
GAACGGCTGCGTGATGATTGCTGTTTCGGAACACTGCCGGAATTTAGCGAACTGCTGACC
CGTTGCGATTACCGGATCATTCAGGGGGGAAGTCATGGGTAATCAGCCAGCAACAATGAC
AATTACCCTGAATGTGCCAGATGATTTCACCGGGCGCGTACTGGTTTACCTGGATAAAGG
GAAAGTGAAATCACAATGCCGACTGCGAAATAATGAAATTGTAAGTACGGTAGAAGGCTT
TTCTGAACTATGTATTCGTGCAGGAATAAAACCGGAACTGCTGACAGGAAAATAAAACCA
TGAAAAAGAAAAATTCTGGCTTTACTGCCAGCGGCCTCTCTCGGTCTGCAATTCGCTCTG
GCGATATTTACCGCGACACCAGACGTGGGGGACGAGTGGTTATTCGTCACGTTACGCCAG
GCAATATCACCTACCGCCGTGAGGCTTACGAATATGACTGCGTAATGCCGCGCCGTCAGT
TTGAGCGTGATTTTATTCTGGTGGAAAACAAACAATTGGCGGTGGCAAGACGTGCAGCCT
CGAATATTAAAAAAATCCGGGCAATGTTGGTTGCGGGAGGTAAGAAGTGAAAAACGCACC
GAATTTAAAATATCAGCCAAAGGATAAATTCACCGAGGTAATCATTTTTGCCGGGACGGA
TGCTTACGCCCATGCTCAACACTGGATTGAAAGCGAAGGACGAAAACACGGCGATAACGT
GCCACCTGTTTACCTGGGGCCAACGCAACTGGCAGATCTGGCTAATATCCGCATTATCGA
CGATGAGCGCCGCTTTGCGCGTGTTTATATCGCGGGGGAGATAGAGCCAATCCAGATCAA
TGCTATCGCTGAAAAGCTGGCGCTGGCTGGCGTACAGGATGCGAAATTATACAAAGGCAT
CACCGACCGGGAGCCGGAGAACTGGCGCGACTACCTGCAACGGATCCGCGAACAGGCAGA
GCGCGGGGAAACCATTCCTGAAGGAATCGGAATAGCTGGTGGATCACCCGGTAAAACAGA
CCCCATGAAACCGCATATTACCGAAAAAGACGGGGCGCTCTGGTATATCGAGCCAATCCC
CAACACCAGGGCAGAGGAGATGAATTATAAAGAAACCTGGCTGAGTGACCGGATGCGCAC
GGCAGGTATTGGTAACGACGGAAGGGAAGCGTATCTGATCATTGAAATGATCCCGGAAGG
GACACAAAAAATTATTTACGAAGCGATGCCGCGCAATGAAATCGGTATGCCCGCAGGATG
GGCGCGATTACGTGGGCGGGGAGTTGCAATCACTACCAGTGCCCATTTACTGAACAAACT
GGCGGAATACCTGCAACGTCATGGAGATCGCACGGTGTGGGAGGTCACATCAACAGCAGG
TTGGCATTGTGGAGCCTATGTTATGCCTGATGGCGAGGTGATTGGTGTGCCTGACCGTCC
CGTAGCATTCTGCGGCGGATCTGCCGCCATCAAAGGCTATATTGTCAGGGGCACGGTGCA
TGAATGGCGAAATAATGTTGCTTCTCTGATGCGTGGCAATCACTCAATGATGCTTGGGGT
GCTGGTCGGGCTGGCAGCCCCGCTAAATTCCCTTGTGGGTGGTAGTTGTTTTGGTATTCA
TCTTTTCGCGCAGTCGTCAGCGGGGAAAACCACGACTGTGGAGGCCGCCACCAGCCTTTA
TGGCGACCCTGAAATGCTTAAACTCTCGTGGGATGCCACCCGGCACGGGCTGACAGTGGA
AGCAGCTGCACGTAATGACGGTTTTATCCCTATTGATGAAATTGGTCAGGGAGGAAGGGT
TAATGACATTGCGCAATCCGCCTACAGCCTGTTTAACGGTGTGGGCAGGATTCAGGGGCG
CAAGGACGGCGGTAATCGTGCGGTAATGCGCTGGAAAATAGCGGCACTAAGCACCGGAGA
AGAAGATTTTGAAACCTTCCTGTTAAAAGGGGGAATTGCCCCAAAGGCAGGGCAACTGGT
GCGACTGCTAAGCATTCCCTTTACCGATACAACGGTGTTTAACGGTTATGACGATGGTGA
TCAACATGCCAGGGCCATAAAGCGACTTTCATCAAATTATTGTGGCGCTGCGGGACGTGA
GTGGGTGCGCTGGTTATCCGCTCACAAGGAGCTGGCTATCAACACCACTTCAGATAAAGA
AAATGCCTGGCTGGGAAATCTGCCTGAAAATGCCTCGTCACAGGTAAGGCGAGTGGCATC
GCGATTCGCCATGCTGGATGCAGCCGGAGAGCTTGCCACCGCAATTACTGGCTGGACAGC
TGAAGAATGCCGGGAAGCAACGCAACGGGCTTTTGATGACTGGCTACAGGATTTCGGGCT
GGAAAACCGGGAAAAATATCAGGTCATCAGTCGCGCCCGTGACTTTATTCAGCGCCATGC
CCTGAGTCGTTTTCAGCCTTATACCTACGGGAAAAGCAATGGGGATATGGATAACCACTA
TGCATCCCGTATAAGCAATCTTGCAGGCTATCTTGTCAGCGGTAAGCGTGAGGATGGAAA
ACCCGAATATCACATTATCCCGTCAGTGTTTGATAGCGAAATTTTATGCGGTATATCCAG
GAACTTTGGGTGTCAGGCGCTGGAAGAAGCCGGAATGCTGGTTTGTGCAGAACCTGGTCG
CTGGACATCGAAAACAGTGAAGATTAACGGAACACAGCAGCGATTTATCGTGCTGATTGA
TCAGGCAGAAGACGAATAGCACAACCTACGCTCGCAGAGGGTCAAAAATCGCGGGATATG
CGGGATATCGGGATATGGAAATATATTGCATAAATATCAGTTATTTATGTGTTGTTGTCG
TATCCCGCTGTATCCCGCCGTATCCCGGTATTTAGGTTTACGAGTGGTTGTAAAACAAAC
AAAATAACCGTATCCCGGAATGTATCCCGCAATATCTTATTGATGCATAAGCAAAAAAAA
ACTTACCGGGATATGGCGGGATATGAAAAATCACATAACGCTATGAAATAAATGGGTTTT
TTTTGTTTATATCCCGATATCCCGGTAAAAAATGTTTTTTTACGCCTTATAGAGTACAGA
AAAAAAGGTTGTTCAAATTTTGTATTACGATTGACTACTGTCAGCCATCCCACCCGGAAA
AGGCATAAAAGCTGACAGGTAACTGACAATGAGACTGTTTTATTTTTACGTGCCGATATG
ACGGCAACAATGATGGGGCAGAGCATGACAAAACTGACCATTAACAGAAAACCGAAAGGT
ATTTACGGCACGCCGCAGAAAACGACGCAGGCGGCACAGAAGCAGGATAAAACCACATCG
GCACATAAAGTGATGCCCGGTAACCAGAAAGCGCAGCAGAAGCCCACAGGGGCGACACCG
TGGCGGCATATGACCAAACGCCAGCGCAAAAACCGCAGGCGCGTTAACCGTCTCACTGAG
TTGTGGCCTGAATTATTCAGCCGGGAAGCACCGAAGCCACTTAAGGTGGGGATATTCGAC
GACCTGATGCAGGATATCGCCGTCAGGGGGCTGGCATTCGGTCCAGGGGCATTACGTGCG
ACGCTGGCATCTTATGCGCAGTGTCCGCGCTATTACCGCGCCTTAATGGCTGGTGGGGTG
CGCTATGACCTGAAAGGCCAGCCGTGCGGCGAGGTGACACCACAGAAACAGAACGAGGCA
GAAATGCGGCTGATGGCGCTGAATGAGAAGCGCAAACGCCAGCGCCGGGCAGCCAGGGAG
AAAACAGGCGCATGATTCACGACAGCAAAGCGGAAGCACTGGAAGCGCGTGGACTGTACC
GGAGAGCGGCGGCGCGGTGGGCTGAGGTCATCATGCTGGCGAATGATGACAAGGCACGGG
AACAGGCGGCAAAACGTCGCGCGGAATGTATCCACAAGGCAGCACGCCCACCAGCAAGGC
AGGATAATTTCGGGGAGATGCGCGAAACCATCAGCCGGGCACATGCCGGGATGGGATTAC
ATCAGCCCAATGGTGAGGCATTCAGGAAATACCAAAAAAAGAACAATTGTAGTCAGTAAC
AGAGGATGGGATTCTCTTGGTTTTTTGTTGATGCTTTCTGAGGAAATCTACTACGTTGCT
GAGCAGATGAATATTCAATTGCATCTGGGTTCCTGATAAGATTAATCTGAATATTTTCAT
TTGGAATAGGGATATGAATAAAACTTTAATTGCAACATTAGTCGGTATAGTAATGTTAAC
CGGATGTGGGCCAGAAGAGTTAACTCCAGAACAGAAACAGGAAGTAGCTGCTCTTAAAGC
TGAACTGTCGCAAACGGAAGGTGAAATATCAGCAGCTAAGGAAGTTGACCAGCAGTTTTC
TGGTGGGTTGATAAAAAATCTGACAACAGCAAGACTGGAAATATTAGGAACTAATAAAGC
GCTTTTGGAACAGCGTATTAATGCTATTGAATCAGGTGCCAAAATTGATGTTGTTGTATC
TGGAGTAAAACCTGATCCTGAGCTTGCGGCTTCAATTAAAACTGAAATTGACAGCTTAGA
TGCAAAAATCAACGAAGCCAAAGCTGATGCTCGTCAGTATAGTGGTGGTCTGATAAAGGT
ACTAAAATTATCTACTGTTGCCACTGAAGAGCAGACCATGGCAATGTTGCAGCAAAAGTA
CCTCACAGCCAAGTATGGCCTCGCTGAAGTTAAGCTGGCATCAGTACAAGCTAATGACGC
AAAAAACAGTACTGAAACGGAAGTAACAGCCAAAAATTCCCAAGAGCAACTTCCTTTACT
CCCGCCAGCGGATGGTCCGTTTGGCTTAGAAGCCGGTCTTACACAGAAAAACATCGAAGA
TATGATCGGTGCTAAGCTCAAGCCACTACCAGACAGTGTGAATCTGTATACTTCTGATAA
ATTACCGAAGCAAAACGCAGATTTTGAAATGTATGGTTTGCTGATCTCCCCGAAAGCTGG
TTTATGTCAAATACGGGCTTTAGGAAAAAATATTGATACTGATAGCTATGGATTGGCTCT
TAAATCCAAGTTTGAAGAATTGAGTAATTCTTTAAGTTCTCTGTATGGAAAGGCTGATAC
TACAGACTTTTTGCTGGCTGGTTCAATTTGGAAAGATCCTCAGGACTGGATGAGGGGGCT
AAACAAAAAAGAACGCTTCTTATCTGCCACATGGAAGGGAACAAAAGAAATACCATTAAA
AAACAATATTGATACTATATCTATTGAGGCCAGAGCGAACAATTCCACTCAGGGATATGT
CTATCTGCAGTACTCATTTACAAATGACGAAATTTGTCAGGCAGAAATTGAAGGGGCGAA
AAAAAGTTCCCTTTAAACAATCCGTGCAAAGCCCCTTAGTAAGGGGCTTTTATATATTAA
TGTTCAACGTGGGGGATTAGATGAAAGATAATCTAGCAAAACTAATTGAAAATACTTTAA
AAGATATTCTATTAGCTAATGCTGCTCTAACATTCATTTTTGCAATACCAATGGCTATTA
TCAGTAGGCATGGGATGGGCATCACAATCTGGTTTATAACTGTGCTCATTGCACCTGCTC
TGTGTGCAGTAGGTGCATGGCTTGTATCTCGAACATCCGGCCATGCTGAGGAGTTCTTTC
ATCGTCGGTGGGCTAAGCGAATTTATGTTTTTTATACTCTTGCGGCTGCCGAGTTTTTGC
TTGTGTACTCAATCGCGCAAATAATGAAAAATCTGATGAAATAATTAACAAGTTATTATC
ATGGAGCTTGTGGCTGTTAACCTGCAGTGAGGCGACAATCGTGTATTTATAAAAACTTCC
CCTTTTCACTCCCCGCAGCTTCTTCTGCTATTGCCTTTATGTTTGCATGCACCAACATCT
GCCATACCTTTGCAGAAAAATCAGAGCATTCAGTGCCGAAGGTTGGTTTATTGATGCTTT
TCGTTTCATTTGTTGCAATTGTCTCTGGTATCATTTCAATTTGTGCAATAATTGCAATTA
TTGTCATTCAGAAGGGATCATCATGAAAAATCACGGAGTAAAGCCAGTTTTACTTTCCCG
GAGGCAGATCGAAGCCCTGCAACGCATCCAGGACGAAGAGCGTCAGAAATCTGTGCTTGG
TGTGGCACCGTCGATTCATGTTATCGCTCGGCAACTGATGGATAAGGCACTTAAAGAGGT
GAGACTGTGAAATTAAATATCAGAGTGGATAAACGCCAGCTATGGCAGAAAAAAGAGAAC
AGCGAGGCATTCAGGGCGTTGCTGGTGGAAAATCTTCAGCATCGGTTCAGTGGAGAGTTG
CCTGATGCTCTAGGGAAGAAACTGGAATCCCTGACGGTGGAAATTGGCGATTATGGCTTT
GTTGATGTTGAAAGCACGACTGCCAACACAGAAATCGTAAAACAGGTCGTCAATGATGTA
ATGAAAACCACGCTTAGCCAGCCATCCTGGCGCAACTGAATCAGTAAGGGGCGGTTATTG
CCCCTTTCCTCCATACCCACAACGCATTCCCTTTCCGCATGAAATTATTTTTTATCGTAT
ATGCATGAGGTGAGCTACATGTTGATGAGTAAAGCCGAATACGCCAAATACAAAGGCGTA
AGCCGCCAGACAGTTTACGACTGGCTCGAGAAAGGCGAAGTGGTCATGTCCGGTAAAAAA
ATTGATGTGGAAGCGACAGAGCAGCGGAACAGCCCACCAGCACAGGGGAAAGACACCATT
TCTGAAATGTGGCCAGAAAGAACGCTGGAAATGACATGGGGCGAGTTCTGGAAAGCAGTT
AAGGCCAGAGACGGTAAAATTCCTGCGCCAGTAACGGACGAGGGCATACAGCAGCGTGTG
CTGTATGCAGCCGGGGAATTAGGCTGGGAAGTGCACTTTCTTGATGATGGTGCTATCTGC
CTTGAGGATGATGAAGGGCAGCATTACTTTGAAAAATACAATTTGCGAGGTAATGCCAGG
CTGGCAATTCGTATGCTGCGTTGCGAACTCTGCTATGTTGCAGGTGATTATCCCGATGAA
CCGGAATCATGGAGTGAAGCCGGGTTAAACGCCCTGGCTGAGTGGGAAAAATCAGACCAT
CAATGACATCAAAAAGTGTCAAGTTGAGCAGCTTGCCGGGTTGACACTTTACACTCTGAA
CACGAAAAAGTGTCAACCTCGCTGTAAGCCCCGCCGTTACTGGCCTTGCGCCAGATTTAC
CACGTCAAAAAGCCGAAAAAATCGCGAAAAGTGTCAAGTTGCCATGCTTAGAAATGCCAG
GGGAGGTTAAGTTTTGTTAAGGTTTTTCCCGAAAAAGTGTCAAGTGTGTCAACCCGCGAT
ATACAGATTTATTAAGGTTTTGAGCCAGAAAGAGTTAACCGCGCCGCTTTAGAAAACTTC
AGGCACGCATTTGTGAAAGCATCAAATGAAGTTCTGTCATACTTTGCAAATCATGCAGAT
GCATCGTTACTGAGCATTTTAAGTTACAGTTGATGCGGACTGTCCACTTTAACCTTTCAA
AACGTTTCGTAGTAGGTACTAACTAGAATGCCAAGAGTCTTTCAGGTTCCGTGATGTTTA
GCGTTGGATTTGATATTAAGTGTTTAAATTCAATGTGTTACATTGTGTTATAAAGTTTAT
TGCTAACAACTGTAGGGTAGATGCCAAGCGCACGCTAAGCATGTTATAATCATTTCAACT
TTCATAATAATGGATACGAGAGTGGCGACGATAATCAAAAATATAGCAATCAAAGGTCTT
TTTAAACGGAAGGACATTGATTGGAGTTTAAAAGATGTGAATGTTTTAGTGGGTAAAAAT
GGCTCAGGTAAGAGCACGATAATTCAAAGTGTTTTTGCCCTCTTAAAACAAGAATTAAAT
GAAAGTTTAAGTAATGCTGCGTTGGCTCAAATAACATTGGCCAATGGAGGCACAATTACT
CACAAAGTTAATTTTCGCGAAATTGACTCTGTCCAGCTTCTAAACCTACTTAATAACCTT
AAGAAAAACAGTATTAAAGGTAAATCAAAGGGTAAGGAAATAAAGGAGTTAAATGAACTT
ATTGAGTTGCTTGAATCGAAAAAAGAAGACACTGAAATTAAAGAGTTCGGGATGGGAACT
GTTAGCGTAAGTGATAATATTAAAAACACTAAGCGAATAAATGTTGAGTTAATATCAACT
ATCAATATGAGTGCCAATTCCATCTATGAATTCAAAAAAAGTGATGGTGAGCGCACCACA
ATTCTTGATATGGAAATTGCTGGTGAATTAGAAAGGTTAAAGAATACTTTCAAAGTAAGT
GAGTCTAAAGGTATTCTCATAAAGGATAAGTTGGAATCAGCTATAAATAATTTATTTTCT
GAATGTAACAAAGTTGTTTCTTTTAGTAATGGTAACATTTCTATTAAGATGAGTGATTCT
GGTGAAGATATTAGGTATAATCTTCTTTCATCAGGTGAACGTCAGTTGTTATATATTCTG
ATTAAAACAGCTAATACTTCATTGGATGAATCTGTCTTGTTGATGGATGAGCCAGAAATA
TCCTTGCACCTTACGTGGCAAGAAAGATTAATAAGCACCATCAAATCAATTAACGATAAT
TGTCAGTTAATTATTGTTACTCATAGTCCTGCAATATTAATGAAAGGCTGGATGGATTCT
TTCGTAGATATAAAAAATATTTCAAAGGAATCTTCTCATGACTGAGTTTGAGGATATTAA
TTTTAGCGAAGAATATCTTCAGGTATATTGTATTATGGCTGGACACAATGGCTTTGTCTT
TGTTGAAGGTCTAAAAGACATTTCTTTCTGGGAAGGCTTATTAAACGATAAAGATAATGA
TATACGTTTTGATATTTGTAACCCTACCAATAAAGGAACAAAAGGGAAACCAGTATTAAA
AAAATTCATGAGCCGAGCAAATCGATATGCCATATTTGCAATGGATAGTGATTTTGATTA
TTTATGCCCTAAAAACAGTACAGACTCAGAGATAATTTGCAGTAACAAGTTTATTTTTCA
AACATTTGTATATTCAAAAGAGAGCATCGAGTTACACCATGAAGTCCTTGAGTATTGTCT
TTCTCAAATAAAGATCGCTACTGAAATTAAATTCGATTTTACAGCATACATTACAGAGTA
TTCACGGTTGATCTACCCCGTGCTGAAGAAATTTTTATTGCTTAAACAGCATCAAGTTAG
ACTTGATGACTCAGTTTTCCATGAAGCGATTGCTCCTTCTGTGCCACGATTAACGAACCA
ATTTGTTATCAAAAATGCTGTATTTGAAAGTATGCAGCAATCTAAAGCGGTTATTGAAGA
AAAACTTGATAACCTTATTCAAGATGAATACGATGCTGATAAATTCTATGAGCAGTTATA
TGATAAAGGATTGAGAGAAGATAACGCCTATCAATATATCAATGGTCATTTTTTAGCTGA
TAGAGTTGTCATGCCTGTCATAAAATCATTGATAGAGCAATTGAATATTAATGAAACTGC
CTTAATAGTCAAACAATGCAAAGATAAACCAACCTTAATCTCGGAAAGAAAGAGTGAGCT
AAAAAATATTCTTGAAACTGATTTGAATATTAATACGCTATTACACTGTTGCAAAGAAAA
GTTCAAAACTCCTTGTGCTATTGCGATCAAAGAAAATGTAGCTCGAGCTTTAGCATGACA
ATGGAAAATAAAAAACCTCATGCCCTTGGGGTTTTTTTGCTAATTAATTCTGTTCTAACA
GAAGGTTATGATAAAACTTTTAAACTGTAGAAATAGAAAACATGACATGGCCTTCAATAA
ATTGAAATTTTATTCGTTTGGATATCTTTCTTAATTGACAAAGTGAATGAAGACATAAAG
CTCTTAAATGAATAGCTTTTATGTTTTTCCCGGAGTCTAATCATACAGGCGCTTATGGGG
GTACTTTTGGGGGTATGTTGAAAACTAAAACATAAAAATATAATAGAAATCAATTGGTTA
TGTGGTTTGATTTGTTCCTATTATCGCACCATTAAAATCAAAGAGTTACCCCATATTTAA
ATACACCACGTTTCCTCCTGTGCCGCATTTGTGCCATTGTAACCTTGGCAATTCATCAAA
ATACTGTTCTGACATCAGGCAGTGCAGGTGCAGCTATTTAAACCAATTGCTGCCGCCATT
CTTTGACGTAGTCAATCAGGGCGCGGAGCTTTGGTGCAATATTGCGACGCTGTGGGAAAT
ACAGATAGAAGCCCGGAAATTGTGGAAGAAAGTCATCAAGCAGCGATACAAGCTTACCGC
TTTCAATATATGGCCTGAAAGTTTCCTGAGTGGCAATTGTTATTCCTCCGCCGGCAAGAG
CCAGCCTCAACATCAGACGCAGATCATTAGTCGTAATCTGCGGTTCAATCGCAAGGTCGA
AAGTTCTCCCGTTTTCTTCAAATGGCCAGCGATAAGGCGCAACCTCCGGGGACTGACGCC
AGCCGATACACTTATGGGTATTTCCCCCGGAGGCGAGAAAGCGCTCTCCACGCCCGGCCG
CAAGGATCAGGACGACGGGGGCAGGCATGAATCCTCCTCCTGATGGAGACGTACAGAGGC
GACTTCTGCCAGCACGGAGAGTGCCAGAGTATGCGCATCCCGGGCTTTGGGGAATATCCC
GACGGGTGCCCGGATTTGCGTTGTTTCCTCCCTGGACCATCCCAGCTCGTGGAGCTTTTG
CAGACGTAACGTGTGGGTTCGATAGCTGCCCAATGCGCCGAGATAAAAGGGTTTTGCTTC
TCGCGCGGCCTGCAACACTGGCAGCTCCCGGTTGAGATCATGGCACAGCAAAATGACCGC
CGTATCGGTATCGATCTGAGCGCTGGCTGAGGCCGGAAAAAGATCGAAGATATGGCTGTC
ATAGCCTGTGGCTGCTGCAAGACTCGCAGTTGCCTGCGCCTCAAGAGAACGTCCGTAAAT
CATCAGCCTGACGCATGGCCTGAACCCCACCTCAAAGCCATTGAGATTCCAGCCCGTTCG
GGTTTGCGTGGGCAGGCACACCAGCGATTGTGCTTGCGGATCGTAGCGCAGCCCCGCCGG
TTTTCTCTGTTCCAGACGGTTCAGCACGGCGAGCAGAGGCTGTGCCGAGCGTAGTTTATG
GAGCGTCAGCGTGATCCCACCGCCGCAGGGCAGAACGATGTCAAACCACGGCGAACCTTC
GCCATAGCGAATTTCGCGATCGCGGCCTGAGCCCATCATCTCCAGCGCTTCAAAAGCGGC
AGCGGCCTCCACGCAGCCGCCAGAGACAAAACCGCAGTAACGACCATCTTCGCGAACCAC
CATCTGCGCCCCGAGCGGGCGCGCTGCGCCGCCGCGTATCTCCACCAGCGTCACCAGCAC
CGCTCCTTTACCGGACATTAGCGCCTCTACGGCGAAGCGCAGAATGGTCCGGTGGTCATC
GGTGAGAAACGCCTGCTCTGGCTTATGCCAGTGTTCGTCTTTATCAAAAAGCGGGTATGA
CATTGTTTCTCCTTAAACCACATCCGGCAGCTTATCGAGCAGCTTATCCAGAGTGATGGG
ATAATCCCGTACCCGAATACCGGTGGCGTTATACACCGCGTTGGCGATAGCCGCGCTCAC
GCCGCACAGGCCCAGCTCACCGACACCTTTGGCCTTCATCGGGGAGGATATGGGGTCGGT
ATCATCCAGGAAAATCACCTCCTGTTTTGGGATATCCGCATGGACCGGCACCTCATACCC
CGCCATATCGTGATTAACGAAGTAGCCCAAACGGTCATCCACCGCCAGCTCCTCCATCAG
TGCCGCGCCCATGCCCATAGTCATTGCGCCAATGACCTGGCTGCGCGCAGTTTTCGGATT
CAGGATGCGTCCTGCAGCACACACAGCGAGCATACGCCGGACCCGAACTTCTCCCGTCGC
GCTATGCACGCCGACCTCCACAAAATGCCCGGCAAAGGTCGACTGCTGGTACTCTTTGCT
CAGTGTTCCGAATTCAATGCTCTCTTCCGCTGTCAGTCTGCCGCCTGCGGTGGCTTCATG
TAGCGTGGCGCTTCGGGTACCGTTGGTAATCTTGCCGTCGGCAAACTGCGACTGCTCAGG
ATCAAACCCGACTGCCGAGGCAATCATTTCGCGAAGCTTCATACAGGCGGCGTAAACGCC
GGAGGTGGAGGTATTCGCGCCCCATTGTCCACCAGAACCCGCAGAAACCGGGAAACTGGA
ATCGCCGAGGTGAACCGCAACCTGCTCCAGCGGTACGCCAAGCATTTCCGCTGCCGTCTG
GGCCAGAATGGTGTAGCTGCCGGTGCCAATGTCGGTCATGTCCGTTTCTACGGTAACGGT
GCCGTTTTGTTCGAGGTGAACCCGAGCACCCGATTTTTCCAGCAGATTATTGCGAAAGCC
CGCCGCAACACCGTGGCCGACTAGCCACTCCCCGTCGCGCACCTGTCCGGGTGTGGCGTT
GCGCTGCTTCCAGCCAAATTTATCCGCTCCGGTGCGCAAGCACTCGATAAGCTGACGGCG
AGAGAAGCAGCGCGTCGGGTCGGCGGGGTCAACCTGAGTGTCATTCAGGATGCGAAACTC
GACGGGATCGATGCCCGCTTTTTCCGCCAGTTCGTCGATCGCGATTTCGAGCGCCATCAG
ACCGGGGGCTTCGCCGGGCGCACGCATGGCGTTCCCTTCCGGCAAATCAAGCGTGGCGAG
CCGCAGGCCGGTATGACGATTCGCCCCGGCGTAGAGTAATTCGCTTTGCTGTACCGCCGT
TTCCGGCGTGCCGCCGGGCAGGTTTCCAGACCAGCTTTCATGTGAGATAGCGGTGATTTT
CCCGCTCTGGTCGGCACCGATACGCAAGTGCTGAAGGGTGGCGGTGCGGTGCGTGGTGTT
ATTGGGAATAGAGGGGCGGGGGAGCATCACTTTAACCGGACGTTTCACCGCTCGGGCGGC
GAGGGCCGCCAGCAGCGCATCGCTTCTCAGGAACAGCTTGCCGCCAAACCCTCCGCCGAT
ATACGGGGAGATAATACGCACATTCTCCACGGGAACTTTCAGCGTTTTTGCCAGATCGGT
GCGGCACCAGTCAATCATCTGATTTGAGGTCCAGAGGGTAAGCTTATTTCCATCCCAGAC
GGCCATCGAGGCATGCGGCTCCATCGCCATATGGCTCTGGTCCGGGGTCGTGTAGGTAGC
ATCAATCTTCACCGCAGCGGAGGTGAAAGCCCCGTCAAAGTCACCGACGTTTTTGTCGGG
CGTGTCTTCCGGCGGCTGATTGACGGCCTGTTTTTCGTCCGCCAGGGAGTAAGCTCCTTT
ATTACGGCGATAGTGTGCCTGCACCAGCGAGGCCGCCGCTCGCGCCTGTTCGAAGGTCTC
GGCCACTACCAGCGCAATGGCCTGATGATAGTGCTCAATAGTGGGGCCGCCTAACAGTCT
GGCGGTGTTTTTGTCGCCTTTGCCGAGTGCCCCGGCGTTACTGGCGGTAATGACAGCCAG
TACGCCCGGCGCTTTTTGCGCGGCGTCCGTATCAAGGGCGGTGAGGCGTCCTTTGGCAAT
GGCGGAACCGACGATATAGCCATAGGCGGCGTTGGGGGCTTCTTCATGCCATTCGTAGGC
GTAGCGTGCCGTGCCGGTAGTTTTCAGCGGTCCGTCGATGCGGTCATGGGGACGACCGAC
AACCTTCAGCTGATCGATCGTGTTTTCCCCTGCGGGTTTATCAAATTTCATGCCTGTGCC
CTCGCTTCAGCCAGTACGGAGGCAAGCGTTCGCTTCGCCAACAGGAGTTTAAAGGTGTTT
TCAGCGGTGGGATGGGCGCTGGCGAACAGCGTGTCATATACGGCCTGCGCCCCCTGGGAT
AGCTGAGCATCCGCAGCCTCAATGCGCCAGGGCTTATGTGCTACTCCGCCCAGCGCGACG
CGCCCGCTGCCGTCAGGGTGAATAATCGCCGCGACCGATACCAGGGCAAAGGCGTAGGAG
GCGCGATCGCGCACCTTACGGTAGATATGTTTTCCGCCGAGCGGTGGAGGTAACGTCACC
GCAACGATAAGCTCACCGGGAAGCAGGGCGGTTTCAATGTGCGGCGTTTTCCCCGGTGGG
TGATAAAAATCAGCCAGTGTGATACTGCGAGTCTTTCCCTCCGGCGTGATGGTTTCCACC
ACCGCATCCAGCAACCGCATTGCGACCGCCATATCGCTCGGATGGGTGGCTATGCAGGCT
TCACTTACGCCTACCACCGCGTGCTGACGGCTAAAGCCTTCAAGCGCCGCGCAGCCGCTC
CCGGGCAGGCGCTTATTGCAGGGCTGATTGGTGTCGTAAAAATAGGGGCAGCGCGTGCGC
TGGAGCAGATTACCTGCGGTGGTTGCCTGATTACGTAACTGACCAGATGCGCCAGCGAGC
AGGGCGCGGGAGAGTACCGCGTAATCACGACGCACGCGCTCGTGAGCCGCCAGGTCGGTG
TTCCGTACCAGTGCGCCGATGCGCAGCCCACCCGCGTCGGTCACTTCAATCTTATCGAGC
CCGAGGCCGTTCACATCGATAAGGTGGGTGGGCGTTTCAATTTCCAGCTTCATCAGGTCC
AGCAGATTGGTCCCGCCCGCGATAAATTTTGCGCCGGGTACGCGCTGAGCGCTAAGTGCC
GCCTCGGCTGGGGTGTTCACTCGTTCATAGGTAAACGCCTTCATGATTTTATCTCCCCCG
CAGCATCTTCAATGGCGGCAAGGATGTTAGCGTATGCACCACAGCGACAGATGTTGCCGC
TCATACGTTCACGGATCTCATCGGCAGTTGTTTCTGGAGCGGAAACCAAATCGACCGTGA
CGTGACTGGGAATGCCGTCCTGAATCTCTTTTAGCACCGCTACTGATGAGCAAATTTGCC
CGGAGGTGCAGTAGCCGCACTGGAAGCCATCATGCTTGATAAAGGCCGCCTGCATGGGGT
GAAGATTATCTGGCGAACCCAGGCCTTCAATGGTGGTGATCTCGGCCCCCTGATGCATGA
CTGCAAGCGTCAGGCAGGCATTAAGCCTGCGACCATTGACCAGCACGGTACAGGCTCCGC
ACTGTCCGTGATCGCAACCTTTCTTGGTACCGATCAAATGCAGATTTTCACGCAAAGCGT
CCAGTAGCGTGGTTCGGGTATCCACCTCAAGCTGCTCGGTTTTGCCGTTCACCTTCAGTG
TCAGGGGCATTATCTCTGGCGCGGGTGTAGCTGCCGGAACGCTTGCCGCCAGCGTAGAAT
GAGGATAAACCACGGCGGTCGCCGCTGTTGCGGCGCTCACTTTAATCAGATCGCGACGGG
TCAAACTTAAATCGTGCGGCTCGTGCTTCCCAACCCGATTATCTTCGGGGTATTCGCCTT
GGTTGCTCATACCAGGCCTCCGGTATTCTAAAGGGGAAAATAAGAGTGCGTTGCGAGAGT
GCTGATGCTTTTTTAAATGTTAAGCATAGTCGGCGACAGCAGGAGGATTATTCTTAAAAC
GCGAATGCAGCTATGAGCCCGGCTAATAAATTCATGTTCGCCGGGATGTTGATGATGATG
GGAGCTGGTTTATTGCTTTAGTTGTACGATGCAAAAACCAATAAGGAAACCTGTGATTTT
CAGCCCTGCATCACCCTGCAAATCTCTGTCACTTCTAATATAAAAATAGGGAGAAATGAT
GGAGCTTATATTCATTGGCGATTAGGAAACCATCTTGTTATACAAAACAATACAGTTCTT
TACATTTGCCTTGTTTTATGAATACTCCTGAAGAGGTGTATAACATAATGGTACAAGCAG
GGTAGATATGAATATATTTGAACAAACTCCACCGAACCGCAGACGTTATGGTCTTGCTGC
ATTCATTGGGCTGATTGCTGGCGTTGTTTCCGCATTCGTGAAGTGGGGGGCTGAAGTTCC
ATTGCCGCCACGTAGCCCGGTGGATATGTTTAATGCAGCGTGTGGCCCGGAATCATTAAT
CAGGGCTGCAGGCCAAATTGATTGCTCGCGTAATTTTCTCAATCCACCGTATATTTTTCT
TCGAGACTGGTTGGGGCTGACAGATCCCAATGCGGCTGTTTATACCTTTGCCGGGCATGT
CTTTAACTGGGTTGGTGTTACGCACATTATCTTTTCGATAGTGTTTGCTGTCGGTTATTG
TGTGGTCGCTGAAGTATTTCCAAAAATTAAACTCTGGCAGGGCTTACTGGCAGGTGCTTT
AGCCCAACTTTTTGTTCATATGATTTCATTCCCTCTCATGGGACTGACGCCACCTCTGTT
TGATCTCCCGTGGTATGAGAATGTTTCTGAAATTTTTGGACATTTAGTCTGGTTCTGGTC
TATTGAAATTATTCGCAGAGATTTACGAAACAGAATTACTCATGAGCCAGACCCTGAGAT
CCCTTTAGGCTCAAACAGATAATGCATTGAATGATAAAAATGGCGCAAATACAGCGCCAT
TTTTATAGGTTAAAAACATTGCTTTTTATATTCTGATTCAGATAGTCAGTGAGTATATCG
CGCTACTTCAGGATGATGTAGATCCGAAGAACGCTACAGAAGAGAGGCATTGTTGCTGGC
AAATAGAAGAAGTATCGGGTTTTGTTACCCCTGAAAAACGAAGCCCCGCTATTATCGCTG
GCGGGGCAGTGCAATTAATTATTGTATGTTTATAACGGTGTCAGCCCGTATTTAGCCCTT
GCACGATTGCAAGCCTCATTGACGACTCCGTTCTCACCAGACATGGCAAATTCTCTGCAT
GTGGACGATCGATTTTTATATATCGTGCAGCAGGCATTTTTGCCCGGGGTTCCTGCAAGG
GCAATACATCGGGGGTTTTTCTGATTGGTACCGCTCATGCATCGGTGAAAAGGGGATATT
TGTTCAGTGAGCCTGGCGGGAATAGTACCGCCAGCATCGTCGGCTTCGGCCCAGTAAAAA
GAGACGCGGAAAAATGCACAACAGGCACCACACGTCATGCATGGATTCAGATTGCTCATA
ATTCACCAGTACAGCTAAAAATCGTAAAGAGAACAGCGGTACATCGTATGTAAGAACGTA
CCGCGGTTGGCTGGGGAACTTTCGATAGTGTGAGTATTGAATGATTTCCAGCCGTTACCG
ATTTTACGTACTAATTCGTGATTAAACCACTCGTTAGCAGGCTGCCTGATACCTTTCCGT
GTCTCCTGAACACTATGGTGTGCATATGAGAAAGCCCATCGTTACAGGTGATATTGACGA
TCGCTTCCACATCATTTAAACGATTTTTGGGGCTCTGAGGTGGAATTCTTCCCTCGACCG
ATGGATAAGTCTTAGTCCGCCGAAGGGGGCTTAGCCGGACAGGAATCGCTAATCTTAATG
AATTTGTCGTTATAGACCAGATAATGATTCCCCGGCTGACGTAACTCAGGCTGATGAACC
ACGTCTCCCGGACGTAGATACCAGGCATCGCCTTCCTCTTCGGTCGAATCACATCCTGGC
TTAATCAGTAGCTTAAACCATGTGTTGCCAGTGTTACTTACCGTTCCTGTCACCTTGTCG
AAGGACCATTTAAACTGAACCTGACGTGGTCGTACTACCAGAATGGTATCCATCACCACC
ACCGGCTCCGTGCTGACCTCGCCGCCGGTTGGGCTACGTCTTGTCTGGTTACGAGTGGGG
ACTTCGCGAAATGAGACCCGGTAGTAGCGCTCGCGGTTATCCCGTGGACCATGATAGTAA
AATTTAAAATACTCGCTCTCACCAGCCTGCAACGCCAGTTGGCGGGGGGCGAAAAGCAGT
TCACCATCCACCGGTCGGGTGCGCAATTCACTGCTGCCCGGGCTATCAATAGCACTGATG
GCAATACGGTATATCCGTGCGCTTTTGTTGTTATTCACTACACGTTTGCTGACAAAGTCA
GTCTCGGACGGCAGCGAAAATGTCAGATTGCCGACCGAAATCGCCTGTGTCAAAGGTGCC
GCCAGCATACAGACCGCTGTCAGCAGGGCCTTAGTTAATGTTACGCCACGTCGCCTGAAC
ATGAATCTCTCCTGAAGCGCTGACTTCGCCAAACCAGCCGTTATCATCTACCGTACGCAG
CGAAATGGCGTTATCCATTGGAATCGAAAATTTGACTGTGGTCTTATCCATCTGCCCCAC
TTCGCCAGAGATATCAGTCCACGGTGTGGTCAACCACAGCGCATCGGTCATATCCCGCCA
GCTATCATCGCACCCGGCATCGTAGGTTTTTGTAGCTCCGTTGCGGGTAATAAAGGAAAG
TGTCGCCGGGAACGGTACTTTCGCCTTACCGTCATCGGAGCTGAAGACACAATAGGAGCG
CCCGCCAATCACCTGCGCGGGTCCGGTCACCTTGATCAGCACTTCGTCGGCAGCTGTTTT
ACCGCTGGTGGTTACGATATAGCCGAAATCGAGTGCCGACTCGCCGCTGCCAACATATCC
CTCCCGCGACGGTGTCTGAGTATATTCATCGGAGATAATACTGATGCTGAAATCACGGGG
TTTGATAATCAGCGTGTTGGAGGTAGAAAATTCATACCAGCCAGACTCCGGTGATGTGGT
GTTCTGAAAGCGAAAGTTGAATAGATCTTTGGTGTTGATATCGCTGATCCCGAGGTTCAC
CATCTGCTTAAAGAAGTTGCTCGAGAAGAAAACATAGATCGAGTCTGCGCTCTTCATCTC
GTTGAAGGTGTAGTAATAGGCGGTATTGCTCACCGGTTTCCATGAACTGCCATTCAGACT
GAACTGCATATCGTACGCCCCGACGGCCGAGGCTAACGACGAGTTGGCGATCGCCGGGAA
TATATGGATTGAGGTGTTGCTGAGTCCGTTTGTTTGCAGGGTATAGTTGACCATCTTACA
ACTTAATCCTGAAAGGCTGCCGATGGTCTGTGTCCGGCAGTCGGCGTTCCCTTCGCCCAG
AGTCGGTACTCCGTCGCTGTTGATAAATACCTCCGCCAGCGAGTGGGTATTTATTAACCG
CAGATTTGCTGCTTTCGTATGGGTGACGTTGCGAACATACCAGTTGCCGGAGGCCTGATC
CTTACAGCGTGCGCCGCTGCTGGCGTCATAGTTCACAGAGGTCTGGCAGGCATTGATGGT
CATTGTAAAGCTGCTGCCGACGGGCATTTGTTGCAGATACTGGTAAAACGCGTCTGACAA
CATGCCGTGCATCCACTTCGCGCCGCCGCTGGTCACCGTCGCGCCATAAAATCCACTGGC
GTCGGTGGTTTGCGGCAGGATAAGACTGGTGGTCATATTACACCCAGCGTACCAGTTGAT
GCAGCGCAAGCCAGTTAAAGGAGATGAAACTGGTGAATTTTCCAGCCACATATCAAACTT
CCAGTTGGTATAAAGGCCGGTGTTGTAACCGTTATCAATGTAGCCGAGGCTTTGCTGATA
GATGGTTCCTGAACCAGTGTATTTTAAACCGGTCCAGCGGTTGGCACCGGTCAGGCGCGG
ATCCAGCGCCCCGCCAGGAGTGACGAAAAAGTTGTCGTCTGAGTTGTTTTCGACAAACAC
AAACTCGCGTGCCGGTGCATCCGCCCAGGTTGTTTTGCTCACTGCCGCTCTGAGCTCAGT
TACTGGCCAGATTAGCGCGAAAATTATCATCGTTATTAGTAGGTTAACTCTCATTCTCTT
CTCCTGTCTGCGTCACCGCCGCCCACGATGAGAGGCCGCTGCAGACCACATCACCGACCC
AGACGGCACCGCGCGCCTGGTTGAGTTCCAGTGCCACTTCGCAGGTTTTATTGCCACTGT
AGCGAAAATCGATAGTGGGATATTTCTTATCCACGTCCATGACAAACTCGCCGTTTTCAT
CGGTTCGGGTTCGGCCGATATGGTTGTTAATCCGTGCGTTAGCCAGCAGTGTGCCGTCTT
CCGCACGGATACGACCGGAGACGGTAACCATCTGCTTCACCTCTGGCTCAATGACAGCGA
CATTGCCTGGATAGAGAGTCAGATGGCTTTTGCGGCCGCTGACGATATCGTAGCTGTCGA
GTGAGTTTTTGCTGTTCTGTAACTCCACCTCATATCTTCCATAGGGAGAGAGCGGGAGAT
AGTTACGCTTGCCGTTAAGCGGGAAAATCCGCCCGTTGATTTTGGCGCTGATCTGACCGT
CGTCCTCCAGCCCGGTGTTGAATATCACCCCAGCGTTGCCATCAGTCCGCCCGCTGGCAG
CAATGTTTTTACCCTGCCAGCCGACGCTGCCATTGGCGGTCAAGTTGGTATTGACGTAGC
CGTCCGCCGCGCTATTGACGTTCAGCGTTCCGCTGGCGTAACGAGCGTCGAATTGTGCAT
ACGCCCCACCGCTGAGGGTTTTGTCATCACCGGTATCGCCGGAGATGGCACGTGACAGAT
TGGCACCAACAGTGCGAATGGTTCCTTCATCAAACTGTTTGCGTGCTGACAGGTTTGCCA
TGGTGTAGCCGTTTTGATGAGTCATCCCTGCGCTAAACCAGTTGCCCAGTGGTAGCGAGA
GATCGAGAGCGATATATTTCCCTGTATTGGCGTTGCTGTCGCCGTTGTTATAGCGCTGAA
TACCGGCCCGCAGGCCAAGCGAACCAAAGGTACCGCTGTAGACATTTTGATAGTAATCTG
CCGTGTAATAATGGCTGTTGTAACGGCGGTCATCATTGTAGCTGATGCTGAATGTGCCCA
GCTTCGACCACAGTGAGTTCAGGTTGAGTGTGCCGCCGATTGCACGGTTGTCGGCATCGC
TACGTCGCAATTGATTGCCAATGCGGGTTTTTTCCTGGTTAACCCACAGCGAACTAAAGC
CTCCCGGTAGAGTGGCGCTGATGCTGCCGATGCTGCTCCATGAGCTGTCACTGGCCAGCA
TATTTTGCAGGTTAACGTTGATCGCCCCCCCAAGCGGCAGCGTCAGACGGGTTTCACCCA
CCGCCTGATTATCGTATCCATATCCCGTTGCCGCCCAGCTAAGCGTACTCAATGAGCCGG
AGGTCGAGGCACCTGCTAGCCAACTCTCTTTAGCTGGTCGCGTCTTTTTCCCGTTTTCCG
ACCAGCGATCCATATGAAAGCTACCGCCCCATACCTGCCACGCCAGTGGTGCACCGACGC
CGCGCCCCCGGCTAAACAGCTTATTGACCCGCTGGGTGCGTTTGCTGATCACGCGACCGT
TAACGATCACCTCAACTTCCACATCGTAAATCCCGTACGGTAGACCCCGGGTATCCACTT
CATGATTGCCCATAGTGAAGTTCTGAACGCTTAGTAGCCGCCCATCACGGGTGAGATGTA
CTTCGCCCGCCGCCGGTAAAAAGGCGATCACTGGCGTGGCTGACTGGCTGCTGTCGAAGA
TGGTGGAGCTGGCCTGGTTTCCCCAGGAAAGGCCGTAAATCTTCCCTGCTGAAATGGCGG
TCATCGGCCCTAAGGACTGCAAGTTCCAGGTGTCGAGCATTCCACCGGCAAATCGGTGAC
CGGCAAAATCGCGTTCATACATCGCTTTATATAATTCACTGTCCTGTTGACCGCTACCGA
TCCCGTACAGCGAGCCGTCGAGCACCACATGATGTTCGCGCAGCGCAGTAACGTTATTCA
GCGACAGATAGCTGGATGTGTTGCTCCCGCCGTTACGCAACTGGTTGTTATAGACGCCCA
AGTTATAGCTCAGATTACTGCTGAGGGTGTTAACACTGGACTGCCCGATGTCTTCGCTAC
GTGAGCGTAGTACGGTGCCCAGCGCTTCGCGCTTGACCACCAGCTGCAGCAGCAGTTGGC
GCAAGCTGAGATCCAGCTGCGCGTTGTCAGTCAGGGGGATGGTAAGGGCCTCATTGAACG
GGGCGTTCGCCAGAGCCATCAGCTGCTGTCGAGTTTGTTCGCTGACACTGGCGTTATCTT
CACTCTCTTCCAGCTGTATTTTCCGGATGCGTAGCTGTCCATCATCCAGCCAGATAAAAG
CGCTGCCGATTCGCTGATCGTCCTGGCGACCCTGGCTACCGGCGAGATGAATATAGAGCG
GGACGCTCATGCCGTCCTGAAGCGCCTGACTGAAGGCCTGCGGAATAATCACCCCACCTA
TTTGCTGCGCACTTATGTCAGCAGCGCTGGCATCGGGTTGAACGAACAAAAAGACCATGC
CGAAGGCAAACTGGGCTTTCAGTCCTGGGGAGAACCGTCGTAAAGGCATTGTCGTTATCC
ATCTGCACAGCTATCTATTTCACGGGAATGAACTTATCACCCTGCCAAAGTGCAACCCGT
CCTTTGTTATCCGCCGTGTCCACGCGGGTAAAACGACGCGACTTGCCTGGCATCAGGTAG
TAATTCTCTTTACACTCCTTACCATTGGCGGCTTTCAGGCAGGGGCCGTAAGCGAGGATC
CGCAGCGTCGCATTTCCTGTATTTGTCAGGGAGCCGTTGGCGTACTGAAAGTGGTAGTTC
GCCTGACGAGGGGCGACGACCAGAATGGTGCCGATGCGGGCGGAAGCAGTGGCCACAGCG
CTGCGGTTGGCATTATCGCGCTGCGCATCACTGAGGGCCTGATCAAACCAGACAATGCGG
TAGTAGCGCTCTTTTTCATCTGCGGGTCCCTTATAGAAGAAGCGGATCACTTCGCTGGCT
TGGGCGGGTAGCAGCAAGCTGGCGGGAGTGAGTAGCAACTCATCCGGCTTGTCCATTGAG
ATAACCTGCCCGTCGTCAAGCGGTGAAGAGAGCCGTTCGAGACGGATATTGATAAGGCGA
CCACTGTCGGTACTGTTTTTGATCGTTTTGCTCAGCGTGCTGCTGTCACTGTTCATAAAC
GATGATATATCGCCGACATCCAGCGCCTGGGCCGGAGATATTCCGGAAAACAGCAGAGCG
AGAGGCAGAAGGTGCTTTTTCATAACAATTCCGTCCAGGAATAAAGCAGGGGGGCTACCC
CTGCTGGTACATCAGAGAGATTAACTGGTCCAGGTCGCGTCGAACTGTACGCTAACGTCG
CCGCTCCAGATGCCTTCCGGTAGAGTGCTGTAATCTGTTACTGCGGTGGTACCATTGGTG
GTACCGCTGATGATGGAGAAGGTGAAACCATCCTGTGCGGTGGTACGATTGCTGGCATTG
TAACCGTTAGCCAGCGGGCTAAGGTTGCCGCCCAGTACGCCGTTGGCGGTATCGATCATC
ACGGTATCGCCAGTTTTTTCGACTGCCGCGCCGTTATAATCCACGCCCACATTCAGTGTG
GAACCTGAGGTATCCAACTGGGTTAATGTGTTGGTGATAAGACGTGAGGTCAGTTTAAAG
GCGGTAGCCGTTGAGTCACCCTCGATAGCCACGTCAAATAGACCTTTCTGTGAGTTAAAA
CCTTTAATGCCTTCGGCATACTGGAACGCCAGGCTACCGAGTGGCGTCACAACCAGCTTA
CTGGTGGTGTCTTTTTTGGCTGTTGCCGACCAGGTCGCTACAGCCTGAGCTGTTACGTCA
GCAGCCTGCGCCACACCCATGCCGGTAAACACCGTTACCAGAGCTATTGCCAGAACCTTT
TTTTTCATTGCATTTCTTCCCGAGTTGAATTGAGGACGTGATGTCCCAGTGAGTCATTTT
TTAAAACTAACTTGCCTGGAGTTTACTGAACCAACTTATATATTTTTGAGTACAGCTTGG
CCTCAGCATTACGCCGATGGGTATACACTGTCTTCACACTACAATTTTCAATTCTGGCAA
TCGATTTAGGTTGCATTCCCTGGGCCGTCATGCGGATAATTTCCATTTCCCGGTCCGTGA
TTTTATCTTTCTTAATATCTTTTCTCAGGAACCTGCCATTAATCACATAGGCCAGTTCTT
TTCTAATATCACGACTCAGTCCTGCGTATACCACGCCCCTAATATTGCTGTTGTAATACC
AATAATTTGCTAAGGCTTCTGACTTTCTGGCCGCAATCAATACGACCTGTTTCCCCTTTA
CCGCGGATAACCATTCATTATCACGGTTTATAAATTCAGATAAAGAATCCGTATTGAGAT
TGATAAACACGAAATCTTTTCTAATTTTCTCCAACGATAGATAAATTAATCTGTCGATAT
CCACAATCAGTTCAGATAGTCCTTTATAGAAGTAGGCGTCATGGGGAGACCAGATGTATT
TATCAGAACGGTTTTGACATTCCATATGGTTTTTAACCTCATAGTCCCTGCTGTAATCAC
TTTGCCATGTCACTACTTTCCAAACCTGTAATTTTTACAGGTGCATTCAGTTTCCTTAGT
AAACCGGAAGTAAATAAGATACGTAGTACATATCAATAAAGGTTAAACGAGATTAAGTTT
AATTATTTTCGATTGGGCTTAAATTTATGTTTTTTTCCCGATGAGTGTCAATATGTGAAC
GGAAAAGGAATTCAATGGTTAAGTCAATATTTAGAAAAACTGAAAATATTGCTTTTTTGA
TAAGAAGAAAAAGACATTTGGTTTCATAAGGTTATTGGCAATATAACGTTCAATTCTTAC
TTGCATTTTATATTGGTCAGGAACTTTGCCCTGAAGTGTTAGGAATAGTCTTAATGCGCT
GTGTGATGGACTAGTAAAAAAACAAGTTTTAAGGGTAAGGGATAGAATATAAAACTATAA
TGAGCTGTCATTGAAGATGATTTGCCAATCAGTAAGAAATTTTAATGGATTAACATGCCG
CACAAAATGGTTATAGGTGTTCATTACAATAAGTGATGGAAAATTGAACGGGCGTATGTA
CGTCATCTGTTCGGTAAGCCCCCAAGAGCCAGATTAAGTGAAGTTAAACGAAGGCTGCCA
GCTGTCACAGGAACGATGGCCTCTTTGTCAGGGCACTGAGTGCAGTTATCTGTGCGCGTT
ACTCTAACTGGCACTCGAACGTCGGCGACGGGGTTACCGGTGGATCAGACTGTTCCTGTG
GCGTAAACGTTTTTATGTTAGTACCAACAGATTTACCACATTTATCATCTTAACAGTTTG
AGTGAAAATGCAGGCTGCGCCGCAAAGGGAGGAGACTGAGTGGCGTGTTCAGTCTAAAAG
AGAGTTGATGCCAGCATACAGGGGCGAAGCTGGTCAACAAGTCAACATTAAGATAATGGA
ATATTCGGAGAGAAACGTCAGGCAGTTGGCCTCAAATGAACAGGAGGAATATATCCCCAG
GAAAATTAATGTTGGTGTTATAAACACACCAACATTAATCCGATCTGATTATTAATCAGA
CAAATATCGTTAATCCGTCGAATTTTGAATCAACGTTTTTTCTTACGACCCTGAACGGCC
TTAAAACGTGGATTAGATTTACAAATCACATATAGCCGTCCTTTTCGCTTCACAATCTGA
CAGTCTGGATGGCGTTCTTTTGCGGTACGCAGAGAGTTAAGGACTTTCATCATGCCCCCT
TTTTCGTGCTAACAAAACGACCAAAACGTTGGGTGAACCGTGCAACATTTCCTTCTGATG
CCACTGTTCTCAGCTTCCCTGTATAGAACGGGTGCGATTTCGAAGAGACATCAATTGTTA
CGTATGGATACGTTACGCCATCCAGCTCAATCTCACGGTCTGTTTTGATAGTCGAGCCGA
TTTTAAAGTACTCATCAATACTGGTGTCGTGGAACACCACAGTACGATACTCAGGATGGA
TATTGGGCTTCATCATTTTTACCTGTTATGTTATAACATAACCATAAAGATACATGCTCA
TCCGGATCATTTCAACACCCAATCCCTGTGACCATTAGTGGTATGTGGAATTTCCGCAAC
GGGGAAGTCTGGCATTGTTAGCAGCCGTTGGCGACGCTCCCATAAACGCCTGGATGAGTG
ATTGATGATGGTTTCGCTGAGAGTATGGATTTTTCGACAATGGAGGTTATCTCCACTTTA
CTGGCCGATGATTTATCGCAGTATGATTGATTACCTGACAGCGTGTATTCCTCTCCCACG
GATATAATAATTACTTACAAAAAGGGAGAGGATGCATATTTTAAATATCACTGAAGTGAA
CAGTTTATTGCCGTTATTAATAGAAATGGAGAAATAAATAGGCGTATTCTACAATTGCGA
CAAAAACAACGATATTAATCAGTTTATGACTGATTTGTTGTACTTTATTCTCTTTCATTG
GTACTTCCTCGCTTTAAAAAAGAGTGCACTTCGTAAGTGCCCTTATATAAATAACGAGTT
TGGTCAACCAATTTTTTGACATGTATCACAAATTTGAATAGATGTATTACATCGGCTATC
TTTTATTGCACCAACGTCATTGATATATGTCGCCTGAAGTCAGTTCCGGGAATGAGTCTG
ATCTCAAGACTGGCCCAGTCCGGGCGTTGATTGGTGCTGAGGAGTATATCGCATCTCATC
ATAATGTCGTATCTCCTGGGGTGTTATACAAGATATCGTTGTTGGTAACCTGGGCGAGGA
ATTGAGTTCTATTAAACCGTCAACTATGCCAGATACATACTGGATTACACTGCAGGCACG
CCTTACGAGAGAACGTGCCGCAGTGACGGGTTAATTATCTGAAAGAATTTGCGAGGCTGT
ATCGGTTACTCATTGGTTTGATAGTTTTACTCTCGGGAGAGTAATAGATATTTAATTCAT
TAACGGAAACCAGTCAGTTCCTTTCGATGCCTGAATTTGATCCCATAGTTTATCCGGAAT
GGTTAATTCATGAACAAGTTGTGTTATCGTTCATGAGAAGCATAACGTAAAGGGAAAAGC
TCGATTAGACGGCAGGATTTGTCAGGGGTTATGAACGAAATTCATAAATCTGTTTGAGTG
TTGCGATGGGTAGTGCAAGTTCGATATCTCCGCAATTTACAGTCTGATGAATGAAAATGA
ATATCCATAAAAAATATATTGGTTTATCCTGGCGTATATACCTACTTCGATGTATTGCCA
ATCGTGGTAAATTAAAGACAGGTCATTATTATTCACTCTGAATAATGAATTATTCACTGT
CCGCAGAGTAAGAAATATAACTTAGGTATCTATTTAATGACTTGCACAAAAAGCTAAATT
TTTACCCATAAATAAAAATATAATCCCGCGCCCAACCACCTGATGAGTGGCTACAGGCAC
TGGATATATTAGGTGGCGGTGTACTTTCTTACATAAAGGTATTTCCTTTTCTGCGGAAAA
GGAAACCGGGAAATCCCTGGTTTTTCTGACAAGCAGACGCCATTATTTGTGTCTGCCTAT
GTTCGTTAATTCGTTCATCAGGAAATTATCTCAATGTCACGTTATAAAACAGGTCATAAA
CAACCACTATTTCGTTATTCAGTTCTGGCCCGCTGCGTGGCGTGGGCAAATATCTCTGTT
CAGGTTCTTTTTCCACTCGCTGTCACCTTTACCCCAGTAATGGCGGCACATGCGCAGCAT
GCGGTTCAGCCACGGTTGAGCATGGAAAATACCACGGTAACTGCTGATAATAATGTGGAG
AAAAATGTCGCGTCGTTTGCCGCAAATGCCGGGACATTTTTAAGCAGTCAGCCAGATAGC
GATGCGACACGTAATTTTATTACCGGAATGGCCACCGCTAAAGCTAACCAGGAAATACAG
GAGTGGCTCGGGAAATATGGTACAGCGCGCGTCAAACTGAATGTCGATAAAGATTTCTCG
CTGAAGGATTCTTCGCTGGAAATGCTTTATCCGATTTATGATACGCCGACAAATATGTTG
TACACTCAGGGGGCAATACATCGTACAGACGATCGTACTCAGTCAAATATTGGTTTTGGC
TGGCGTCATTTTTCAGGAAATGACTGGATGGCGGGGGTGAATACTTTTATCGATCATGAT
TTATCCCGTAGTCATACCCGCATTGGTGTTGGTGCGGAATACTGGCGCGATTATCTGAAA
CTGAGCGCCAATGGTTATATTCGGGCTTCTGGCTGGAAAAAATCGCCGGATATTGAGGAT
TATCAGGAACGCCCGGCGAATGGTTGGGATATCCGCGCAGAGGGCTATTTACCTGCCTGG
CCGCAGCTTGGCGCAAGCCTGATGTATGAACAGTATTATGGCGATGAAGTCGGGCTGTTT
GGTAAAGATAAGCGCCAGAAAGACCCGCATGCTATTTCTGCCGAGGTGACCTATACGCCA
GTGCCTCTTCTGACACTGAGCGCCGGGCATAAGCAGGGCAAGAGCGGTGAGAATGACACT
CGCTTTGGCCTGGAAGTTAACTACCGGATTGGCGAACCTCTGGAGAAACAACTCGATACA
GACAGCATTCGCGAGCGTCGCATGCTGGCAGGCAGCCGCTATGACCTGGTTGAGCGTAAT
AACAACATCGTTCTTGAGTACCGCAAATCTGAAGTGATCCGTATTGCTCTGCCTGAGCGT
ATTGAAGGCAAGGGCGGTCAGACACTTTCCCTCGGGCTTGTGGTCAGCAAAGCAACTCAC
GGACTGAAAAATGTGCAGTGGGAAGCGCCGTCATTACTGGCTGAAGGTGGCAAAATTACC
GGTCAGGGTAGTCAGTGGCAAGTAACGCTCCCGGCTTATCGTCCAGGCAAAGACAATTAT
TATGCGATTTCTGCGGTTGCCTACGATAACAAAGGCAATACCTCAAAACGCGTGCAGACA
GAGGTGGTCATTACCGGAGCTGGTATGAGCGCCGATCGCACGGCGTTAACGCTTGACGGT
CAGAGCCGTATTCAAATGCTTGCTAACGGTAATGAGCAAAAACCGCTGGTGCTGTCTCTG
CGCGACGCCGAGGGCCAGCCAGTCACGGGCATGAAAGATCAGATCAAGACTGAACTAACT
TTCAAACCGGCTGGAAATATTGTGACTCGTACCCTGAAGGCCACTAAATCACAGGCAAAG
CCAACACTGGGTGAGTTCACCGAAACTGAAGCAGGGGTGTATCAGTCTGTCTTTACTACT
GGAACGCAGTCAGGTGAGGCAACGATTACTGTTAGTGTTGATGGCATGAGCAAAACCGTC
ACTGCAGAACTGCGGGCCACGATGATGGATGTGGCAAACTCCACCCTGAGCGCTAACGAG
CCGTCAGGTGACGTGGTTGCTGATGGTCAGCAAGCCTATACGTTGACGTTGACTGCGGTG
GACTCCGAGGGTAATCCGGTGACGGGAGAAGCCAGCCGCTTGCGATTTGTTCCGCAAGAC
ACTAATGGTGTAACCGTTGGTGCCATTTCGGAAATAAAACCAGGCGTTTACAGCGCCACG
GTTTCTTCGACCCGTGCCGGAAACGTTGTTGTGCGTGCTTTCAGCGAGCAGTATCAGCTG
GGCACATTACAACAAACGCTGAAGTTTGTTGCCGGGCCGCTTGATGCAGCACATTCGTCC
ATCACACTGAATCCTGATAAACCGGTGGTTGGCGGTACAGTTACGGCAATCTGGACGGCA
AAAGATGCTAATGACAACCCTGTAACTGGTCTCAATCCGGATGCACCGTCATTATCGGGC
GCAGCTGCTGTAGGTTCTACGGCATCAGGCTGGACGGATAATGGCGACGGGACCTGGACT
GCGCAGATTTCTCTCGGCACTACGGCGGGTGAATTAGAAGTTATGCCGAAGCTAAATGGA
CAGGATGCGGCAGCAAATGCGGCAAAAGTAACCGTGGTGGCTGATGCGTTATCTTCAAAC
CAGTCGAAAGTCTCTGTCGCAGAAGATCACGTAAAAGCCGGCGAAAGTACAACCGTGACG
CTGGTGGCGAAAGATGCGCATGGCAACGCTATCAGTGGTCTTTCGTTGTCGGCAAGTTTG
ACGGGGACCGCCTCTGAAGGGGCGACCGTTTCCAGTTGGACCGAAAAAGGTGACGGTTCC
TATGTTGCTACGTTAACTACAGGCGGAAAGACGGGCGAGCTTCGTGTCATGCCGCTATTC
AACGGCCAGCCAGCAGCCACCGAAGCCGCGCAGTTGACGGTCATCGCCGGAGAGATGTCA
TCAGCGAACTCTACGCTTGTTGCGGACAATAAGGCTCCGACCGTCAAAACGACGACGGAA
CTCACCTTCACCGTGAAGGATGCGTACGGGAACCCGGTCACCGGGATGAAGCCAGATGCA
CCAGTGTTTAGCGGTGCCGCCAACACGGGGAGTGAGCGTCCTTCAGCAGGAAACTGGACA
GAGAAAGGTAATGGGGTCTACGTGTCGACCTTAACGCTGGGATCTGCCGCGGGTCAGTTG
TCTGTGATGCCGCGAGTGAACGGCCAAAATGCCGTTGCTCAGCCACTGGTGCTGAATGTT
GCAGGTGACGCATCTAAGGCTGAGATTGGTGATATGACAGTGAAGGTTAATAACCAACTG
GCTAATGGACAGTCTGCTAACCAGATAACCCTGACCGTCGTGGACAGCTATGGTAACCCG
TTGCAGGGGCAAGAAGTTACGCTGAATTTACCGCAGGGTGTGACCAGCAAGACGGGGAAT
ACAGTAACAACCAATGCGGCAGGTAAAGCGGATATTGAGTTGATATCAACCGTTGCAGGG
GAACTTGAAATCGCGGCCGCGGTGAAAAACTCTCAGAAGACGGTCACGGTGAAATTCAAC
GCGGATGCCAGCACCGGTCAGGCAAACCTGCAGGTAGACACCGCCGTTCAAAAAGTAGCA
AACGGCAAAGATGCCTTTACGCTGACGGCGACCGTTGAGGATAAAAATGGTAACCCTGTT
CCAGGGAGCCTGGTGACCTTTAATCTGCCCCGGGGTGTCAAGCCGCTTACAGGCGATAAT
GTCTGGGTGAAAGCCAACGATGAGGGGAAAGCAGAGTTGCAGGTGGTTTCAGTGACTGCC
GGAACGTATGAGATCACGGCATCGGCGGGGAATAGCCAGCCTTCGAATACGCAGACTATA
ACGTTTGTAGCCGATAAGGCTACCGCAACCGTCTCCGGTATTGAGGTGATGGGCAACTAT
GCGCTGGCGGACGGCAAAGCCAAACAAACGTATAAAGTTACGGTGACTGATGCCAATAAC
AATTTGGTGAAAGATAGCGAAGTGACGCTGACTGCCAGCCCGGCTTCGTTAAACCTGGAA
CCGAATGGCACTGCGACAACGAATGAGCAAGGGCAGGCTATTTTCACCGCTACCACTACT
GTTGCGGCGATATACACACTCAAGGCGCAAGTGAGTCAGACCAACGGTCAGGTATCAACG
AAAACTGCCGAATCTAAATTCGTTGCGGATGATAAAAACGCGGTACTCACCGCATCATCT
GATATGCAATCTCTGGTGGCGGATGGGAAATCGACTGCGAAGCTGGAGGTGACACTGATG
TCGGCAAACAACCCCGTTGGCGGGAATATGTGGGTCGACATTCAGACGCCGGAAGGGGTG
ACGGAGAAGGATTATCAGTTCCTGCCGTCGAAAAATGACCATTTCGTGAGCGGAAAAATC
ACGCGTAAATTTAGTACCAGCAAGCCTGGTGTCTATACGTTCACATTTAACGCCCTGACC
TATGGCGGGTACGAAATGAAGCCAGTGACGGTGACCATTACCGCGGTGGATGCCGATACG
GCAAAGGACGAGGAGGCGATGAAATAATTTTAAGAATATGAAAGTAACATTCTAATAAAC
AATAATGGCGTTGACATCTTCAACGCCATTATTTATTGAATTTCCTGACAGTAGTCTCGT
TATAAATTCATTTAGATATAGCGAAAACTAAACCGGACGAACGGGGATAAAAATTTCGCA
AACAACATCATTGCTATCCTTTTCTACGAAATCTTCATTGTAATAAAACCGCTCAATATC
ACTGCCGTTCACTCTGGCTAACCCCCTGGCGGGTAATTCCATCAGATAGAGGTTTCGCGC
CCATTCAGGGTAGTGCTCCCACTCACCTTCATAGCGGAAAGAGGCATACAGTCCTCGGTT
AATTGTCCACTCTTTCGGCATCTCTGAATCGGTTGGTTTGCATACCGTACCAGCAAAAGT
TTCAACCGTGAGCAAATCGACCGATTTTGTTGACGGTTCAAACGTGGAAACGAAATAGAT
ATCCGTCTTAAAATTCTTCATACATCTGGCTAAATGATGACGTCGTAGTTTGACTTCTTC
ATCCGGTGATTTATTCGACACTTCAATGTCATATTTAAATGAGTTGCCAAAAATAGGTGT
CTCAGGAAAGTTGATTAATCTACACTCCGTCTTTTGCTGTTGACGTATTAAAAAAGAAGG
GAAGATATTTGCGAGATCCCAATAATCACGGTGGCGGTATTCACGGGGAGAGCAGCCGAA
TAACTTTTTAAATTCGCGGCTGAATGACTGCTGTGAATCAAAATGCAAAGAGAGTGCAAT
ATCAAGCATAGATTTCGCGGTGAGCCGGACAAGAATGGCGGCACGACAAAGCCTTCGTTT
GCGAATGTATTCTCCCAAAGGCACATGCATGAAATTTCGGAACAGAAGCTGGATGTTGCG
TCTGCTGTAGCCAGATTTCTGTGCGATATCTTCGATTGAAATAGGGTGCTCAAGATTGCA
CTCAATCCACTCCAGGAGCTGCTGTAGAATCTTCTGCCTGATCATCTCATTCTCCGTTAA
TTCTTTGTCATATCGCACATTTTCGTTATACCCTGGGCCCTAAGTGTATCAAAAATAGCA
AGGGCGAAGGCAAAAGCACTGGTAGCGTCTGCTTCGTTGTCCCCGAAAATAGAGAGGTTT
CAGTCCTACATTATTAATGAATTTTTTGCATAAGTGATATCAAAATCCACATACTACTTT
GAGGTTACGTTTTAACGTAGACTCATTGTTCATGCCTAATGGAGGGACTGACAGTGGAAT
TTTCCGTATAGTCTGCTTCAGAGTATTGCAGATGCCCATCAAAAATCGATTTCTCACTGA
CAGATAAAGAAATGGCACAAATTAGTTCGCTTGATTTGGGTTATGTTGGGGAGTCGGTAA
AACATTTTAATCCTGAATTTGTTCGTGGTTGTCTTGCTGTAAAAATACATGATTGATATT
AATCATGTATTTTACCTAAGACGACAAAAACCTTTTAACAGGGAGTGATATTGATCTTCA
CTCTGTCATATCTCCGGTAATATGGCGTCAGGCTTCATCATCAGAAAGGGGGCCTGACGC
CTGAAAAAGTGAACAACAGACAGTGTTCGGATTATCAATATTCAGTTTTTAACGTTGAAC
TGGATTCATTACTGCGTTGTTTAAGAATTTCCCGCGCCGAATCTGCCATTATCATGACTG
CACCTGCCAGCATCAGAGTATCTTTCAATACCAGGCGACCAGCACCGGATAAATAAGGGA
AACCATGATGAGCGTCACCCAATGCGGGTACCCATGCCTCCGGGGTGGTGATTAAAAATG
AGAGTGTTACCAACGGTGTGGTAAATGCCATCAGCCCTCCCAATAAACCTAACCAGCGAT
TGACAGGATTAGCCAAAACCAGCAGAGCAATAATCACCTCCACGACGCCAAGACCGTTGG
AAAAACCATAGGTATTATTGGCCGATTGCCATGCCCTTGCTTCTGGTTTGTATTCGCCTT
CGTGAGTCAGATACTGTTTATAGTCTTCCGGGTGTTCATAAAAGAACGACATTAGTGGAC
TGTTTGCGACGAATGGTGTAATGCTGTCTGCCTCGTAAGGGACAAACTTTAATAACCCAA
TCCACATAAAAACAATTGCAATACTCAGACGAATCAATGTCAGGCCAATTTTATCTCCCC
GACTTAACAGGTGCAGGTATTTTTCCATTGTGAACATCCTTATTTATACAATACTGCTGT
TGCGGTTGAATTATTATCAATTCGCATCGATGTGACTTTCCAGGATGAAGCATTATATTT
TCTGGCTATATCAGCAATGGCATCCTCCAGAACTGTCGGTGATGCTGATACTGACGAGAC
GCTGATATGTTTCAGAATTATTTTATCATCTGCATTGGTGGAAAATGCCATAACGCCAGA
TAATAGTGTTGCAAATAAAACAGATTTTTTAAACATATAAAATACCATCAATGAAGTGAT
TAAGAAGTTATAGAGTAACAGGGAATTAATAAGATTCTTTTCTCTGAGACGCCAGAATAT
TTGTTCTGGCGTCTGATTTTGAGTTTATTTGACTAATGAAAATAGATCATTGAGTGATTC
GCTCATCGACGGATGAGTAAATATCTGATCGCGTAATATGCTATAAGGCAGCCCGGCATC
CATCACCATTTTCACTATATTGATCATCTCGTGGGAGTCAACACACAGCAGTGATGCCCC
TAATATACGTTGGGTTTTATTATCAACAATCGCTTTTAATACCCCACGAGTATCATTCAT
CACTCTGGCACGCGGAATTGCAGCTACAGGCAATGTCACCACCTGAATATCAGCACCACT
CTCTCTGGCCTGTTCTTCTGTCATACCAACCCTGGACAGTGGCGGTGTCATGAATACGGA
ATAAGGCACATTTTTCCGATCATCAGTACTACGTCTGCCTTCTCCCAGCAACTCATCACG
CACAATGCGGTAATCATCCAGTGAAATATAAGTAAATTGCAGCCCGCCGGTAACATCTCC
CATCGCCCAAATATTGTCTGCGGTGGTATGTAATTGCTTGTCAACGACAATTGCCCCGCG
CTCGTTTACTGCGATACCGGCATTTTCTGGATGTAACGAAGCGGTAGCCGGTTGACGACC
GGAAGCTATTAACAGTGCATCCACCGCCAGTTGGGCGTGCTCGCTATGCACTTGCACTTG
ATTTTCATGGTGACTGATTCGCTCCACATGGGCATTGAGGATAATATCGACGCCCTGATC
GCGTAAAATCGTCGCGATATTATCAGCAATATCCCGATCTTCCCGAGGCAAAAACAGCGA
AGCTGCTTCTAAAATGGTTACCTTGCTGCCAAAATTAGCGAACATAGAGGCGAACTCAAC
GCCAATATATCCGCCGCCCAAAATACCTAAATGCCCAGGCAATTCTTTTAGATTAAGTAA
TCCGGTGCTGTCATATACTCCTGGCGTGGTGGTAATTCCAGGAATTGGCGGAACCACGGT
TTGTGCACCGGTATTAATAAAAATTTTCTCGCCATGAATTTCCAGATTTGCCTCAGGCCG
ATGAACACGCAGGCTATGATTATTGATAAACTCCGCCTGGCCGTCGATCACGTCGATATT
GGGCATATCCGCAAGATTATGAAAATTCTTATTACGTAAAAAATTAACCACTTCATTTTT
ACGCTGTATGGCACGGACAAAATCTGTGTGCTGCTGTGCGTCATGAACCAATGTTTTGGT
TGGGATGCAGCCGATATTAATACAGGTCCCGCCATACATTGCATTTGATTGTTCGATGAG
AGCCACTCGCCAACCTGCTTTTGCCAGCGTGACGGCTAATGTTTTTCCAGCCTTGCCAAA
ACCAATAATAACTGCCTGATATTTATTCATGATGATTTCCTGTCGAAACGCGTTCATTTG
ACATCATGACTATAGACGCAAAAGAGCAAATACCATTTCTTCACAACGCTTGATATTTTG
TCTTATCGTCTGGTATTTTCTTTTTCTTAATCAGAATCACAAAACAAAAATCATGATTAA
CCATTTGATGGTATTAGATTAGTTATTTACTAAGATTGTTGGTGTTTGTAATCAAAAACC
ACTCAGGAGTCTGATATGGATGCCCTTAGCCGTTTGTTGATGCTTAACGCTCCACAAGGA
ACGATCGATAAGAATTGCGTGTTAGGAAGTGACTGGCAGCTTCCACATGGTGCCGGGGAA
TTATCGGTTATTCGTTGGCATGCGTTAACGCAAGGAGCGGCGAAGCTGGAAATGCCGACG
GGAGAGATTTTTACATTACGCCCGGGAAATGTGGTCCTGCTACCACAAAATTCAGCTCAT
CGCCTGAGTCATGTCGATAATGAATCGACCTGTATTGTCTGCGGCACTCTTCGGTTGCAA
CATTCGGCGCGTTATTTTTTAACGTCTTTGCCGGAAACGCTGTTTTTAGCACCGGTTAAC
CACAGCGTGGAATATAACTGGCTGAGGGAGGCGATCCCGTTTTTACAACAGGAATCCAGA
TCGGCGATGCCGGGAGTGGATGCACTGTGTAGCCAGATCTGCGCTACATTCTTTACCCTC
GCGGTGCGTGAGTGGATTGCACAGGTTAATACTGAGAAAAACATTCTCAGTTTGCTTCTG
CATCCACGTCTTGGTGCGGTAATACAGCAAATGCTGGAAATGCCAGGACACGCCTGGACC
GTCGAATCGCTGGCCAGCATCGCTCACATGTCCCGGGCAAGTTTTGCCCAGCTTTTCCGT
GATGTTTCCGGAACCACGCCGCTGGCTGTATTAACAAAGTTGCGTCTACAAATAGCGGCC
CAGATGTTTTCCCGGGAAATGCTCCCTGTTGTGGTGATCGCTGAGTCAGTAGGCTATGCC
AGTGAATCATCTTTTCACAAGGCGTTTGTCCGCGAGTTTGGTTGTACTCCGGGAGAATAT
CGGGAAAGGGTCAGACAGCTTGCACCCTGAATAAAACCGCCAGAAATCAGGGCAAAGATA
ATCCGCATTCCGGGAGTTGTGAGCCTTTCAACTATTTCTATTTCCAACGGTGGTTTGGGC
TTTATATATTTTTTTCTGATGGACTCTAGCTCAGTTTTTAAATAAAAATGCAAACTAAAT
TGCTTCAATTAAATAAAACCCCGACTATTACTTGATACGTGATTATTGTCGGTGATTTTT
TTGTACACCATCAGTGTATATCTCAATAACCCCTGAATAAGTAGCTCTGAATAGGTATAA
GGGATGTAGCCTTTTTAAATGGATTTCTTATGCCAAAAATGAACGTCGATTTCCCCATAA
AATGTGAGCGATGCCGAAAGAAATAAAATTAGTTATTGCATTTGAAGTTTGGATGAAAGA
TTATCATTTGTCATACAAATGAGGGGTGGTATGTTGCTAGCCAATTAAAAAAGAACGCCA
TATTTATTGATGATTGATCCCCCGGTGGGGGGGAAACATCGGGCATAAATGGGCATGAAG
TAATGGAGTATTAGTTGTGAATGTCAATTTCTTTGTCACCTGTATTGGTGACGCCCTGAA
ATCAAGAATGGCACGAGACTCCGTGCTGCTACTGGAAAAACTCGGCTGTCGCGTAAATTT
CCCGGAGAAACAGGGATGCTGCGGTCAGCCTGCGATCAATAGCGGTTATATCAAAGAAGC
GATTCCAGGGATGAAAAATCTGATCGCCGCACTGGAGGATAACGACGATCCCATTATTTC
ACCGGCTGGCTCTTGCACCTATGCCGTAAAAAGTTACCCGACGTATCTGGCGGATGAACC
TGAATGGGCATCACGTGCCGAAAAGGTTGCCGCGCGTATGCAGGATCTCACCTCTTTTAT
TGTTAATAAATTAGGGGTAGTCGATGTAGGTGCCAGTTTGCAAGGGAGAGCTGTGTATCA
CCCATCTTGTAGCCTGGCCCGTAAGCTGGGAGTGAAGGACGAGCCACTTACGCTGCTGAA
AAATGTGCGTGGACTGGAGCTGTTGACCTTTGCTGAACAGGATACCTGCTGCGGATTTGG
CGGCACGTTCTCGGTCAAAATGGCCGAAATATCCGGCGAGATGGTGAAAGAAAAGGTTGT
GCACCTGATGGAAGTCCGCCCTGAATATTTAATTGGTGCTGACGTGAGTTGCCTGCTGAA
CATCAGTGGGCGATTACAACGGGAAGGGCAGAAAGTCAAAGTGATGCATATTGCTGAAGT
GTTGATGAGCCGCTGAGGATATAAAGATGTCGATCAAAACCAGTAATACAGATTTTAAGA
CACGCATCCGTCAGCAAATTGAAGATCCGATCATGCGCAAAGCGGTGGCAAACGCGCAGC
AGCGTATTGGGGCAAATCGGCAAAAAATGGTCGATGAATTGGGGCACTGGGAGGAGTGGC
GCGATCGGGCCGCCCAGATACGTGATCATGTTCTGAGTAATCTCGACGCTTATCTGTACC
AGCTCTCAGAAAAAGTGACGCAAAACGGCGGTCACGTCTGGTTTGCAAAAACCAAAGAAG
ACGCTACCCGCTACATTTTACAGGTTGCCCAACGCAAAAATGCCCGGAAGGTGGTGAAAT
CTAAATCGATGGTGACCGAAGAGATTGGTGTCAATCATGTGTTGCAGGATGCTGGCATTC
AGGTGATTGAAACCGATCTGGGTGAATATATTCTCCAGCTGGATCAAGATCCGCCATCTC
ATGTTGTGGTCCCGGCAATTCATAAAGATCGCCATCAGATCCGTCGAGTGCTACACGAAC
GTCTGGGCTATGAGGGGCCGGAAACGCCTGAAGCGATGACCTTATTCATCCGGCAAAAAA
TCCGCGAAGATTTCCTCAGTGCTGAAATAGGTATTACCGGCTGTAATTTCGCGGTGGCAG
AGACAGGTTCGGTATGCCTGGTGACCAATGAAGGTAATGCGCGAATGTGTACCACGCTGC
CTAAAACGCATATTGCAGTGATGGGAATGGAGCGTATTGCCCCCACGTTTGCCGAGGTAG
ATGTATTGATCACCATGCTGGCGCGCAGTGCCGTTGGTGCACGTTTGACGGGATACAACA
CCTGGCTGACAGGACCGCGCGAAGCGGGGCACGTTGATGGTCCTGAAGAGTTTCATCTGG
TTATTGTCGATAACGGGCGTTCTGAGGTGCTGGCCTCTGAATTTCGGGATGTGCTGCGCT
GTATTCGCTGCGGGGCTTGTATGAATACTTGTCCGGCATATCGCCATATTGGCGGTCATG
GATATGGCTCTATTTATCCAGGGCCAATTGGTGCGGTGATTTCTCCGCTACTTGGCGGCT
ATAAAGATTTTAAAGATTTACCCTACGCCTGCTCTTTATGCACTGCTTGTGACAGCGTGT
GTCCGGTGCGTATTCCGCTGTCAAAACTGATTTTGCGTCATCGTCGGGTGATGGCTGAAA
AAGGGATCACCGCAAAAGCAGAGCAACGGGCGATAAAAATGTTCGCTTATGCCAATAGTC
ATCCAGGATTGTGGAAAGTCGGGATGATGGCCGGTGCTCATGCGGCAAGCTGGTTTATCA
ATGGCGGCAAAACACCACTCAAATTTGGCGCGATTAGTGACTGGATGGAAGCACGCGATC
TTCCTGAAGCTGACGGAGAGAGTTTCCGTAGTTGGTTTAAGAAACATCTGGCGCAGGAGA
AAAAGAATGGATAATCGGAGCGAATTTTTGAATAACGTTGCTCAGGCACTGGGTCGCCCG
TTGCGACTTGAACCGCAAGCAGAAGATGCGCCGCTTAACAACTATGCTAACGAGCGGCTT
ACCGCACTTAACCAACAGCAGCGCTGTGACGCGTTTATTCAGTTTGCCAGCGATGTTATG
TTGACGCGCTGTGAGCTGACCAGCGAGGCGAAGGCGGCAGAAGCTGCAATACGTCTGTGT
AAAGAGCTGGGAGATCAGTCGGTCGTGATTAGCGGTGACACGAGGCTAGAGGAATTGGGG
ATTAGCGAACGTTTGCAGCAGGAATGCAATGCCGTTGTTTGGGATCCGGCGAAAGGTGCC
GAGAATATCTCGCAGGCAGAGCAGGCTAAAGTGGGTGTCGTGTATGCTGAATATGGTTTA
ACCGAATCGGGAGGCGTGGTTCTTTTTTCCGCCGCCGGGCGCGGGCGTTCATTGAGCCTG
CTCCCGGAATCTTCTCTTTTTATCCTGCGTAAAAGCACTATCTTGCCGCGTGTAGCGCAA
CTCGCAGAAAAATTGCATCAGAAAGCGCAGGCCGGTGAACGAATGCCGTCCTGCATTAAC
ATCATTAGCGGCCCTAGTTCAACGGCGGATATTGAGCTTATCAAAGTCGTCGGGGTTCAT
GGTCCGGTGAAAGCGGTGTATCTGATTATTGAGGATTGTTGAGAGAGATATGAAGTCTGG
ACATAAACCTGAAGAAGGCATACGAGGTTGAAAATAGCGTTTAGGACAACCTGACTTAAC
CCCGTTCCGTCATGGTTATGCTGCTCTTCTGTAAATATCCTGGCATTAGTAATGCCAGGA
TATTTACAGTGAAAAAGACAGGCATCCATTCCTGAAAACGGGTTCCCTTCCCGGTCATTG
TCACTTCAGCTTTATACAGGCACTCTCTATCAGAATGCTGTTTATTACTACCCAGAGTTT
TGTTGGTATTCATCTACCATTTTTTTGACAAGGCAAAACATTACAGAAATTACAATGCTT
AGAAAAAATCCCAGAGCCAGGCAAATGGCAGCAGGGTATTTATTTTTTATTTCTGGTGAG
CTTATAGTTACACAGCCATCACCGTTCGGATACAATGACCAGTTCCTGGTCAGGTATATC
ATTTTTGTATAAAGCTCACTGTTAATTGCTGAAGGTGTTTGTATCTCATCGAGAACTTGC
CTGCCATTATGGTATTCTGACGCATACCATTTGATAATAGACGCCTGCACGCGAGATATT
TCCGCTTCAGCAGTTGGTAAATCTCTCTTATCTCCTGACCATTCCAGCTTTATTTCTCTG
TTCTTGACATCTGGGCTGGTGTGAAAAAATGTAGTAATTCGCTGTATAACATCTTCAGTC
ATTGTGGTCTGACAGGCAAAGTTATTATTGCTATCACAGTTAACAAGTATGCCTGGTGTT
GTCTGGTTTATTTTTAGGCTGTAACTCACTTTTATATTATCTTTATTGATATACAGAAAC
AACAGCACCATTGCCATACAGATAGCTATAATAAAAAGGATAACGCGAATCTTTTTCTTC
AGATAAAATAAAATCTCAATCAGATCGATATCCTGTTTGATTTGTTCACGCATAATATAT
CCAGAAAATAAAATCTGTCGCAGATAAGGTTGTATTAATAGTCTGTATCAGGAATGTTCG
GGTTAAATATCAGCAAAAAGCCAGCATCATGAATACTGGATATGAAGCATGAGAGTTACC
TCAGTGTTTATATAAGGATTCGGTCCCCCTCTCTGGAACGGTAACTCTCAATCTGATCGG
TTCCTGCGTTAGTTCACATCACGACTCATTTTTTCGCTCTCACCGGCATCCCATTTGCCA
CAAAATATCCCGCCGTGCTCCTCGGCAGCGCTTCCTGTCCACGAATCATATCCGCTATTT
TCTCGCCAATCATAATTGTCGTGGCGTTCAAATTCCCGGTGATAATCTGCGGCATAATCG
ACGCATCCACCACACGCAGGCCTTCTAACCCGTGTACGCGGCCTTCGCCGTCAACCACGG
ACATCTCGTCGTAACCCATTTTGCAGGTACCGCACGGATGGAAGGCGGTTTCGGCGTGGT
TACGCACGAACTCATCGAGCTGTTCATCCGTCTGACATTCCGTGCCGGGGCTGATTTCGC
GGCCACGATACTGATCCAGCGCCGGTTGATGCATGATCTCCCGGGTGATGCGAATTGCGT
CGCGGAACTCCTGCCAGTCCTGCTCGTGTGACATGTAGTTAAACAGAATTGCCGGATGCT
GGTGCGGGTCGCGGGATTTAATCCGCACATGCCCACGGCTTGGCGAGCGCATTGAGCCGA
CGTGGCACTGGAAACCGTGCTCCTTCACCGCATTCGAGCCGTTATAGTTAATCGCTACTG
GCAGGAAATGGTACTGAATATTCGGCCACGCAAATTCCTCTCGGCTGCGAATAAATCCGC
CTGCTTCAAAGTGGTTGCTGGCACCAACGCCAGTGCCGCCAAACAGCCACTCCGCACCGA
TTTTCGGCTGGTTCCACCACTGCAGGGCAGGGTAGAGGGAAACCGGTTCTTTGCACTCAT
ATTGCAGATACATCTCCAGATGATCCTGAAGATTTTCGCCGACGCCGGGTAATTCATGCA
CCAGCGGAATATCAAACTCCGCCAGCAGTTCAGCGTTGCCGACGCCGGAGCGTTGCAGGA
TCTGCGGTGAGGCAATCGCGCCTGCACATAACAGCACTTCTTTGTTGGCCGTTGCGCGGG
TTGGGATGGTGCTGTCGCCTTCCAGCCATTCGACGCCCACCGCGCGTTTGCCGTCAAAAA
TGATGTGATCGGTCATAGCGTGAGTACGAATGGTCAGGTTAGGGCGCGATTTGGCCTGAT
CGAGATAACCGCGCGCGGTACTGGCGCGACGGCCCTGCGGCGTGACGGTGCGATCCATCG
GGCCAAAACCTTCCTGCTGATAGCCGTTGAGATCGTCCGTGCGCGGGTAGCCTGCCTGCA
CGCCCGCTTCAATCATCGCTTCAAACAGCGGATTGACGCCGGGTTTGGAGGTGGTGACGC
TCACCGGGCCATCGCCACCGTGGTAGTCGTTCTCGCCCACATCGCGAGTCTCGGCCTTGC
GGTAGTAGGGCAGGCAGTCGAGATAACTCCAGTTCTCCAGACCGGGTTCTTGCGCCCAGT
TATCGAGATCCAGCGCATTGCCACGGATGTAGCACATGCCGTTGATCAGCGACGATCCAC
CCAGGCCTTTACCGCGTCCGCACTCCATGCGGCGGTTATTCATAAACGGTTCAGGCTCTG
TTTCATAGGCCCAGTTGTAGCGTTTGCCCTGTAGTGGGAACGCCAGCGCTGCGGGCATCT
GGGTGCGGAAGTCAAAGCGATAGTCCGGGCCGCCCGCTTCAAGCAGCAGCACGGAGGTAT
TCGGATCTTCAGTCAGACGGGTAGCGAGAACGTTGCCGGCTGAGCCGGCACCAATAATGA
TGTAGTCAAATTGCAAATAAACCTCCTGGTTAGAATATGGACTGGAATTTAGCCATCTCA
ACCTGGATGGACTTCACCTGGGTGTAACTCTGGAGCGTCATCACGCCGTTCTCGCGACCA
ATGCCGGAGTGTTTGTAGCCGCCAACGGGCATCTCTGCCGGGGATTCGCCCCAGGTGTTG
ATCCAGCAAATACCCGCTTCCAGCTGATGAATGACGCGATGCGCGCGGTTCAGGTCCGCC
GTCACGATGCCCGCCGCCAGGCCGTAGTCGGTATCATTGGCGCGGCGAATCACTTCGTCC
TCAGATTCATAAGTGAGAAGCGACATCACTGGCCCGAAGATCTCTTCACGCACGATGGTC
ATATCGTCGCTGCAATCGGTGAACACTGTCGGTGCAACCCATGCGCCGTTATCGAAGCCA
TCGCCTTTCAGTACATCGCCGCCGCACAGTACGCGCGCGCCTTCCTCTTTGCCTTTGGCG
ATATAGCGCAGCACGTTATCGCGATGCGGGAAGCTGACCAGCGGGCCGAAGTTAGTTTGC
GGATCGAAAACGTCGCCCGCGCGAATGCGCTCAACGCGCGCCAGAATTTTCTGCTCAAAT
GCGGCTTTGCATTTCGCCGGAACGAAGACGCGGGTGCCATTGGTACACACCTGACCGGAG
CTGAAGAAGTTTGCCATCATGGCGATATCGGCGGCGAGATCGAGATCCGCATCATCGAAA
ACGATCAGCGGTGATTTACCGCCCAGTTCCATGGTCACTTCTTTCAGGGAAGAGGCCGCC
GAGTTAGCCATCACTTTTTTGCCGCTGGCGACACCGCCGGTAAATGACACTTTGGCAATG
CCCGGATGCTCGGTCAGATATTGCCCGGTCTCCGCGCCCACGCCCGGCAACACGTTAAAT
ACGCCGTCCGGCAGGCCCGCTTCGCTGTAAATTTCAGCCAGCTTTAACGCGGTAAGCGGG
GTAACTTCGCTCGGTTTGAAAATCATTGCGTTGCCTGCCGCCAGCGCCGGGGCGGATTTC
CACAGGGCAATCTGGATCGGGTAGTTCCATGCGCCAATCCCTGCCACTACGCCCAGCGGT
TCGCGGCGGGTATACACAAAGGACGTTTCACGCAACGGGATCTGGCTGCCTTCCAGCGCC
GGGATCAGCCCGGCGTAGTACTCCAGCACGTCCGCACCGGTAACGATATCGACGGTTGAG
GTTTCCGAATATGCTTTTCCGGTGTCGAGGGTTTCCAGTTTTGCGAGTTCGTCATTGCGT
TCACGCAGAATATCAACGGCCCGACGCAGAATACGCGAGCGCTCCATAGCGGTCATCGCC
GCCCAGATTTTTTGCCCCTGTTGGGCACTCTTCACGGCGCGATCGACATCCTCACGCCCG
GCGGCCTGCACGGTCGCCAGCACGTTACCGTTGGCCGGGTTAATGGTCTCGAAGGTGCGA
CCGCTGGTGGCGGAGGTATAACCACCATGTATATAAAGCTGCTGTTCTGCCATTCGGGAC
ATCACGTCTCCTCGGTTAATCGGTGGGTAAATGCTGAGTAATAAAGTGACGGGTCAGCGA
GTGTGCGAGAGGTTTATCCAGCGGTTTGCCGCTCAGTGCCGCGCGCAGCCATAATCCGTC
AATCAGCGCGGCAAGGCCGTAGCCCGCTTCCTGTGCCTGTTGGCGCGGTAACTCGCGGCG
AAATTCGCTCACCAGATTCGACAATAAGCGGCGGCTACTGACCTGCTGTAAACGATAGAG
CATCGGCTGATGCATACTGCTGGCCCAGAACGCCAGCCAGGCTTTCATCGCCGCACTGCT
CACCTGCGTTTCATCGAAGTTTCCGCCAACAATCGCCTGTAATCGCTGCTCTGCACTGCC
CTGCGGAAGTGCATGTAATCGATTCAAAACCGCGTCACGCAGCTGACTGGTGATATCGCG
CATGGTTGCTTCCAGCAGACCATTTTTGTCCCTGAAATAGTGGCTGATGATCCCCGTAGA
AACGCCTGCACGGCGGGCGATCTGCGCGATCGTTGCATCGTGCATGCCCACTTCATTTAT
TGCTTCCAGTGTGGCGTCGATCAGTTGTCTGCGCCGGATCGACTGCATCCCCAATTTGGG
CATTTTCGCCACTCCATTCATCAGCGTTGTTTATCTATTAAAGCGGTTATTGATTGGACG
TTCAATATAAAATGTGTCTTAATTGTTACGAATTTGATTTTAAATGGTAACAATAACAGT
GGGGATACTGGATGACAGACCTTTCACACAGCAGGGAAAAGGACAAAATCAATCCGGTGG
TGTTTTACACCTCCGCCGGACTGATTTTGTTGTTTTCCCTGACAACGATCCTGTTTCGCG
ACTTCTCGGCCCTGTGGATTGGCCGCACGCTGGACTGGGTTTCTAAAACCTTCGGTTGGT
ACTATCTACTGGCGGCAACGCTCTATATTGTCTTTGTGGTCTGTATCGCTTGTTCGCGTT
TTGGTTCGGTGAAGCTCGGGCCAGAACAATCCAAACCGGAATTCAGCCTGCTGAGTTGGG
CGGCGATGCTGTTTGCTGCCGGGATCGGTATCGACCTGATGTTCTTCTCCGTAGCCGAAC
CGGTAACGCAGTATATGCAGCCGCCGGAAGGCGCGGGACAGACGATTGAGGCCGCGCGTC
AGGCGATGGTCTGGACGCTGTTTCACTACGGCTTAACCGGCTGGTCGATGTATGCGCTGA
TGGGCATGGCGCTCGGATACTTTAGCTATCGTTATAATTTGCCGCTCACCATCCGCTCGG
CGCTGTACCCGATCTTCGGTAAACGGATTAACGGGCCGATAGGGCACTCAGTGGATATTG
CAGCGGTGATCGGCACCATCTTCGGTATTGCCACTACGCTCGGTATCGGTGTGGTGCAGC
TTAACTATGGCTTGAGCGTACTGTTTGATATTCCCGATTCGATGGCGGCAAAAGCGGCAC
TGATCGCCTTGTCGGTGATAATCGCCACGATCTCTGTCACCTCCGGTGTCGATAAGGGGA
TTCGTGTGTTATCGGAACTTAACGTTGCGCTGGCGCTGGGATTGATCCTGTTCGTATTGT
TTATGGGCGACACCTCGTTCCTGCTTAATGCGCTGGTGCTGAATGTTGGCGACTATGTGA
ATCGCTTTATGGGCATGACGCTCAACAGTTTTGCCTTCGACCGTCCAGTTGAGTGGATGA
ATAACTGGACGCTCTTCTTCTGGGCATGGTGGGTGGCATGGTCGCCGTTTGTCGGCTTGT
TCCTGGCGCGTATCTCGCGTGGGCGTACCATTCGCCAGTTCGTGCTGGGCACGTTGATTA
TTCCGTTTACCTTCACGCTGTTATGGCTCTCGGTGTTCGGCAATAGCGCGCTGTATGAAA
TCATCCACGGCGGCGCGGCATTTGCCGAGGAAGCGATGGTCCATCCGGAGCGCGGCTTCT
ACAGCCTGCTGGCGCAGTATCCGGCGTTTACCTTTAGCGCCTCCGTCGCCACCATTACTG
GCCTGCTGTTTTATGTGACCTCGGCGGACTCCGGTGCGCTGGTGCTGGGGAATTTCACCT
CGCAGCTTAAAGATATCAACAGCGACGCCCCCGGCTGGCTGCGCGTCTTCTGGTCGGTGG
CGATTGGCCTGCTGACGCTCGGCATGCTGATGACCAACGGGATATCCGCGCTGCAAAACA
CCACGGTGATTATGGGGCTGCCGTTCAGCTTTGTGATCTTCTTCGTGATGGCGGGGTTGT
ATAAATCTCTGAAGGTAGAAGATTACCGCCGTGAAAGTGCCAACCGCGATACCGCGCCGC
GACCGCTGGGGCTTCAGGATCGCCTGAGCTGGAAAAAACGTCTCTCGCGCCTGATGAATT
ATCCGGGCACGCGTTACACTAAACAGATGATGGAGACGGTCTGTTACCCGGCAATGGAAG
AAGTGGCGCAGGAGCTGCGGTTGCGCGGCGCGTACGTGGAGCTAAAAAGCCTGCCGCCGG
AAGAGGGACAACAGTTGGGGCATCTGGATTTGTTGGTGCATATGGGCGAAGAACAAAACT
TTGTCTATCAGATTTGGCCGCAGCAATATTCGGTGCCGGGCTTTACCTACCGCGCACGTA
GCGGTAAATCGACCTACTACCGGCTGGAAACCTTCCTGTTAGAAGGCAGCCAGGGCAACG
ACCTGATGGACTACAGCAAAGAGCAGGTGATCACCGATATTCTTGACCAGTACGAGCGGC
ACCTTAACTTTATTCATCTCCATCGTGAAGCGCCGGGCCATAGCGTGATGTTCCCGGACG
CGTGATTGTTTTTGCATAAAACCGCGCCATGTCTGCATATGGCGCGGGAATCATTGACTC
GCTGTAAAAAATTATGCATATATTATATATGATTGTCATGTCATATCCTGAAATTCCTCT
TGTATCACTTCATGACTTTATATTTTATTAATTAACGATTTTATTTTGTATTAGCTGAAT
GGATTCAGTCCTATAGAGTTATATATTTATTAATAAGACGATTCTTATATTTGGATACCT
AATAAGAGTTACCACTTTTACCGTCTGTATATTAAATGTATTCCTCCTGCTTTTGTTTAT
ATTTTGAGTTGATTTGAGTTCCTGGATACATATAATGCGCAGGTATTAGAGACTGGGAGG
AATGTAATGATAAAGTTAAGAGTGTTAACTTAAAATAAGTTTTCAGTAGTAACTTGCTAT
TTTATTACCCTCTGAACTACATACTCAGATATGTGGTTGCCAATGCTATGCAAAATTTTT
GAATTTTTATATGCGATGAACAGTAACCAGAATGGCATTTAATGCGTTGCTGTTTATGCA
ATCTTGGTTTTATTTGGATGTATTGCTGGAGATTGTGATGAATAAAATATATCGGCTAAA
GTGGAACAGGTCCCGTAACTGTTGGAGCGTCTGCTCGGAGCTGGGGAGCAGAGTAAAAGG
AAAAAAGTCCCGGGCTGTTTTAATTAGCGCGATAAGTTTATATTCATCTCTGGTATTCGC
CGATGATGTCATCGTAAACCAGGATAAAGCTATTGATTTTGGCAAAGAGAACCAGAGCAT
CGATTATCGTATTACGGTGACTGACAATGCCAATCTGGTAATCAATGCGACAGATACTTC
CCGTCCGCGTCTGACTCTCGCTTCTGGTGGTGGGTTGGATATTACCGGAGGAAAGGTAAC
TATCAATGGCCCACTTAACTTTTTGCTGAAAGGTACGGGGTTCCTGAATGTCTCCAATGC
TGGCAGCGAGTTATATGCTGATGATTTGTATGAGTCAAACTCAGGCATGAGACACGATCG
CGGCTATTTTAATGTCTCCAACGGCGGCAAAATCCATGTTAAGGGCACCAGCCGTCTGAC
CTATTTGCAGGGAAATGTCAGTGGTGAAGGCAGCCAGGTAAATTCTAAAACCTTCTTTAT
GGGCGTTTACGGCAGTTACGGTGGTAATCAGTACCTGTCAGTTAATAACGGCGGTGAAGT
TAATGCCAGTGAGAAAATTAGCCTGGGTTATTATGATCAAAACTCCGATACAACACTTGC
TGTTTCGGAAGGTGGTAAAATCTCTGCGCCGACTATTAGTTTAAGCACCAACTCTGAGTT
AGCGTTAGGTGCACAGGAAGGAAGCGCAGCGAAGGCTGCAGGGATTATTGATGCCGAAAA
AATTGAGTTTGTGTGGGCAAAGACATCCGAGAAGAAAATCACCTTAAACCACACGGATAA
AAACGCGACTATTTCCGCGGATATTGTCAGTGACAGCGAGGGCCTGGGCTATATCAATGC
GCTCAATGGTACGACTTACTTAACCGGGGATAACTCCGCCTTTAGCGGTAAAGTCAAAAT
TGAGCAAAATGGCGCTTTAGGGATCACCCAAAATATAGGTACCGCAGAAATCAACAACCG
CGGGAAATTACACCTGAAGGCTGACGATAGCATGACCTTTGCCAATAAGATTTCCGGCAA
CGGTACAATAAGTATCGACAGTGGGACAGTGGCGCTGACCGGCAATAACTATGCATTCAG
CGGATATATTGATGTCGCTTCTGGTGCTGTCGCGGTTATTTCTGAAGACAAGAACATCGG
CCGTGCGGACCTGGATGTTGATGGCAAACTGCAAATCAATGCCAATAAAGATTGGGTATT
TGATAACGATCTTCAAGGTAGAGGTATTGTTGAAATAAACATGGGGAATCACGAATTCTC
CTTCGATGAGTTTGCTTATACAGACTGGTTCCAGGGTTCACTGGCGTTCCAGAACACGAC
ATTTAACCTGGAAAAGAATGCTGAGTTTCTGCAGAGAGGCGGGATCACTGCGGGTCAGGG
AAGCCTGGTAACAGTGGGTAAGGGCGCTCACTCCATTAGCACTTTGGGATTCTCCGGCGG
AACCGTTGATTTTGGTGCCCTGACAGCAGGTGCACAGATGACAGAAGGGACGGTCAACGT
TAGTAAAACGCTGGATTTGCGCGGCGAGGGTGTGATTCAGGTTTCTGACAGTGACGTTGT
AAGCTCAGTATCCCGTGATATTGACTCTGCGTTATCGCTCACTGAAGTCGATGATGGTAA
CAGCACCATTAAGTTGGTTGATGCGCAAGGTGCGGAAGTTCTGGGCGATGCGGGCAATCT
GCAATTGCAGGATAAAAATGGGCAAATCCTCTCCAGCAGTGCCCAACGTGATATTCAGCA
GAATGGGCAAAAAGCGGCCGTCGGCACTTACGACTATCGTCTGACGAGTGGGGTAAACAA
TGACGGTCTGTATATCGGTTACGGCCTGACCCAGCTTGATTTACACGCTACCGACAGCGA
TGCTCTGGTGCTGAGCTCTAACGGTAAAAGCGAGAATGCCGCCGATCTCAGCGCAAAGAT
TACCGGCAGCGGTGACCTGGCATTCAGCAGCCAGAAGGATCAGACCGTATCGCTTTCTAA
CAAAGACAACGACTATACCGGTGTTACCGATCTGCGCAGTGGGACGCTTTTGTTGAATAA
CGATAACGTGTTGGGTAATACCCATGAACTGCGTCTGGCGGCAGAGACTGAACTGGATAT
GAATGGTCACAGCCAGACCGTGGGCACGCTCAATGGCAGCGCCGATTCACTGCTGAGCTT
AAATGGCGGCAGTCTGACGGTTACCAACGGGGGCACTTCAACCGGTTCGTTAACGGGGAG
CGGAGAGCTGAATATTCAGGGCGGCACGCTGGACATCGCGGGCGATAACAGCAACCTGAC
GGCGAATGTGAACATTGCTAATTCGGCTAATGTCCTGGTAAGTCATGCGCAGGGATTGGG
TAGCGCAAACGTTGAGAACAACGGTACCCTGGCGTTGAATAATAGCGCTGAAAAAAGAGC
GGCTGCGTCTGTGAATTACACCCTGGGCGGCAATCTGACCAACAACGGTACGCTGATGAC
CGGAATGTCAGGACAGCAAGCTGGCAATGTGTTAGTGGTGAAGGGGAACTACCACGGTAA
TAACGGTCAACTAGTAATGAATACGGTACTGAATGGCGATGACTCAGTAACCGATAAATT
GGTTGTCGAGGGCGATACTAGCGGCACGACTGCCGTTACGGTGAATAACGCTGGCGGTAC
AGGTGCGAAAACCCTTAACGGTATCGAACTTATCCATGTAGACGGTAAGTCTGAGGGCGA
ATTTGTTCAGGCTGGTCGTATCGTTGCGGGGGCGTATGACTACACTCTCGTGCGTGGACA
AGGGGCAAATAGTGGTAACTGGTATCTGACCAGCGGCAGTGATTCTCCTGAACTGCAGCC
GGAGCCAGACCCGATGCCGAATCCGGAGCCAAACCCGAATCCAGAGCCGAACCCTAACCC
GACACCTACGCCGGGTCCGGATCTGAATGTGGATAATGACCTGCGACCGGAGGCGGGTAG
CTACATTGCGAACCTTGCAGCAGCGAATACAATGTTCACCACGCGTCTGCATGAGCGTCT
GGGTAATACGTACTATACCGACATGGTGACGGGTGAGCAGAAACAAACCACTATGTGGAT
GCGCCATGAAGGTGGTCATAATAAATGGCGTGATGGCAGCGGCCAGCTGAAAACCCAAAG
CAATCGCTATGTTCTGCAACTGGGAGGCGATGTCGCGCAGTGGAGCCAAAACGGCAGCGA
CAGCTGGCATGTTGGGGTCATGGCGGGATATGGCAACAGCGACAGTAAAACCATTTCCTC
GCGAACCGGTTATCGTGCAAAAGCGAGTGTGAACGGATATAGCACCGGCCTCTATGCCAC
CTGGTATGCCGATGACGAGTCGCGTAATGGCGCGTATCTCGACAGTTGGGCGCAGTACAG
CTGGTTTGATAACACAGTGAAAGGGGATGACTTACAAAGTGAATCCTATAAATCAAAAGG
ATTTACCGCTTCACTGGAAGCTGGATACAAACACAAATTAGCTGAATTTAATGGCAGCCA
GGGAACGCGTAATGAATGGTATGTTCAGCCGCAAGCACAGGTTACCTGGATGGGAGTCAA
AGCCGATAAGCACCGCGAAAGCAACGGAACCCTCGTTCATAGCAACGGTGATGGCAATGT
TCAAACCCGACTTGGCGTAAAAACCTGGCTGAAGAGCCACCATAAAATGGATGACGGTAA
ATCCCGCGAGTTCCAGCCGTTTGTAGAAGTGAACTGGCTGCATAACAGTAAGGATTTCAG
CACCAGTATGGATGGCGTGTCCGTCACTCAGGATGGAGCCCGAAATATTGCTGAGATAAA
AACCGGGGTGGAAGGACAGCTAAATGCCAACCTGAATGTCTGGGGGAATGTGGGCGTTCA
GGTTGCCGATAGGGGATATAATGACACCTCTGCAATGGTTGGCATTAAGTGGCAATTCTG
ATCTGAATAATGAGTAAAAGGAGAGAGAGCCGAACGGGAGATAATTCGGCTCTCTGTGTC
ATTTTCTTGCAGCCAGCTTTATCAGTCAGAGTGAAGACTCGCAGATTTAGCTGGCGCACA
AGATTTAATCAAGGTGTGTTCAATGGCTTCGCATGATTTGAGTGTTTTTTTGGAAGAGTT
CGGGGCAACGGTGAATTTGACGTTGCCTGGTATCGTGTCCGAAAAAGAACGGCTTTTACT
CAAGCTGCTAATGGAGGGAATGTCGGTTACAGAAATCTCACAGTACAGAAATCGCAGTGC
AAAGACAATTTCACATCAAAAGAAGCAGCTGTATGAAAAACTAGGCATCCAGAGTGATAT
TACCTTCTGGCGGGATATCTTTTTTCAATATCATCCGCAAGTCATCAGTGGCACGGGAAA
TAAAAATAATTTTTATATCCCTGATAACCGTTGTCACCATATCGTCACGCCTGAAGCCAT
CAGTCTGGCGTTGGAAAACCACGAATTCAAACCGTGGATCCAACCGGTTTTCTGCGCGCA
GACTGGGGTACTGACGGGCTGTGAGGTACTTGTCCGCTGGGAACATCCACAAACGGGAAT
TATCCCACCGGATCAGTTTATTCCTCTGGCGGAGTCATCCGGTCTTATTGTCATAATGAC
CCGCCAACTGATGAAACAGACTGCGGATATTCTGATGCCGGTAAAACATTTGCTGCCGGA
CAATTTCCATATTGGCATCAACGTCTCGGCGGGTTGTTTTTTGGCAGCGGGATTTGAAAA
AGAGTGTCTGAACCTGGTTAAGAAATTAGGTAACGATAAAATCAAGCTGGTTCTCGAGCT
AACGGAACGTAATCCTATTCCGGTAACGCCAGAAGCCAGAGCGATATTTGACAGCCTTCA
TCAGCACAACATTACCTTTGCGCTGGATGACTTTGGTACGGGTTATGCGACCTATCGTTA
CTTGCAGGCGTTCCCGGTCGATTTTATTAAGATCGATAAGTCATTTGTGCAAATGGCGAG
TGTCGACGAAATCTCCGGTCATATTGTGGACAATATTGTCGAACTGGCGCGTAAGCCTGG
TCTGAGTATCGTGGCGGAAGGGGTAGAAACCCAGGAGCAGGCGGATTTAATGATCGGTAA
AGGCGTTCACTTTTTGCAGGGCTATTTGTACTCTCCGCCAGTACCGGGTAATAAATTTAT
CTCTGAATGGGTAATGAAAGCAGGTGGTTGATGTAAACCGCTATTCACAGCGCATCGGGA
GGTTGGCAGCGATTAATTCTCCCGATGCAGTAAATCCTGATAGATCCCCGTTAATATGCC
ATTTGGCGCAAATTGTTTTTTAATCCACTGCGTCACCTGACCCGTAGCAGAATGCTGAGT
CGCCAGTAACATGCGCGAATCCTGGCGCGGATTATGGATTTGTCGGGTAACCAGCAGGGA
TTGCGTCATCGCCTCACGGACCATGTAATCCGGCAAAAAACCAATTCCTTCACCTAAAAT
CTGGCACTGACATTTGGTGTTGAAATCTGGCACCAGAATTGACTCCTGCCCGTGCAGCAA
CCAGCCCACTTTTTTATTAATCGTATGCGCGGTGTCCTCCACCATAATATTAGGGTAGAG
ACGCAGTTGGCTTTCGGCGATGGGTTCCGGCACAAAGGCTAACGGGTGATCCGGGGCGAT
AGCAAAAGCCCAGCGAATCGCGCCAATTTCAGTGTAATCAATTCCGCCGCCGTCCAGTAG
TGTATCGGGTGCGCCGATGGCGATATTGGCCTGATTATTAATAATCGCATCCCAGACGCC
GTTATACACTTCGGTGGTGACGGTAATCTGGCAGGTAGGAAACTGCTTTTTCAGCACCTG
TAACAAGCGTGCGGTGTGTTTGGGCGTATAAAGCAGCTGATTAATACAAATGCGCACACG
TGCTTCTATGCCCTGCGAAATAGTATCGATACTGCGTTTGATGGCGTGAAAATCATTCAG
CAGGTCGGTAGCTTTGCGGAAAAAATAACGCCCGGACTCCGTTAACTCAATGCTGCGGGT
ACTGCGAGTGAACAGCACCACATCCAGCCCCGTCTCCATACGCTTGATGGTGTAGCTAAT
GGCGGAAGTGGTTAAACCCAACTCTTCTGCGGCTTTACTGAAGCTGCCAAAACGCGCAGC
GGTAGTAAATGCCAACAGATTCTCTTCGGTAAAAATTGAGTTCATTAAACCATTCTCGCC
ATTATCTACTATGAATTTCTCCAGCTATGACTGTAGAGGTATCGGTTAAAGATAGATAAT
CATTTTTGAATAACTTTTAATACCCGTCGCGTTTAGTCGTCGCTTCGCTTAATTTTTGTC
CACCATATTCTGAAATTATCCCCACGCAGTTACCCGCCAGAAAACCCAGTAACGTCACCG
TCCAGTTCATCCCGCTGGCAAAAAACAGCGTCATGCCGAGAAAGCCACCGGGAATAAAGG
ACAGTAACCAGAAACGCCCTTGCCAGACCACTACCGCCGAGAAGGGTACGGTAGTAATTA
CGCTCGCCCAGAACGCGGACAGTCCACTTACAGAGGCCAGCCAACCGGCAGCCAGCGCGG
CGAAAAATGCCCACACCATCCCGGAATAATTAACCGCCAGACTTCTGATAAACCCCGATT
TACCGCCGCCTGCGGCATAAAAACTGCAAAAGGCGACGAAGCCAATGGTTCCTAATAATT
CCCATCCCTGAGAGAGCCCGACATGTGAAGACACTAACTGCCAAAGCCCTGCACAAATAC
CGACGGTGACACCCGTTGCCGTGAGTCCGTTCATCTTGTTCCCCTCTGGTTAGACATGGA
CGAAAGCTACTCTTACATGTGCAGACTATAGAGAAATAAAACCTGATTGAGTGAAAGGGT
ATCGGGTCAAAGAAACAAATATTGCACTACCGCACACTGCGAAAAGATTGTTGAACATCA
TTCAACAAAAAGGCGAAATACAGCGAATTAAATTTAAGCGGGTTCTTTTATCAGATTATC
GTTGCTATTCTCAATTCATCGAAAACAGCCACAAAAACCAGGGGAATGTGAATGAGTATA
AAAAATCTACCTGCCGACTATTTATTGGCTGCACAACAGGGTGATATCGATAAAGTAAAA
ACCTGCCTTGCGCTGGGTGTCGATATTAATACCTGCGATCGTCAGGGGAAAACGGCAATT
ACGCTGGCAAGTTTATATCAGCAATATGCTTGCGTTCAGGCATTAATTGATGCCGGAGCG
GATATTAATAAGCAAGATCATACCTGTTTAAATCCTTTTTTAATTAGCTGTCTGAACGAT
GATTTAACTCTACTACGAATTATTTTACCGGCTAAACCCGATCTTAATTGCGTAACCCGT
TTTGGCGGTGTCGGCCTGACGCCTGCCTGTGAAAAAGGCCATTTAAGTATTGTAAAAGAG
CTTTTGGCGCATACGGAGATTAACGTTAACCAGACCAACCATGTAGGCTGGACGCCGCTA
CTGGAAGCGATTGTGCTTAATGATGGTGGTATTAAACAGCAGGCGATTGTGCAGTTATTG
CTGGAACACGGTGCCAGCCCGCATCTGACCGATAAATATGGCAAAACGCCACTGGAACTG
GCGCGGGAACGGGGCTTTGAAGAGATTGCGCAGTTACTGATTGCCGCAGGTGCATAAACC
GGGAGGCTTGCTATCAACACACCAGAAAGACGGTGTGTGTGGGCGCTAACTGCGGATGCG
GATTTTCTGGCGCAGCGGGGGCAAGGACAGGTTGAACAGGTCTTTGCCAGAGCGGTAAAT
ATCGCACTCCCGGCTCGCCAGCAGTTGCTGACGCTGCTTTGTGAAGAGTACGACAATGCG
CCAAACAGTTGTCGGTTGGCACTCACTCACTTTGATGATCTGTTCCGGCATGGTGATAAG
GTTCAGTTTGACGATCAAGGTATTACGGTTGGTCAACATCTTCATATAGAGATGAGTCGT
TGTCGGCGTTGGCTGTCCCCAACCTTGCAAATGACCGCTGTGAATTTTCACCTTATCGCC
TGGCTACAGTGGCACGACATTATTCATCAGCACCTGGGGGAAAATGAAACCCTGTTTAAT
TATCGCGGCGATAATCCGTTTTATCAGGCGTTAAATAAAGAACTACATATTAAACGACGG
GCAGTTATTCAGGCAGTAAACGAAAAACAAAATATCGCCGCAGCGGTCGCCAGTATGATT
GGGTTAGGGATTGGCCTTACGCCATCAGCCGACGATTATTTAACAGGTCTGGCGCTTATT
TTATTTATTCCCGGGCATCCGTCGGAAAAATACAAAGAGGAATTTTATCTCGGTATGCAG
CGCGGCAGAAATAACACCACATTATTAAGTGCTATAACGCTGGAAGCCGCATTACAACAA
CGTTGCCGGGAAAATATTCATCGTTTTATTCACAACATTATTTATGACATCCCTGGGAAC
GCAACTCAGGCAATAGAAAAAATTAAACATATTGGCTCCAGTTCCGGCTGCGACATGCTG
TATGGCATGGCCGATGGTTGTGCGCTGAGCCAAACCTACGGAGGGAATTATGTCAGTTAA
AATAGTCATTAAACCGAATACCTATTTTGATTCTGTCTCGCTGATGTCTATCTCCACGCG
TGCAAATAAACTCGACGGCGTCGAGCAGGCATTTGTGGCGATGGCGACCGAAATGAACAA
AGGTGTACTGAAAAATTTAGGACTGCTGACGCCGGAGCTGGAACAGGCGAAAAACGGCGA
CCTGATGATTGTCATCAACGGCAAAGCGGGCGCGGACAACGAACAGTTGCTGGTGGAGAT
TGAAGAACTGTTCAACAGCAAAGCGCAAAGCGGCTCGCACGAGGCGCGTTACGCCACTAT
TGCCAGCGCCAAAAAGCATATCCCGGAAAGTAACCTGGCGGTGATTTCGGTTAACGGTCT
GTTTGCCGCTCGCGAAGCGCGTCAGGCGCTGCAAAACGACCTTAACGTGATGCTGTTTTC
CGATAACGTCTCAGTTGAAGATGAACTGGCGCTCAAGCAGTTGGCCCACGAAAAAGGGCT
GCTGATGATGGGGCCGGACTGCGGCACGGCGATTATTAACGGCGCGGCGCTCTGTTTTGG
TAACGCCGTGCGTCGCGGCAATATCGGTATTGTTGGCGCATCCGGCACCGGCAGCCAGGA
GCTGAGCGTCCGCATTCATGAATTTGGTGGCGGTGTTTCACAACTGATTGGCACCGGCGG
GCGCGACCTGAGCGAGAAAATCGGCGGCCTGATGATGCTCGACGCCATCGGGATGCTGGA
AAACGATCCGCAAACTGAAATTATCGCACTGATTTCAAAACCTCCCGCGCCTGCGGTGGC
CCGCAAAGTGCTGGAACGCGCACGTGCCTGCCGCAAGCCGGTGGTGGTCTGCTTCCTCGG
TCGCGTTGAAACGCCGGTGGATGAGCAGGGGCTACAGTTTGCCCGCGGCAGCAAAGAGGC
GGCGCTAAAAGCGGTGATGCTCTCCGGCGTGAAACAGGAAAATCTCGACCTGCATACGCT
TAACCAGCCGTTGATTGCTGATGTGCGTGCGCGTCTGCAACCGCAGCAGAAATACATTCG
TGGCCTGTTCTGCGGCGGCACGCTGTGCGACGAAACCATGTTCGCGGTGATGGAAAAACA
TGGCGATGTCTACAGCAACATTCAGCCCGATCCTGAATTCCGCCTGCAAGATATCAACCG
CAGCATCAAACACACCTTCCTCGACTTTGGCGATGACGACTTCACCAACGGCAAGCCGCA
TCCAATGATTGACCCCACCAACCGCATCAGTCGCTTGATCGAAGAAGCGCGCGATCCAGA
AGTGGCGGTGATCGTGATGGATTTTGTGCTCGGATTTGGATCGCATGAAGATCCGGTCGG
CTCCACCATCGAGGCGATCAAAGAAGCGAAAGCGATCGCCGCCGCCGAAGGACGCGAGTT
GATCATTCTCGCCTATGTGCTGGGCACCGATCTCGATACGCCATCATTAGAACAACAAAG
CCAGATGCTGCTTGATGCCGGAGTGATTCTGGCGAGCAGCAGCACCAATACCGGATTGCT
GGCGCGTGAATTTATCTGCAAAGGGGAGGAAGCCTGATGAGCCAGTCACTGTTTAGCCAA
CCGTTGAACGTTATTAACGTCGGTATCGCCATGTTTAGCGATGACCTGAAAAAGCAGCAT
GTAGAAGTGACTCAACTCGACTGGACGCCGCCGGGGCAGGGCAATATGCAGGTGGTGCAG
GCGCTGGATAACATTGCCGATTCGCCGCTGGCAGACAAAATCGCCGCCGCTAACCAGCAG
GCGCTGGAGCGCATTATCCAGTCGCATCCGGTGCTGATTGGTTTTGATCAGGCGATTAAC
GTGGTGCCGGGCATGACGCCGAAAACCATTCTTCACGCCGGGCCGCCGATCACCTGGGAA
AAAATGTGCGGCGCGATGAAAGGCGCGGTCACCGGGGCGTTGGTGTTCGAAGGGCTGGCG
AAAGATCTCGATGAGGCGACTGAACTGGCGGCCTCCGGGGAGATCACCTTCTCGCCGTGC
CACGAACACGACTGCGTGGGATCGATGGCGGGCGTTACCTCGGCCTCGATGTTTATGCAC
ATCGTGAAAAACAAAACCTACGGCAACATCGCTTATACCAATATGAGCGAGCAGATGGCG
AAGATTTTGCGTATGGGTGCCAACGATCAGAGCGTGATCGACCGCCTCAACTGGATGCGC
GATGTGCAGGGGCCAATGCTGCGCGACGCGATGAAAATTATCGGTGAGATCGATCTGCGC
TTAATGCTGGCGCAGGCGCTGCATATGGGCGATGAGTGCCATAACCGCAATAACGCCGGG
ACGACGCTGCTGATTCAGGCACTGACGCCGGGGATCATTCAGGCAGGCTATTCCGTCGAG
CAACAGCGCGAAGTGTTCGAGTTTGTCGCCAGCAGCGACTACTTCTCCGGCCCGACGTGG
ATGGCGATGTGTAAAGCGGCGATGGATGCGGCGCACGGCATCGAATACAGCACCGTGGTC
ACCACCATGGCGCGTAACGGCGTCGAGTTCGGCCTGCGGGTCAGCGGCCTGCCGGGGCAG
TGGTTTACCGGCCCAGCGCAGCAGGTCATCGGCCCGATGTTTGCTGGTTATAAGCCGGAA
GATTCGGGGCTGGATATCGGCGACAGCGCCATCACAGAAACCTACGGTATTGGCGGGTTT
GCCATGGCGACCGCGCCTGCAATCGTCGCACTGGTGGGCGGCACGGTGGAAGAGGCTATC
GATTTCTCCCGTCAGATGCGCGAAATCACCCTTGGCGAAAACCCCAACGTCACCATTCCG
CTGCTCGGTTTTATGGGCGTGCCGTCGGCAATCGACATCACCCGCGTGGGTAGCAGCGGC
ATTCTGCCGGTGATCAACACCGCCATCGCCCATAAAGATGCGGGCGTCGGCATGATTGGC
GCGGGCATTGTGCATCCACCATTCGCCTGCTTCGAGAAAGCCATTCTCGGCTGGTGCGAA
CGTTACGGCGTCTGACTTACATGTTTATGCCGGATGCGGTGTGAACGCCTTATCCGGCCT
ACGGATGGCCCGAGAATTGTAGGCCTGATAAGCGTAGCGCATCAGGCAGTCTGGCGTTGG
TCATAACCTAATCACCCTCTGTAGCGGACATAACAACATGAAAGAGCTTGTGGTCGTTGC
CATTGGTGGCAACAGCATTATCAAAGATAACGCCAGCCAGTCGATTGAGCATCAGGCGGA
GGCGGTGAAAGCCGTGGCCGATACGGTGCTGGAAATGCTGGCTTCCGATTACGACATTGT
GCTGACCCACGGTAACGGGCCGCAGGTCGGGCTGGATTTACGCCGTGCGGAGATTGCCCA
CGAGCGCGAAGGGCTGCCCTTAACGCCGCTGGCGAACTGTGTGGCAGATACGCAGGGCGG
CATCGGCTATCTGATCCAACAGGCGCTGAATAACCGGCTGGCGCGTCACGGCGAGAAAAA
AGCCGTCACCGTGGTAACTCAGGTGGAAGTGGATAAAAACGATCCAGGTTTTGCCCATCC
CACCAAGCCCATTGGTGCATTCTTCAGTGAAAGCCAGCGTGACAAACTACAAAAGGCAAA
CCCTGACTGGTGTTTTGTTGAAGATGCCGGACGGGGCTATCGCCGCGTGGTCGCCTCGCC
GGAACCGAAACGTATTGTCGAAGCACCCGCCATTAAGGCGCTGATCCAACAAGGTTTTGT
CGTAATTGGCGCGGGCGGCGGTGGAATTCCGGTAGTGCGTACTGAAGCGGGGGATTACCA
AAGCGTGGACGCGGTTATTGACAAAGATCTCTCTACCGCGCTGCTGGCCCGTGAAATTCA
CGCCGACATTCTGGTGATCACCACCGGCGTCGAAAAAGTCTGTATCCACTTTGGTAAACC
GCAGCAGCAGGCGCTGGATCGGGTGGATATTGCCACCATGACTCGCTATATGCAGGAAGG
GCATTTTCCGCCCGGCAGCATGTTGCCAAAAATCATCGCCAGCCTGACGTTCCTGGAGCA
GGGCGGCAAAGAAGTGATTATCACCACGCCGGAATGCCTGCCTGCGGCGCTGCGCGGTGA
AACGGGCACCCATATTATTAAAACGTAAGGACGTAGGATGAAAGAAAGCAATAGCCGCCG
TGAATTTCTGAGCCAGAGCGGTAAGATGGTCACCGCCGCCGCGCTGTTTGGTACCTCTGT
GCCGCTCGCCCATGCGGCGGTAGCTGGCACCCTAAACTGCGAAGCGAACAACACCATGAA
AATCACTGACCCGCATTACTATCTCGATAACGTGCTGCTGGAAACCGGTTTTGACTACGA
AAACGGTGTGGCGGTGCAGACCCGCACGGCGCGCCAGACCGTGGAGATTCAGGACGGCAA
AATTGTCGCCCTGCGCGAGAACAAGCAGCATCCGGACGCCACGCTGCCGCACTATGACGC
TGGCGGTAAGTTGATGCTACCCACCACTCGCGACATGCATATTCATCTCGACAAAACCTT
CTAAGGCGGGCCGTGGCGCTCGCTCAATCGTCCGGCAGGCACCACTATCCAGGACATGAT
CAAACTCGAGCAGAAAATGCTGCCGGAGTTACAACCGTATACGCAGGAGCGGGCGGAAAA
ACTGATCGATCTATTGCAGTCGAAAGGCACCACCATTGCCCGCAGCCACTGCAATATCGA
ACCGGTTTCCGGCCTAAAAAATCTGCAAAATTTGCAGGCGGTGCTGGCGCGGCGTCAGGC
GGGCTTCGAGTGTGAAATCGTCGCCTTCCCGCAGCACGGTTTGCTGCTGTCGAAATCGGA
ACCCTTAATGCGCGAAGCGATGCAGGCGGGTGCGCATTACGTCGGCGGGCTGGACCCGAC
CAGTGTCGATGGCGCGATGGAAAAATCCCTCGACACCATGTTTCAGATTGCGCTGGACTA
CGACAAAGGTGTCGATATTCACCTGCACGAAACCACTCCGTCGGGCGTGGCAGCCATCAA
TTATATGGTTGAAACGGTAGAGAAAACGCCGCAACTGAAAGGTAAGCTGACCATCAGCCA
CGCCTTTGCGCTGGCTACGCTCAACGAACAACAGGTCGATGCGCTGGCGAATCGGATGGC
GGCGCAGCAAATTTCTATCGCCTCGACGGTGCCGATTGGCACGCTGCATATGCCGCTCAA
ACAGTTGCACGACAAAGGCGTAAAAGTGATGACTGGCACTGACAGCGTTATCGACCACTG
GTCGCCTTATGGTCTGGGCGACATGCTGGAAAAAGCCAATCTCTACGCGCAGCTCTATAT
TCGTCCTAACGAACAGAACCTCTCCTGTTCGCTGTTTCTAGCCACTGGCGATGTATTGCC
GCTGAATGAAAAAGGCGAGCGTGTATGGCCAAAAGCGCAGGATGATGCCAGCTTTGTGCT
GGTGGACGCCTCCTGTTCCGCCGAGGCGGTGGCGCGTATCTCGCCGAGAACCGCAACGTT
CCATAAAGGGCAACTGGTGTGGGGGAGTGTGGCAGGTTGATGCGCATTTGAAACGCCTGC
AACGGTGAATTGTAAGAGATTTAAGCCCCAGGGAGTGGGGCGGGAATGGTTTGCTAATGA
ATGATCCTGAACTTTATAATCTCGCGGCATAATTTCCAGGGGATTATTTGAGAGAAATAC
ACAAAAGTGAGTTTTAACAAAGGTATTTATCAGGCCATAAATGTGACCTGCTTCGGATAA
AAAAGATTCAGTATCGAAAAACCAATGATACTCTTGCTGATGGTTACCAACAGTAATTAA
GATGTGATTTGTTTTTCCGTAATCGCAAAAATATTGCCATGACCATAAAAGAAAAATTCT
CACAAAAATATCCCCATGCTTCCTTTTGTACTTTTGGCGATTCAGCAGCGTTGGCCGATC
ACCTCGCAACGTTGATTGCGACTGGTGTTAAAACAGCTTCCTGTGGTTCGCTGGCGGGAT
GTATTGAAGACAACGCATTTCCGATGATTGGTGAGTATAAGATTGTAGAAAATAGCCGTG
GTGAGCCTGTATGTGTTATCAGAGTGATTGGCCTGCATTTACTGCGCTTTTCTGATGTCA
CCGTGGAGCTTGCCCGTAAGGAAGGTGAAGGTGACCTCAGTCTTGAATATTGGCGTAATG
AACACCGTCGTTTTTTCCAGGCAGAAGGAAGCTATTCACCAGAAATGGACGTTATATTTG
AAGAATATGCCCTTATTGACGTTGTGTAGATAACTATTTATCTACGCGAAATAAACTCAC
ACACATAAAATATCGCTAATTTTGTTTATTTTGCTATTTTTTACGTAATGAATGTCACAC
TTATTGTTGCTGCCCGTTTTGTCCATATTTATAACCATATTTTTAATAGCTGCCTGAAAT
AGGGCTGTTTATTCTGCATAAAAATATTCGAAAATTCTTATTCTCTCCAGCGCGCTAATT
TGGGCGAACACTTCCTGACTACCCTGCAATGAGGCTGAAATGATGAATAAACGTTTTGTT
ATCAATATGGTGTCTTCGCTGTTATTAGGCGCTGCGCTAATTTCTGCGCCGCTCCAGGCA
GCGGAAAAAGTCGTGGTGAATATTTCTAAAGTCGATGGTATGCCGTGGTTTAATCGCATG
GGCGAAGGTGTGGTTGAGGCGGGTAAAGCCTTTGGTGTTAATGCCTCACAGGTGGGGCCT
TCAAGTACTGATGCTCCGCAACAAGTTAAAATTATTGAGGATTTAATCGCCCGTAAGGTT
AATGCAATTACTATCGTGCCAAACGATGCCAACGTGCTGGAACCGGTATTCAAAAAAGCG
CGAGATGCCGGAATTGTGGTTCTGACCAACGAATCCCCCGGTCAGCCAAGTGCTAACTGG
GATATTGAAATCATTGATAACGAAAAATTTGCCGCTGAATATGTTGAGCATATGGCGAAA
CGCATGGGGGGCAAGGGCGGCTATGTGATTTACGTGGGTAGTTTGACCGTGCCGCAGCAT
AACTTATGGGCTGACTTGCTGGTGAAATACCAGAAAGAGCATTACCCGGATATGCATGAA
GTTACCCGCCGCATGCCGGTTGCCGAGAGTGTGGATGACTCACGTCGTACCACACTGGAC
CTGATGAAAACCTATCCTGACTTGAAAGCGGTTGTCTCCTTTGGTTCAAACGGTCCGATT
GGCGCGGGACGTGCGGTGAAAGAGAAACGGGCGAAAAATAAAGTCGCAGTCTATGGCATG
ATGATCCCTTCACAGGCGGCATCACTGATTAAAAGTGGTGATATCACCGAAGGGATTACT
TACGATCCGGCCTCTGCAGGTTACGCACTCGCAGCCGTCGCCAGCACGTTGCTGAAGGGT
GAAGAGATCAAACCTGGATTAGAAATGCAGAATCTGGGTAAGGCCGACGTAGATATGGAT
AAGCGAATTATCCGTTTCCATAAGGTATTACTGGTCAACAAAGACAATATCGACTCACTT
TATTAATCCATTTCTTCGGGGCGAAAGCCCCGATTCTTATTGCCAGGGGATGTTATGGAA
ACTTTCCTTTCCCTTCGTCATATCAACAAAACGTTTCATGCCACGCGAGCGCTGCGCGAT
GTTTCTCTCGACTTTATGTCGGGTGAAGTGCACTGCCTTGCCGGGCAAAACGGCTGTGGT
AAATCGACGTTGATTAAAATTATGTCCGGTGTTTATCGCCCGGATGAGGGAGCGGAAATT
ACGCTTGGTGGGAAAAACTGGTCAAAGCTGACACCCGCCGCTTCGGTGGCGCAGGGGATT
CAGGTGATTTATCAGGACCTCTCTTTATTTCCTAACCTGAGTGTCTGGGAGAATATCGCC
GTGAATCACTATCACCACGGTCTGTTTGTTAACCGCCGTCGTCTGCGTGAGGTGGCGCAG
GCGGCAATGACCAGTATTAACGTCACATTGCCACTGGATACACTCGTTTCTGAGCTTTCA
ATTGCCCGCTGTCAGCTGGTGGCTATTTGCCGTGCACTGGCGCAGGACGCACGGTTGATC
GTGATGGATGAACCAACCGCTTCGCTGACCCATCAGGAAGTGCAAGGGTTATTACAGGTG
GTGCATCAATTGCGTGAACGCGGGATCTGCGTGGTCTTCGTCAGTCATCGTCTGGAAGAA
GTGATGGAAGTTTCCGACCGTATTTCAGTGCTGAAAGATGGTGAGCTGGTCGGGACTTTT
CCGGCTGCAGAGATGACCACAAAACAACTCGGTTTCCTGATGACCGGCCAGGAGTTTGAA
TATCAGGTGCGAGAGTTGTGGCAGGGAAAATCCAGCACCCCGGTGCTGGAGGTGCGTAAT
TTAAGTCGTCATGGGGAATATCTAAATATTAACTTGCGGGTGGAAGCGGGCGAAGTGGTA
TCGATTGTTGGCCTGCTTGGTGCGGGGCGCACGGAATTATGTCTGAGTCTGTTTGGTATG
ACCCGACCGGATGCTGGCGAGATCCTCATCAACGGCCAGCCGGTTACACTGCATAGTAAC
CAGGACGCTATCCGCCACGGTATTGGTTATGTTTCGGAAGATCGCATGTCGCGCGGTTTG
GTGATGGCGCAATCTATTGAAGACAACATCATTAGCACTGTTTTTCACAAGGTAAAAGAT
CGCTTCGGCTTTCTGAGTGAAACTAAAGTTCGTGACCTGGTGGACAGGCTAATCAAGGCA
TTGACCATCAAAGTCTCTGATCCTCATCTTCCGGTGAATACGCTTTCTGGTGGTAACGCG
CAGCGAGTATCGATCGCCAAATGGCTGGCGATTGGGCCACGACTGTTGATTCTCGATAGC
CCGACAGTCGGTGTTGATATCGCCAACAAAGCAGGAATATACGGCATTATCAGCGATCTG
GCGGCTCATGGCATTGCGGTATTGATGATCTGCGATGAAATTGAAGAAGCGTGGTATCAA
AGCCACCGGATTTTGGTAATGCAAAAAGGTCAGATCACCCATAGCTTCCTGCCTGACAGC
AGTTCTCAGGCCAGGATTGCGGAGGTGGTAAATGGCTGAACTGAAAAAACGCCATGAATT
CTGGCTGGCATTACTGATTGTGGTGCTGTTTGTTGGCCTTGCCTGGCGCAGCGACGAGTT
TCTGACATTCGGTAATTTGTACGATCTCGCCAATAACTATGCCATGTTGACTATTCTCGC
CTGTGGTTTGTTTGTGGTGTTGATTTCCGGTGGAATTGATATTTCGTTTCCAGCAATGAC
CATCATTGCGCAATACGGCATGGTGCTGTTGCTGCAAAAAATTGGTGGCAACTTCGCTGT
CGCGTTTGCACTGGCGGGCTGCATCGGCATTTTACTTGGCTTAATTAACGCCTTACTGGT
TAATCGCCTACGGGTGCCTTCTATCATCATCACTATCTCGACGCTGAATATTTTCTATGG
CCTGCTGTTATGGTTGAGTAAAGGTGTGTGGCTGTACGACTTTCCGCCGTGGTTTGAGCA
GGGGGTTATGTTGTTCAAGTACACCGATGCTGATGGCTATGACTATGGCCTTGGTCTGCC
GCTGATCGCCATGATTACGGTGGTGCTGCTAACAGCGTTTATCATGAATTTCACCAGTGT
AGGGCGCAAAATTTATGCCCTTGGCGGGAACCGCGAATCAGCCAGTCGCATCGGCTTTAG
CGTGCTGAAACTGCAACTTTTCGTCTATGGCTATATGGGATTGATGTCTGGCGCTGCGGG
TGTAGTGCAGTCGTGGACGGTGATGACTGTCGCCCCCGATTCTCTTCTGGGTTATGAGCT
GACAGTACTGGCTGCGGTGGTGCTTGGCGGCACTAGTTTGCTCGGCGGGCGCGGCACGTT
AACCGGTACTTTGCTCGGCGTGGTGTTGTTGGCAGTGATGCAAAACGGGCTAAATTTATT
GGGAGTCTCGTCTTACTGGCAAACATTGATCACCGGCATCATCATCGTTGCCAGCATTAG
TGCCACGGCGTGGAGTCAGCATCAGAACCGGAGTCTGCTATGAAAAAATCGTGGCGTAAT
AACGTTGAGTTTTACTTGATCGGCCTGCTGGTGCTAACTGTTGCCGCGTTCAGCATTACT
ATGCCGGAGATTTTCTGGTCGATAAGTAATTTCCAGTCCGTCGCTTCGCAAATGCCCGTG
CTGGGCATTCTGGCGTTGGCTATGGCGGTGACCATGCTTTGCGGTGGCATTAACTTGTCA
ATTATAGCCACTGCTAACGCCTGTTCACTGGTGATGGCGTGGGTGGCGACTCAGTATCCA
CCGGGTATTGCTACGGTTGTCGCTACGTTACTGGCGGGCGCTGGCGCGGCGGTGATAATC
GGTTTATGTAACGGCGTATTGATTGCTGGTATTCGAGTGTCGCCAATTCTTGCAACGCTT
GGGATGATGACGTTGCTCAAAGGGATAAATATTCTGGTGACAGGTGGTAGCGCCATTGCC
AATTATCCCTCATGGGTGCTGTGGTTGAATCATGCGCAATGGTTCGGTATTCCGCTACCG
ATGTGGTTGTTTGCCGCAGTGGCACTGGGGCTGTGGATATTGCTGGAGAAAACGCCGCTC
GGTAAAGCCATTTACCTGATTGGGTCTAACGAACGAGCAACACTTTACTCCGGCATTAAC
ACTCGTCGGGTGCTGATTTGGGTTTATGTCATTTCCGCCTTGCTTTGTGCGGTAGCGGCA
TTTTTGATGATGTCGAAACTCAACTCGGCTAAGGCCTCTTATGGCGAATCGTACTTGCTG
GTGTCAATCCTCGCGGCAGTACTCGGCGGGGTTAATCCGGACGGCGGCAGCGGGCGGATA
ATTGGTATGGTGCTGGCGCTGTTTCTTCTGCAAATTATTGAAAGCGGCTTCAATATTCTC
GGTATAAGCCCCTACCTGACGATGGCCTTATGGGGAACGTTGCTGCTCTGTTTCATTCAG
GTTCGCGGCATGTTGGGGCTGGATCGGGTGGTTTAAATATTGGCTATATTCAATGGACGC
GTTTTGCCGCGATGACATATCAGGCATCGCCAAATACACATAGCTAATCAGGAGTAAACA
CAATGAAGATCAAAGCTATTGGTGCATATTCCGCTAAACAACCACTTGAACCGATGGATA
TCACACGGCGTGAACCGGGACCGAATGATGTCAAAATCGAAATCGCTTACTGTGGCGTCT
GCCATTCCGATCTCCACCAGGTCCGTTCCGAGTGGGCGGGGACGGTTTACCCCTGCGTAC
CGGGTCATGAAATTGTGGGGCGTGTGGTAGCCGTTGGTGATCAGGTAGAAAAACATGCGC
CGGGCGATCTGGTCGGTGTCGGCTGCATTGTCGACAGTTGTAAACATTGCGAAGAGTGTG
AAGACGGGCTGGAAAACTACTGTGATCACATGACCGGCACCTATAACTCGCCGACGCCGG
ACGAACCGGGCCATACTCTGGGCGGCTACTCACAACAGATCGTCGTTCATGAGCGATATG
TTCTGCGTATTCGTCACCCGCAAGAGCAGCTGGCGGCGGTGGCTCCTTTGTTGTGTGCAG
GGATCACCACGTATTCGCCGCTACGTCACTGGCAGGCCGGGCCGGGTAAAAAAGTGGGCG
TGGTCGGCATCGGCGGTCTGGGACATATGGGGATCAAGCTGGCCCACGCGATGGGGGCGC
ATGTGGTGGCATTTACCACTTCTGAGGCAAAACGCGAAGCGGCAAAAGCCCTGGGGGCCG
ATGAAGTTGTTAACTCACGCAATGCCGATGAGATGGCGGCTCATCTGAAGAGTTTCGATT
TCATTTTGAATACAGTAGCTGCGCCACATAATCTCGACGATTTTACCACCTTGCTGAAGC
GTGATGGCACCATGACGCTGGTTGGTGCGCCTGCGACACCGCATAAATCGCCGGAAGTTT
TCAACCTGATCATGAAACGCCGTGCGATAGCCGGTTCTATGATTGGCGGCATTCCAGAAA
CTCAGGAGATGCTCGATTTTTGCGCCGAACATGGCATCGTGGCTGATATAGAGATGATTC
GGGCCGATCAAATTAATGAAGCCTATGAGCGAATGCTGCGTGGTGATGTGAAATATCGTT
TTGTTATCGATAATCGCACACTAACAGACTGAAAAAATTAATAAATACGCTGTGGTTTAA
CATATTAACTTCGCTCTCCACTTAACTTTTTAGTTAAGGAGAGCGAAATAATATCAAAGT
AGCAGTAAAACCTATAACGTAAATTCAAATTGTTAAATTAACTCCCTCCAGTACACAATA
CTTCACACGTTAGTTATGAGCGATTTCTGATAGTGCCTGGTTTAATCAGAGCTTTATTAT
CTGCGACGTTTATTTTTATTTAAGAGAGATCGCGATGATATCATTAAAAGCTCCGCACAA
TAATTTGATGCCATATACGCAACAAAGCATACTTAATACGGTTAAAAACAATCAGTTACC
AGAGGATATCAAAAGCTCCCTGGTTTCCTGTGTCGATATATTCAAGGTTTTGATTAAACA
ATATTATGATTATCCTTATGATTGTCGTGATGATTTAGTCGATGACGACAAACTCATTCA
TCTCATGGCTGCCGTACGAGACTGTGAGTGGTCAGACGATAACGCACTCACCATAAATGT
GCAGTTTAATGATTTCCCTGGATTTTATGACTGGATGGATTACCCTGATCACCCGGTTAA
GTTTGTTTTTCGCATACTTGAAAATCAAAAAGGGACAGTTTGGGTATATGACCAGGATGA
TGCGTTTCTTGATATTAAAGCAAATGTGCAGGCTGGACGCTTTACCGGGCTTAAGAAATT
AGTTCAGTTTATCGATTCAGTGCGAACAGATTGCAAATGTATTCTTCTTGAACACCATAT
GCCTTTGCTGAGACTTTTCCCTAAAGGGAAAGAGTGTATGCATGTGGAAAAATGGCTTCG
CGAAATGTCGTCTATTCCGGAGACAGACGCGCCCATTAAGCAGGCGCTTGCGCATGGATT
ATTATTACACTTAAAAAATATCTACCCTGTTTTTCCTGAATCACTGGTGATGTTATTGCT
CTCTGTTCTGGACGTAAAAACATACAGAGATGACGCACGATTAAATGAATGGATATCGAA
TAGAGTGCAGGAATTAGGTGACAGATATTATCCTGTAAATAAGCACGTTAAAATCCGCTA
CACTCTTTAGTTCAGAAAGGGTTCCACCTGCAAGTTGTTATTCCACCAGAGAGTGAATCG
CAAAGCAGGTAATCATTTCATCTGTATATCCGTATGCTAAATGGCATTCCACCGCCTTTT
CGCCGATATTTTGTTGTGATCAGCGACGCTTCGCTTAAAAAAGCACCAGCAGTGGTTTCG
CAGCTATGTGGTGTATAAAAAATGATCTCATGCAGATGTTTTGTGAATGTGTGGGTTGAC
ATTCATATGAAAAAAATCATAATTCCATCATGTTTGTATGGGGTCTTTTCTGTACCTTAC
GCATCGCACTCAAGCCTGACAGAAAATATGCTGTAAGGCTCATATCAAAAACCGCCATTA
GCTCATCAGGAAGAGCAGACGACAACCAGGATTGTTGTATGGTACGGGGTTCGAGGCCTC
GATGGCGGTCCAACTTTTCAAAACTCTTCTGAATCAGATCCCCTTATTATCATCCCTGCA
AAGTGGAACATTGCCATTGTTTGGCTATTCAGGACGGGGCAGACCAATGAAAAAAGCCCA
CACAGGGGAGAGTGGGCTGAAATGGGAAGCTAAAGACTCAAGTAAACTTATCGGAAATAA
GGACCACGCATTACGGGGGCTATCATCGCCGATGGCCGGGATTCGGCAAATCAGGTTGAT
TACGTAGAGAGTAAATTATCTGCTCACCGCTGCGTCACCCCTTCGTAAATCAGGCGTAGC
GCGAATACACCAATAATTGCACCAATAACCCGACTGGCAACGCGTTGCATACGCCCATAA
GCACGACGCACAGCGGGCAAAGAAAACGCCTGACTAAGAAAAACTCGCCAGATAATTGAT
GCGAGCACAATCCCCGCCCAGGCCATTAAACGTGCCCATGTTGGTGTTTCGGCATTTAAT
GTTACTGAGAAAATACTAATAAAAAATAAAACGGTTTGCGGGTTAGAGAGATCGGTAATT
AATCCGCGGCGAAAAAAGACATACCAGGGGGCGCTAATCGGTTGTTGTAGTGTGCTCATT
TGCGGTGTTGACTGGCGGCGCATGCTGCACCACGCAAACCATAAGAGATAAGCGCCGCCG
ACGATTCTGATAAGCGAAAAAATCTCCTCACACTGCGTAATTAGTGTTGCAAGACCAAAC
AAACCCAACCCGGAATAAAATGCATCGCCCAGCGCCACCCCCAGCCCGGTCAGCACACCT
GCGCGTCGACCGGAAGCCAGGCTGGTTTGTACTACCACAAAGAGATTGGCTCCCGGATTA
AAAAAAGTAATCACGAACAGTCCTACGGTCAGGTAAACGGCGTGCAAAGGATCCATAGTG
ATTTCATCCATAAATAAGTGAAGTAACTTCATCATATTTCTACCAAAAATAATCGGGTGC
GAAAGAGATCACAAAGTGTCTTATTTCCGGTTACTGGCGTTTATGCCCTGACTGAACTAA
TTATTAATCAACCCAATAATGTGGGTGGGTGATAGTGTGATAACAACTCTGGAGCCGTAA
TATGAAAATAATCTCTAAAATGTTAGTCGGTGCGTTAGCGTTTGCCGTTACCAATGTCTA
TGCCGCTGAATTGATGACCAAAGCGGAATTTGAAAAAGTTGAATCGCAGTATGAAAAAAT
AGGTGATATTTCAACCAGTAATGAAATGTCGACCGCAGATGCGAAAGAGGATTTGATCAA
AAAAGCGGATGAAAAAGGGGCTGATGTGTTGGTACTGACCTCTGGTCAAACTGACAATAA
GATCCACGGCACGGCAAATATTTATAAGAAGAAGTAATTCTGAAACCTATGTAAACATCC
CCGATGCGTAAATTTATCGGTGATCATCATCTATTGAAATTTATGCCGGATAAAGCGTTC
GCGCTGCATTCGGCAGTTCAGTTTTTCAGCCGCCGCCAGAACGTCGTCCGGCTTATGCCT
AAATAATTCGCCGCTGCTGTTTTATCGCCTTTAAATTTCTCCAGTGCCTGTTGTGGTGTC
AGTAAGCGTGGAGCGGGAATTTTCGCCGACTCGCGCGCCAGCTCCGGCAGTAGCAGTTGC
ATAAACTGCGGCGTTAAATCCGGCGTCGGTTCCACACTTAAAAACAGCGCCAGTCGTTCC
ATCATATTGCGCAGTTCACGAATATTGCCTGGCCAGTCGTAGTGCACCAGCACGGTTTCG
CTTGCCTGTAATCCCTGGCGTAATGCGGCAGAAAACGGGGCGGAGAGCGCCGCCAGAGAC
ACTTTCAAAAAGCTTTCCGCCAGCGGAAGAATATCCGCCACCCGCTCGCGCAGTGGTGGC
AATTGCAGACGCAAAATACTCAGCCGATAAAACAGATCACGGCGAAACTGCCCTTGCCGC
ATATCTTCTTCCAGATTGCAGTGAGTGGCGCTAATGACCCGCACATCCACCGGAACAGGC
TGATGCCCGCCGACGCGAGTAACCTCTTTTTCTTCCAGCACCCGTAACAGGCGAGTCTGC
AAAGGTAGCGGCATTTCGCCAATCTCATCCAGAAACAGCGTACCGCCGTGGGCAATTTCG
AACAGCCCGGCGCGACCTCCGCGTCGCGAGCCGGTAAACGCCCCTTCCTCATAGCCAAAC
AGCTCCGCTTCCAGCAGCGATTCGGCTATCGCCCCGCAGTTGACGGCAACAAACGGATGC
GACTTTTTGCCCTGTCGCGCATCGTGGCGGGCAAAATATTCCCGATGAATCGCCTGGGCC
GCCAGCTCTTTGCCCGTCCCCGTTTCCCCTTCAATCAACACCGCCGCACTGGAGCGGGCA
TACAGCAAAATAGTCTGCCGTACTTGTTCCATCTGTGGTGATTGACCGAGCATATCGCCC
AGCACGTAACGAGTTCTCAGGGCGTTGCGGGTGGCATCGTGAGTGTTATGGCGTAACGAC
ATGCGCGTCATATCCAGCGCATCGCTGAACGCCTGGCGCACGGTGACGGCGGAATAGATA
AAAATTCCGGTCATTCCGGCTTCTTCTGCCAGATCGGTAATCAGCCCCGCACCGACCACC
GCTTCGGTGCCGTTAGCTTTGAGCTCGTTAATCTGCCCGCGGGCGTCTTCTTCGGTAATG
TAGCTACGTTGATCGAGGCGCAAATTAAAGGTTTTTTGAAACGCCACCAGTGCCGGAATA
GTTTCCTGATAAGTGACAACGCCGATAGAAGAGGTGAGCTTTCCGGCTTTTGCCAGTGCC
TGTAACACATCGTAGCCGCTCGGTTTAATCAAAATAACTGGCACTGACAGGCGGCTTTTC
AGGTACGCGCCGTTAGAGCCAGCGGCGATGACGGCGTCGCAGCGTTCGTTTGCCAGTTTC
TTGCGGATATAGGTCACTGCTTTTTCAAAGCCAAGCTGGATAGGGGTAATGTTCGCCAGG
TGATCAAACTCGAGGCTGATATCGCGAAACAGCTCGAACAGGCGCGTTACAGATACCGTC
CAGATAACCGGTTTGTCGTCATTAAGCCGTGGTGGATGTGCCATAGCGCACCGCAAAGTT
AAGAAACCGAATATTGGGTTTAGTCTTGTTTCATAATTGTTGCAATGAAACGCGGTGAAA
CATTGCCTGAAACGTTAACTGAAACGCATATTTGCGGATTAGTTCATGACGTTATCTCTA
ACAAATTGAAATTAAGCATTTAATTTTATTAAGGCAATTGTGGCACACCCCTTGCTTTGT
TTTATTAACGAAAATAACAAGTTGATAACAAAGGATGGGCTATGTCTCTACACTCTCCAG
GTAAAGCGTTTCGCGCTGCACTGACTAAAGAAAATCCATTGCAGATTGTTGGCACCATCA
ACGCTAATCATGCGCTGTTGGCGCAGCGTGCCGGATATCAGGCAATTTATCTCTCCGGCG
GTGGCGTGGCGGCAGGGTCGCTGGGGCTGCCCGATCTCGGTATTTCTACCCTTGATGATG
TGCTGACAGATATTCGCCGTATCACCGACGTTTGTTCGCTGCCACTGCTGGTGGATGCGG
ATATCGGTTTTGGTTCTTCGGCCTTTAACGTGGCGCGTACGGTGAAATCGATGATTAAAG
CCGGTGCGGCAGGATTGCATATTGAAGATCAGGTTGGTGCGAAACGCTGCGGTCATCGCC
CGAACAAAGCGATCGTCTCGAAAGAGGAGATGGTGGATCGGATCCGCGCGGCGGTGGATG
CGAAAACCGATCCTGATTTTGTGATCATGGCGCGCACCGATGCGCTGGCGGTAGAGGGGC
TGGATGCGGCGATCGAGCGTGCACAGGCCTATGTTGAAGCGGGTGCCGAGATGTTGTTCC
CGGAGGCGATTACCGAACTCGCCATGTACCGCCAGTTTGCCGATGCGGTGCAGGTGCCGA
TCCTCGCCAACATTACCGAATTTGGCGCAACACCGCTGTTTACCACCGACGAATTACGCA
GCGCCCATGTCGCAATGGCGCTGTACCCACTTTCAGCGTTCCGCGCCATGAACCGCGCCG
CTGAGCATGTCTACAACGTCCTGCGCCAGGAAGGCACGCAGAAAAGCGTCATCGATACCA
TGCAAACCCGCAACGAGCTGTACGAAAGCATCAACTACTACCAGTACGAAGCGAAGCTCG
ACGACCTGTTTGCCCGTAGCCAGGTGAAATAAAACACAACGAAAAATATCTCGACCCTAC
AAATGACGAGGACAATATGAGCGACACAACGATCCTGCAAAACAGTACCCATGTCATTAA
ACCGAAAAAATCGGTAGCACTTTCTGGCGTTCCGGCGGGCAATACGGCGCTCTGCACCGT
GGGTAAAAGTGGCAATGACCTGCATTACCGTGGCTACGATATTCTTGATCTGGCGGAACA
TTGCGAATTTGAAGAAGTGGCGCACCTGCTGATCCACGGCAAACTGCCGACCCGTGACGA
ACTCGCCGCTTACAAAACGAAACTGAAAGCCCTGCGTGGTTTACCAGCTAATGTGCGTAC
CGTGCTGGAAGCCTTACCGGCGGCGTCGCACCCGATGGATGTCATGCGCACCGGCGTTTC
CGCGCTCGGCTGCACACTGCCAGAAAAAGAGGGGCACACTGTCTCTGGCGCGCGGGATAT
TGCCGACAAACTGCTGGCATCACTTAGCTCGATTCTCCTTTATTGGTATCACTACAGTCA
CAACGGCGAACGCATCCAGCCGGAAACCGATGACGACTCCATCGGCGGTCACTTCCTGCA
TCTGCTGCACGGCGAAAAGCCATCGCAAAGCTGGGAAAAGGCGATGCATATCTCGCTGGT
GCTGTACGCCGAACACGAGTTTAACGCCTCCACCTTTACCAGTCGGGTGATTGCGGGCAC
CGGCTCTGATATGTATTCCGCGATTATTGGCGCGATTGGCGCACTGCGCGGGCCAAAACA
CGGCGGGGCGAATGAAGTGTCGCTGGAGATCCAGCAACGCTACGAAACGCCGGACGAAGC
CGAAGCAGATATCCGCAAGCGCGTGGAAAACAAAGAAGTGGTCATTGGTTTTGGTCATCC
GGTTTACACCATCGCTGACCCGCGCCACCAGGTGATTAAACGTGTGGCGAAGCAGCTCTC
GCAGGAAGGCGGCTCGCTGAAGATGTACAACATCGCCGATCGCCTGGAAACGGTGATGTG
GGAGAGCAAAAAGATGTTCCCCAATCTCGACTGGTTCTCTGCTGTTTCCTACAACATGAT
GGGCGTTCCCACCGAGATGTTCACACCACTGTTTGTTATCGCCCGCGTCACCGGCTGGGC
GGCGCACATTATCGAACAACGTCAGGACAACAAAATTATCCGTCCTTCCGCCAATTATGT
TGGACCGGAAGACCGCCCGTTTGTCGCGCTGGATAAGCGCCAGTAAACCTCTACGAATAA
CAATAAGGAAACGTACCCAATGTCAGCTCAAATCAACAACATCCGCCCGGAATTTGATCG
TGAAATCGTTGATATCGTCGATTACGTCATGAACTACGAAATCAGCTCTAAAGTGGCCTA
CGACACCGCACATTACTGCCTGCTCGACACGCTCGGCTGCGGTCTGGAAGCTCTCGAATA
CCCGGCCTGTAAAAAACTGCTGGGGCCAATTGTTCCCGGCACCGTCGTACCCAACGGCGT
GCGCGTCCCCGGAACTCAGTTCCAGCTCGACCCCGTCCAGGCGGCATTTAACATCGGCGC
GATGATCCGCTGGCTCGATTTCAACGATACCTGGCTGGCGGCGGAGTGGGGCCATCCTTC
CGACAACCTCGGCGGCATTCTGGCAACGGCGGACTGGCTTTCGCGCAACGCGGTCGCCAG
CGGCAAAGCGCCGTTGACCATGAAACAGGTGCTGACCGCAATGATCAAAGCCCATGAAAT
TCAGGGCTGCATCGCGCTGGAAAACTCCTTTAACCGCGTCGGCCTCGACCACGTTCTGTT
AGTGAAAGTGGCTTCCACCGCCGTGGTCGCCGAAATGCTCGGCCTGACCCGCGAGGAAAT
TCTCAACGCCGTTTCGCTGGCGTGGGTGGACGGTCAGTCGCTGCGCACCTATCGCCATGC
GCCGAACACCGGCACGCGTAAATCCTGGGCGGCGGGCGATGCCACTTCCCGCGCGGTACG
TCTGGCACTGATGGCGAAAACGGGCGAAATGGGTTACCCGTCAGCCCTGACCGCGCCGGT
ATGGGGCTTCTACGACGTCTCCTTTAAAGGTGAATCGTTCCGCTTCCAGCGTCCGTACGG
TTCTTACGTCATGGAGAATGTGCTGTTCAAAATCTCCTTCCCGGCGGAGTTCCACTCCCA
GACGGCAGTTGAAGCGGCGATGACGCTCTATGAACAGATGCAGGCAGCAGGCAAGACGGC
GGCGGATATCGAAAAAGTGACCATTCGCACCCACGAAGCCTGTATTCGCATCATCGACAA
AAAGGGGCCGCTCAATAACCCGGCTGACCGCGACCACTGCATTCAGTACATGGTGGCGAT
CCCGCTGTTATTCGGGCGCTTAACGGCGGCAGATTACGAGGACAACGTTGCGCAAGATAA
ACGCATCGACGCCCTGCGCGAGAAGATCAATTGCTTTGAAGATCCGGCATTTACCGCTGA
CTACCACGACCCGGAAAAACGCGCCATCGCCAATGCCATTACCCTTGAGTTCACCGACGG
CACACGATTTGAAGAAGTGGTGGTGGAGTACCCCATTGGTCATGCTCGCCGCCGTCAGGA
TGGTATTCCGAAACTGGTCGATAAATTCAAAATCAATCTCGCGCGCCAGTTCCCGACTCG
CCAACAGCAGCGCATTCTGGAGGTTTCTCTCGACAGAACTCGCCTGGAACAGATGCCGGT
CAATGAGTATCTCGACCTGTACGTCATTTAAGTAAACGGCGGTAAGGCGTAAGTTCAACA
GGAGAGCATTATGTCTTTTAGCGAATTTTATCAGCGTTCGATTAACGAACCGGAGCAGTT
CTGGGCCGAGCAGGCCCGGCGTATTGACTGGCAGACGCCCTTTACGCAAACGCTCGACCA
CAGCAATCCGCCGTTTGCCCGTTGGTTTTGTGAAGGCCGAACCAATTTGTGCCACAACGC
TATCGACCGCTGGCTGGAGAAACAGCCAGAGGCACTGGCATTGATTGCCGTCTCTTCGGA
AACAGAAGAAGAGCGCACCTTTACCTTTCGCCAGCTGCATGACGAAGTGAACGCGGTGGC
CTCAATGTTGCGCTCACTGGGCGTGCAGCGCGGCGATCGGGTGCTGGTGTATATGCCGAT
GATTGCCGAAGCGCATATTACTCTGCTGGCCTGCGCGCGCATTGGTGCTATTCACTCGGT
GGTGTTTGGTGGATTTGCCTCGCACAGCGTGGCGGCGCGAATTGATGACGCTAAACCGGT
GCTGATTGTCTCGGCTGATGCCGGAGCGCGCGGTGGCAAAATCATTCCCTATAAAAAATT
GCTCGACGATGCGATAAGTCAGGCGCAGCACCAGCCACGCCATGTTTTGCTGGTGGATCG
CGGGCTGGCGAAAATGGCGCGCGTCAGCGGGCGGGATGTCGATTTCGCGTCGTTGCGCCA
TCAACACATCGGCGCGCGGGTACCGGTGGCGTGGCTGGAATCCAACGAAACCTCCTGCAT
TCTCTACACTTCCGGCACGACCGGCAAACCTAAAGGCGTGCAGCGTGACGTCGGCGGATA
TGCGGTGGCGCTGGCGACCTCGATGGACACCATTTTTGGCGGCAAAGCGGGCAGCGTGTT
CTTTTGCGCATCGGATATCGGCTGGGTGGTGGGGCATTCGTATATCGTTTACGCGCCGCT
GCTGGCGGGGATGGCGACTATCGTTTACGAAGGATTGCCGACCTGGCCGGACTGCGGCGT
GTGGTGGAAAATCGTCGAGAAATATCAGGTTAGCCGGATGTTCTCAGCGCCGACCGCCAT
TCGCGTGCTGAAAAAATTCCCTACCGCTGAAATTCGCAAACACGATCTCTCGTCGCTGGA
AGTGCTCTATCTGGCTGGAGAACCGCTGGACGAGCCGACCGCCAGTTGGGTGAGCAATAC
GCTGGATGTGCCGGTCATCGACAACTACTGGCAGACCGAATCCGGCTGGCCGATTATGGC
GATTGCTCGCGGTCTGGACGACAGGCCGACGCGTCTGGGAAGCCCCGGCGTGCCGATGTA
TGGCTATAACGTGCAGTTGCTTAATGAAGTCACCGGCGAACCGTGTGGCGTCAACGAGAA
AGGGATGCTGGTGGTGGAAGGGCCGCTGCCGCCGGGCTGTATTCAGACCATCTGGGGCGA
CGACGACCGCTTTGTGAAGACTTACTGGTCGCTGTTTTCCCGCCCGGTGTACGCCACCTT
TGACTGGGGCATCCGTGACGCTGACGGTTATCACTTTATTCTCGGGCGCACTGACGATGT
AATTAACGTTGCCGGGCATCGTCTGGGCACGCGCGAGATTGAAGAGAGTATCTCCAGCCA
TCCGGGCGTTGCCGAAGTGGCGGTGGTTGGGGTGAAAGATGCGCTGAAAGGGCAGGTGGC
GGTGGCGTTTGTCATTCCGAAAGAGAGCGATAGTCTGGAAGATCGTGATGTGGCGCATTC
GCAAGAGAAGGCGATTATGGCGCTGGTGGACAGCCAGATTGGCAACTTTGGTCGCCCGGC
GCACGTCTGGTTTGTCTCGCAATTGCCGAAAACGCGATCCGGAAAAATGCTGCGCCGCAC
GATCCAGGCAATTTGCGAAGGACGCGATCCTGGGGATCTGACGACCATTGATGATCCTGC
GTCATTGGATCAGATCCGCCAGGCGATGGAAGAGTAAGGTATTGTCGGATGCGTCGCGTG
CCGCATCCGACATCATGCGCCGATGCCTGATGCGACGCTTACCGCGTCTTATTATGCCTA
CAGGCCTGAACCGTAGGTCGGATAAGGCGCTCGCGTCGCATCCGACACCCCGCGCCGATG
CCTGATGCGACGCTTACCGCGTCTTATCATGCCTACAGGTCTGAACCGTAGGTCGGATAA
GGCGCTCGCGCCGCATCCGACACCATGCTCAGATGCCTGATGCGACGCTGACGCGTCTTA
TCAGGCCTACCCACTGTTTTTACACCGATAATTTTTCCCCCACCTTTTTGCACTCATTCA
TATAAAAAATATATTTCCCCACGAAAACGATTGCTTTTTATCTTCAGATGAATAGAATGC
GGCGGATTTTTTGGGTTTCAAACAGCAAAAAGGGGGAATTTCGTGTCGCAAGATAACAAC
TTTAGCCAGGGGCCAGTCCCGCAGTCGGCGCGGAAAGGGGTATTGGCATTGACGTTCGTC
ATGCTGGGATTAACCTTCTTTTCCGCCAGTATGTGGACCGGCGGCACTCTCGGAACCGGT
CTTAGCTATCATGATTTCTTCCTCGCAGTTCTCATCGGCAATCTTCTCCTCGGTATTTAC
ACTTCATTTCTTGGTTACATTGGCGCAAAAACCGGCCTGACCACTCATCTTCTTGCTCGC
TTCTCGTTTGGTGTTAAAGGCTCATGGCTGCCTTCACTGCTGCTGGGCGGCACCCAGGTT
GGCTGGTTTGGCGTTGGCGTGGCGATGTTTGCTATTCCGGTGGGCAAGGCAACCGGGCTG
GATATTAATTTGCTGATTGCCGTTTCCGGTTTACTGATGACCGTCACCGTCTTCTTTGGC
ATTTCGGCGCTGACGGTTCTTTCGGTGATTGCGGTTCCGGCTATCGCCTGCCTTGGCGGC
TATTCCGTGTGGCTGGCTGTTAACGGCATGGGCGGCCTGGACGCCTTAAAAGCGGTCGTT
CCCGCACAACCGTTAGATTTCAATGTCGCGCTGGCGCTGGTTGTGGGGTCATTTATCAGT
GCGGGTACGCTCACCGCTGACTTTGTCCGCTTTGGTCGCAATGCCAAACTGGCGGTGCTG
GTGGCGATGGTGGCCTTTTTCCTCGGCAACTCGTTGATGTTTATTTTCGGTGCAGCGGGC
GCTGCGGCACTGGGGATGGCGGATATCTCTGATGTGATGATTGCTCAGGGCCTGCTGTTG
CCTGCGATTGTGGTGCTGGGGCTAAATATCTGGACCACCAACGATAACGCGCTCTATGCG
TCGGGTTTAGGTTTCGCCAACATTACCGGGATGTCGAGCAAAACCCTTTCGGTAATCAAC
GGTATTATCGGTACGGTCTGCGCATTATGGCTGTATAACAATTTTGTCGGCTGGTTGACC
TTCCTTTCGGCAGCTATTCCTCCAGTGGGTGGCGTGATCATCGCCGACTATCTGATGAAC
CGTCGCCGCTATGAGCACTTTGCGACCACGCGTATGATGAGTGTCAATTGGGTGGCGATT
CTGGCGGTCGCCTTGGGGATTGCTGCAGGCCACTGGTTACCGGGAATTGTTCCGGTCAAC
GCGGTATTAGGTGGCGCGCTGAGCTATCTGATCCTTAACCCGATTTTGAATCGTAAAACG
ACAGCAGCAATGACGCATGTGGAGGCTAACAGTGTCGAATAACGCTTTACAAACAATTAT
TAACGCCCGGTTACCAGGCGAAGAGGGGCTGTGGCAGATTCATCTGCAGGACGGAAAAAT
CAGCGCCATTGATGCGCAATCCGGCGTGATGCCCATAACTGAAAACAGCCTGGATGCCGA
ACAAGGTTTAGTTATACCGCCGTTTGTGGAGCCGCATATTCACCTGGACACCACGCAAAC
CGCCGGACAACCGAACTGGAATCAGTCCGGCACGCTGTTTGAAGGCATTGAACGCTGGGC
CGAACGCAAAGCGTTATTAACCCATGACGATGTGAAACAACGCGCCTGGCAAACGCTGAA
ATGGCAGATTGCCAACGGCATTCAGCATGTGCGTACCCATGTCGATGTTTCGGATGCAAC
GCTGACTGCGCTGAAAGCAATGCTGGAAGTGAAGCAGGAAGTCGCGCCGTGGATTGATCT
GCAAATCGTCGCCTTCCCGCAGGAAGGGATTTTGTCGTATCCCAACGGTGAAGCGTTGCT
GGAAGAGGCGTTACGCTTAGGGGCAGATGTAGTGGGGGCGATTCCGCATTTTGAATTTAC
CCGTGAATACGGCGTGGAGTCGCTGCATAAAACCTTCGCCCTGGCGCAAAAATACGACCG
TCTCATCGACGTTCACTGTGATGAGATCGATGACGAGCAGTCGCGCTTTGTCGAAACCGT
TGCTGCCCTGGCGCACCGTGAAGGCATGGGCGCGCGAGTCACCGCCAGCCACACCACGGC
AATGCACTCCTATAACGGGGCGTATACCTCACGCCTGTTCCGCTTGCTGAAAATGTCCGG
TATTAACTTTGTCGCCAACCCGCTGGTCAATATTCATCTGCAAGGACGTTTCGATACGTA
TCCAAAACGTCGCGGCATCACGCGCGTTAAAGAGATGCTGGAGTCCGGCATTAACGTCTG
CTTTGGTCACGATGATGTCTTCGATCCGTGGTATCCGCTGGGAACGGCGAATATGCTGCA
AGTGCTGCATATGGGGCTGCATGTTTGCCAGTTGATGGGCTACGGGCAGATTAACGATGG
CCTGAATTTAATCACCCACCACAGTGCCAGAACGTTGAATTTGCAGGATTACGGCATTGC
CGCCGGAAACAGCGCCAACCTGATTATCCTGCCGGCTGAAAATGGGTTTGATGCGCTGCG
CCGTCAGGTTCCGGTACGTTATTCGGTACGTGGCGGCAAGGTGATTGCCAGCACACAACC
GGCACAAACCACCGTATATCTGGAGCAGCCAGAAGCCATCGATTACAAACGGTAATTTCC
TCTGTGTTGAAGAGCCACTGACCTGTGTCAGTGGCTACCGTGATTCATTCTCGCCAACAT
CCGCACATTCCTCCAACGCCATGTGCAAAAATGCCTTCGCGGCGGCTGTCTGCCAGCTAT
TTTTCCGCCGCAACAAAACCGCCGTTCTCTCCAGTAGTGGCGGGGCAAGAGAAATCGCTT
TAAGCCCGTCATGTTGTGTGGCAATCGCTGCTGGTAACAATGTGGAAAGGGAAGTGCGGC
GAATCAGCTCCAGAACCGCGCTAATTGAGTTCGCCTCAATGACCACCTGTGGATGTAGCC
CCGCTTTCTCGCAGTAGTGGTCAATTTGCTCTCTGGTGGCAAATTCCGCGCTGAGCAGGA
CCAGTTTTTCATCATGCAAGCGACTCAACGCCACCTGTTCACAGGCAGCCAGCGGATGAT
[truncated: 4,965,723 more chars]
