# Supplementary material for: FastqPuri: high-performance preprocessing of RNA-seq data
Source: BMC Bioinformatics. 2019 May 3;20:226. doi: 10.1186/s12859-019-2799-0 (PMC6500068; doi:10.1186/s12859-019-2799-0)
Supplement: Supplementary file 2 — Archive of FastqPuri. Archive containing all files needed to install and run FastqPuri v1.0.6. Date stamp March 22, 2019. (GZ 47,819 kb) [file 12859_2019_2799_MOESM2_ESM.gz › FastqPuri-1.0.6/examples/fa_fq_files/evenL70_r2.fq]

@READ01, CASE 1, no overlap  UNCHANGED
ACAGTTTATGCATCATCTTCTGCGTTGCTCGCTAGCTCAGTCGATTCGATGGCATCTATCGAATTCCCGT
+
IIIIIIIIIIIIIIIIIIIIIIIIIIIIIIIIIIIIIIIIIIIIIIIIIIIIIIIIIIIIIIIIIIIIII
@READ02, CASE 2, overlap in read, no contamination, UNCHANGED
ACAGTTTATGCATCATCTTCTGCGTTGCTCGCTAGCTCAGTCGATTCGATACATATGGGCGACGCTGCGA
+
IIIIIIIIIIIIIIIIIIIIIIIIIIIIIIIIIIIIIIIIIIIIIIIIIIIIIIIIIIIIIIIIIIIIII
@READ03, CASE 3, overlap in read, contamination, TRIMA:0:49
TCGGGCTGCATCAGCGCATGCCTCGCCGCTCGCTAGATCGTAGCTGGGTTAGATCGGAAGAGCGTCGTGT
+
IIIIIIIIIIIIIIIIIIIIIIIIIIIIIIIIIIIIIIIIIIIIIIIIIIIIIIIIIIIIIIIIIIIIII
@READ04, CASE 4, full overlap + garbage, contamination, TRIMA:0:28
CTCGCCGCTCGCTAGATCGTAGCTGGGTTAGATCGGAAGAGCGTCGTGTAGGGAAAGAGTGTACAGTTTA
+
IIIIIIIIIIIIIIIIIIIIIIIIIIIIIIIIIIIIIIIIIIIIIIIIIIIIIIIIIIIIIIIIIIIIII
@READ05, CASE 4, full overlap + garbage, contamination, DISCARDED
GCTAGATCGTAGCTGGGTTAGATCGGAAGAGCGTCGTGTAGGGAAAGAGTGTACAGTTTATGCATCATCT
+
IIIIIIIIIIIIIIIIIIIIIIIIIIIIIIIIIIIIIIIIIIIIIIIIIIIIIIIIIIIIIIIIIIIIII
@READ06, CASE 5, No read,  DISCARDED
AGATCGGAAGAGCGTCGTGTAGGGAAAGAGTGTACAGTTTATGCATCATCTTCTGCGTTGCTCGCTAGCT
+
IIIIIIIIIIIIIIIIIIIIIIIIIIIIIIIIIIIIIIIIIIIIIIIIIIIIIIIIIIIIIIIIIIIIII
@READ07, CASE 3, overlap in read, contamination, with 1 error in both reads TRIMA:0:49
TCGGGCTGCATCAGCGCATGCCTCGCCGCTCGCTAGATCGTAGCTGGGTTAGATCGGAAGAGCGTCATGT
+
IIIIIIIIIIIIIIIIIIIIIIIIIIIIIIIIIIIIIIIIIIIIIIIIIIIIIIIIIIIIIIIIIIIIII
@READ08, CASE 3, overlap in read, contamination,  with 2 error in read2 (seed) TRIMA:0:49
TCGGGCTGCATCAGCGCATGCCTCGCCGCTCGCTAGATCGTAGCTGGGTTAGATCGGAAAAGCATCGTGT
+
IIIIIIIIIIIIIIIIIIIIIIIIIIIIIIIIIIIIIIIIIIIIIIIIIIIIIIIIIIIIIIIIIIIIII
@READ09, CASE 3, overlap in read, contamination, UNCHANGED
TCGGGCTGCATCAGCGCATGCCTCGCCGCTCGCTAGATCGTAGCTGGGTTAGATCGGAAGAGCATAGTAT
+
IIIIIIIIIIIIIIIIIIIIIIIIIIIIIIIIIIIIIIIIIIIIIIIIIIIIIIIIIIIIIIIIIIIIII
@READ10, CASE 4, full overlap + garbage, contamination, 1 error in read2 (seed) TRIMA:0:28
CTCGCCGCTCGCTAGATCGTAGCTGGGTTAGTTCGGAAGAGCGTCGTGTAGGGAAAGAGTGTACAGTTTA
+
IIIIIIIIIIIIIIIIIIIIIIIIIIIIIIIIIIIIIIIIIIIIIIIIIIIIIIIIIIIIIIIIIIIIII
@READ11, CASE 4, full overlap + garbage, contamination, 2 errors in read2 (seed) TRIMA:0:28
CTCGCCGCTCGCTAGATCGTAGCTGGGTTAGATCGGAAGAGCGTCGTGTAGGGATTGAGTGTACAGTTTA
+
IIIIIIIIIIIIIIIIIIIIIIIIIIIIIIIIIIIIIIIIIIIIIIIIIIIIIIIIIIIIIIIIIIIIII
@READ12, CASE 4, full overlap + garbage, contamination, 3 errors in read2 (seed) UNCHANGED
CTCGCCGCTCGCTAGATCGTAGCTGGGTTAGATCGGAAGAGCGTCGTGTAGGGAATATGTGTACAGTTTA
+
IIIIIIIIIIIIIIIIIIIIIIIIIIIIIIIIIIIIIIIIIIIIIIIIIIIIIIIIIIIIIIIIIIIIII
@READ13, CASE 4, full overlap + garbage, contamination, 1 error in read2 (seed) DISCARDED
GCTAGATCGTAGCTGGGTTAGATCGGAAGAGCGTCGTGTAGGGAATGAGTGTACAGTTTATGCATCATCT
+
IIIIIIIIIIIIIIIIIIIIIIIIIIIIIIIIIIIIIIIIIIIIIIIIIIIIIIIIIIIIIIIIIIIIII
@READ14, CASE 4, full overlap + garbage, contamination, 2 errors in read2 (seed) DISCARDED
GCTAGATCGTAGCTGGGTTAGATCGGAAGAGCGTCGTGTAGGGAATAAGTGTACAGTTTATGCATCATCT
+
IIIIIIIIIIIIIIIIIIIIIIIIIIIIIIIIIIIIIIIIIIIIIIIIIIIIIIIIIIIIIIIIIIIIII
@READ15, CASE 4, full overlap + garbage, contamination, 3 errors en read2 (seed) UNCHANGED
GCTAGATCGTAGCTGGGTTAGATCGGAAGAGCGTCGTGTAGGGAATATGTGTACAGTTTATGCATCATCT
+
IIIIIIIIIIIIIIIIIIIIIIIIIIIIIIIIIIIIIIIIIIIIIIIIIIIIIIIIIIIIIIIIIIIIII
@READ16, CASE 5, No read, 1 error in read 2 (seed) DISCARDED
AGATCGGAAGAGCGTCGTGTAGGGAAAAAGTGTACAGTTTATGCATCATCTTCTGCGTTGCTCGCTAGCT
+
IIIIIIIIIIIIIIIIIIIIIIIIIIIIIIIIIIIIIIIIIIIIIIIIIIIIIIIIIIIIIIIIIIIIII
@READ17, CASE 5, No read, 2 errors in read 2 (seed) DISCARDED
AGATCGGAAGAGCGTCGTGTAGGGAAAATGTGTACAGTTTATGCATCATCTTCTGCGTTGCTCGCTAGCT
+
IIIIIIIIIIIIIIIIIIIIIIIIIIIIIIIIIIIIIIIIIIIIIIIIIIIIIIIIIIIIIIIIIIIIII
@READ18, CASE 5, No read, 3 errors in read 2 (seed) UNCHANGED
AGATCGGAAGAGCGTCGTGTAGGGTTTGAGTGTTTTATGCATCATCTTCTGCGTTGCTCGCTAGCTCAGT
+
IIIIIIIIIIIIIIIIIIIIIIIIIIIIIIIIIIIIIIIIIIIIIIIIIIIIIIIIIIIIIIIIIIIIII
