# Supplementary material for: FastqPuri: high-performance preprocessing of RNA-seq data
Source: BMC Bioinformatics. 2019 May 3;20:226. doi: 10.1186/s12859-019-2799-0 (PMC6500068; doi:10.1186/s12859-019-2799-0)
Supplement: Supplementary file 2 — Archive of FastqPuri. Archive containing all files needed to install and run FastqPuri v1.0.6. Date stamp March 22, 2019. (GZ 47,819 kb) [file 12859_2019_2799_MOESM2_ESM.gz › FastqPuri-1.0.6/examples/fa_fq_files/rRNA_modified.fa]

>gi|555853|gb|U13369.1|HSU13369 Human ribosomal DNA complete repeating unit
GCTGACACGCTGTCCTCTGGCGACCTGTCGTCGGAGAGGTTGGGCCTCCGGATGCGCGCGGGGCTCTGGC
CTCACGGTGACCGGCTAGCCGGCCGCGCTCCTGCCTTGAGCCGCCTGCCGCGGCCCGCGGGCCTGCTGTT
CTCTCGCGCGTCCGAGCGTCCCGACTCCCGGTGCCGGCCCGGGTCCGGGTCTCTGACCCACCCGGGGGCG
GCGGGGAAGGCGGCGAGGGCCACCGTGCCCCGTGCGCTCTCCGCTGCGGGCGCCCGGGGCGCCGCACAAC
CCCACCCGCTGGCTCCGTGCCGTGCGTGTCAGGCGTTCTCGTCTCCGCGGGGTTGTCCGCCGCCCCTTCC
CCGGAGTGGGGGGTGGCCGGAGCCGATCGGCTCGCTGGCCGGCCGGCCTCCGCTCCCGGGGGGCTCTTCG
ATCGATGTGGTGACGTCGTGCTCTCCCGGGCCGGGTCCGAGCCGCGACGGGCGAGGGGCGGACGTTCGTG
GCGAACGGGACCGTCCTTCTCGCTCCGCCCGCGCGGTCCCCTCGTCTGCTCCTCTCCCCGCCCGCCGGCC
GGCGTGTGGGAAGGCGTGGGGTGCGGACCCCGGCCCGACCTCGCCGTCCCGCCCGCCGCCTTCGCTTCGC
GGGTGCGGGCCGGCGGGGTCCTCTGACGCGGCAGACAGCCCTGCCTGTCGCCTCCAGTGGTTGTCGACTT
GCGGGCGGCCCCCCTCCGCGGCGGTGGGGGTGCCGTCCCGCCGGCCCGTCGTGCTGCCCTCTCGGGGGGG
GTTTGCGCGAGCGTCGGCTCCGCCTGGGCCCTTGCGGTGCTCCTGGAGCGCTCCGGGTTGTCCCTCAGGT
GCCCGAGGCCGAACGGTGGTGTGTCGTTCCCGCCCCCGGCGCCCCCTCCTCCGGTCGCCGCCGCGGTGTC
CGCGCGTGGGTCCTGAGGGAGCTCGTCGGTGTGGGGTTCGAGGCGGTTTGAGTGAGACGAGACGAGACGC
GCCCCTCCCACGCGGGGAAGGGCGCCCGCCTGCTCTCGGTGAGCGCACGTCCCGTGCTCCCCTCTGGCGG
GTGCGCGCGGGCCGTGTGAGCGATCGCGGTGGGTTCGGGCCGGTGTGACGCGTGCGCCGGCCGGCCGCCG
AGGGGCTGCCGTTCTGCCTCCGACCGGTCGTGTGTGGGTTGACTTCGGAGGCGCTCTGCCTCGGAAGGAA
GGAGGTGGGTGGACGGGGGGGCCTGGTGGGGTTGCGCGCACGCGCGCACCGGCCGGGCCCCCGCCCTGAA
CGCGAACGCTCGAGGTGGCCGCGCGCAGGTGTTTCCTCGTACCGCAGGGCCCCCTCCCTTCCCCAGGCGT
CCCTCGGCGCCTCTGCGGGCCCGAGGAGGAGCGGCTGGCGGGTGGGGGGAGTGTGACCCACCCTCGGTGA
GAAAAGCCTTCTCTAGCGATCTGAGAGGCGTGCCTTGGGGGTACCGGATCCCCCGGGCCGCCGCCTCTGT
CTCTGCCTCCGTTATGGTAGCGCTGCCGTAGCGACCCGCTCGCAGAGGACCCTCCTCCGCTTCCCCCTCG
ACGGGGTTGGGGGGGAGAAGCGAGGGTTCCGCCGGCCACCGCGGTGGTGGCCGAGTGCGGCTCGTCGCCT
ACTGTGGCCCGCGCCTCCCCCTTCCGAGTCGGGGGAGGATCCCGCCGGGCCGGGCCCGGCGCTCCCACCC
AGCGGGTTGGGACGCGGCGGCCGGCGGGCGGTGGGTGTGCGCGCCCGGCGCTCTGTCCGGCGCGTGACCC
CCTCCGTCCGCGAGTCGGCTCTCCGCCCGCTCCCGTGCCGAGTCGTGACCGGTGCCGACGACCGCGTTTG
CGTGGCACGGGGTCGGGCCCGCCTGGCCCTGGGAAAGCGTCCCACGGTGGGGGCGCGCCGGTCTCCCGGA
GCGGGACCGGGTCGGAGGATGGACGAGAATCACGAGCGACGGTGGTGGTGGCGTGTCGGGTTCGTGGCTG
CGGTCGCTCCGGGGCCCCCGGTGGCGGGGCCCCGGGGCTCGCGAGGCGGTTCTCGGTGGGGGCCGAGGGC
CGTCCGGCGTCCCAGGCGGGGCGCCGCGGGACCGCCCTCGTGTCTGTGGCGGTGGGATCCCGCGGCCGTG
TTTTCCTGGTGGCCCGGCCGTGCCTGAGGTTTCTCCCCGAGCCGCCGCCTCTGCGGGCTCCCGGGTGCCC
TTGCCCTCGCGGTCCCCGGCCCTCGCCCGTCTGTGCCCTCTTCCCCGCCCGCCGCCCGCCGATCCTCTTC
TTCCCCCCGAGCGGCTCACCGGCTTCACGTCCGTTGGTGGCCCCGCCTGGGACCGAACCCGGCACCGCCT
CGTGGGGCGCCGCCGCCGGCCACTGATCGGCCCGGCGTCCGCGTCCCCCGGCGCGCGCCTTGGGGACCGG
GTCGGTGGCGCGCCGCGTGGGGCCCGGTGGGCTTCCCGGAGGGTTCCGGGGGTCGGCCTGCGGCGCGTGC
GGGGGAGGAGACGGTTCCGGGGGACCGGCCGCGGCTGCGGCGGCGGCGGTGGTGGGGGGAGCCGCGGGGA
TCGCCGAGGGCCGGTCGGCCGCCCCGGGTGCCCCGCGGTGCCGCCGGCGGCGGTGAGGCCCCGCGCGTGT
GTCCCGGCTGCGGTCGGCCGCGCTCGAGGGGTCCCCGTGGCGTCCCCTTCCCCGCCGGCCGCCTTTCTCG
CGCCTTCCCCGTCGCCCCGGCCTCGCCCGTGGTCTCTCGTCTTCTCCCGGCCCGCTCTTCCGAACCGGGT
CGGCGCGTCCCCCGGGTGCGCCTCGCTTCCCGGGCCTGCCGCGGCCCTTCCCCGAGGCGTCCGTCCCGGG
CGTCGGCGTCGGGGAGAGCCCGTCCTCCCCGCGTGGCGTCGCCCCGTTCGGCGCGCGCGTGCGCCCGAGC
GCGGCCCGGTGGTCCCTCCCGGACAGGCGTTCGTGCGACGTGTGGCGTGGGTCGACCTCCGCCTTGCCGG
TCGCTCGCCCTCTCCCCGGGTCGGGGGGTGGGGCCCGGGCCGGGGCCTCGGCCCCGGTCGCTGCCTCCCG
TCCCGGGCGGGGGCGGGCGCGCCGGCCGGCCTCGGTCGCCCTCCCTTGGCCGTCGTGTGGCGTGTGCCAC
CCCTGCGCCGGCGCCCGCCGGCGGGGCTCGGAGCCGGGCTTCGGCCGGGCCCCGGGCCCTCGACCGGACC
GGCTGCGCGGGCGCTGCGGCCGCACGGCGCGACTGTCCCCGGGCCGGGCACCGCGGTCCGCCTCTCGCTC
GCCGCCCGGACGTCGGGGCCGCCCCGCGGGGCGGGCGGAGCGCCGTCCCCGCCTCGCCGCCGCCCGCGGG
CGCCGGCCGCGCGCGCGCGCGCGTGGCCGCCGGTCCCTCCCGGCCGCCGGGCGCGGGTCGGGCCGTCCGC
CTCCTCGCGGGCGGGCGCGACGAAGAAGCGTCGCGGGTCTGTGGCGCGGGGCCCCCGGTGGTCGTGTCGC
GTGGGGGGCGGGTGGTTGGGGCGTCCGGTTCGCCGCGCCCCGCCCCGGCCCCACCGGTCCCGGCCGCCGC
CCCCGCGCCCGCTCGCTCCCTCCCGTCCGCCCGTCCGCGGCCCGTCCGTCCGTCCGTCCGTCGTCCTCCT
CGCTTGCGGGGCGCCGGGCCCGTCCTCGCGAGGCCCCCCGGCCGGCCGTCCGGCCGCGTCGGGGGCTCGC
CGCGCTCTACCTTACCTACCTGGTTGATCCTGCCAGTAGCATATGCTTGTCTCAAAGATTAAGCCATGCA
TGTCTAAGTACGCACGGCCGGTACAGTGAAACTGCGAATGGCTCATTAAATCAGTTATGGTTCCTTTGGT
CGCTCGCTCCTCTCCTACTTGGATAACTGTGGTAATTCTAGAGCTAATACATGCCGACGGGCGCTGACCC
CCTTCGCGGGGGGGATGCGTGCATTTATCAGATCAAAACCAACCCGGTCAGCCCCTCTCCGGCCCCGGCC
GGGGGGCGGGCGCCGGCGGCTTTGGTGACTCTAGATAACCTCGGGCCGATCGCACGCCCCCCGTGGCGGC
GACGACCCATTCGAACGTCTGCCCTATCAACTTTCGATGGTAGTCGCCGTGCCTACCATGGTGACCACGG
GTGACGGGGAATCAGGGTTCGATTCCGGAGAGGGAGCCTGAGAAACGGCTACCACATCCAAGGAAGGCAG
CAGGCGCGCAAATTACCCACTCCCGACCCGGGGAGGTAGTGACGAAAAATAACAATACAGGACTCTTTCG
AGGCCCTGTAATTGGAATGAGTCCACTTTAAATCCTTTAACGAGGATCCATTGGAGGGCAAGTCTGGTGC
CAGCAGCCGCGGTAATTCCAGCTCCAATAGCGTATATTAAAGTTGCTGCAGTTAAAAAGCTCGTAGTTGG
ATCTTGGGAGCGGGCGGGCGGTCCGCCGCGAGGCGAGCCACCGCCCGTCCCCGCCCCTTGCCTCTCGGCG
CCCCCTCGATGCTCTTAGCTGAGTGTCCCGCGGGGCCCGAAGCGTTTACTTTGAAAAAATTAGAGTGTTC
AAAGCAGGCCCGAGCCGCCTGGATACCGCAGCTAGGAATAATGGAATAGGACCGCGGTTCTATTTTGTTG
GTTTTCGGAACTGAGGCCATGATTAAGAGGGACGGCCGGGGGCATTCGTATTGCGCCGCTAGAGGTGAAA
TTCTTGGACCGGCGCAAGACGGACCAGAGCGAAAGCATTTGCCAAGAATGTTTTCATTAATCAAGAACGA
AAGTCGGAGGTTCGAAGACGATCAGATACCGTCGTAGTTCCGACCATAAACGATGCCGACCGGCGATGCG
GCGGCGTTATTCCCATGACCCGCCGGGCAGCTTCCGGGAAACCAAAGTCTTTGGGTTCCGGGGGGAGTAT
GGTTGCAAAGCTGAAACTTAAAGGAATTGACGGAAGGGCACCACCAGGAGTGGAGCCTGCGGCTTAATTT
GACTCAACACGGGAAACCTCACCCGGCCCGGACACGGACAGGATTGACAGATTGATAGCTCTTTCTCGAT
TCCGTGGGTGGTGGTGCATGGCCGTTCTTAGTTGGTGGAGCGATTTGTCTGGTTAATTCCGATAACGAAC
GAGACTCTGGCATGCTAACTAGTTACGCGACCCCCGAGCGGTCGGCGTCCCCCAACTTCTTAGAGGGACA
AGTGGCGTTCAGCCACCCGAGATTGAGCAATAACAGGTCTGTGATGCCCTTAGATGTCCGGGGCTGCACG
CGCGCTACACTGACTGGCTCAGCGTGTGCCTACCCTACGCCGGCAGGCGCGGGTAACCCGTTGAACCCCA
TTCGTGATGGGGATCGGGGATTGCAATTATTCCCCATGAACGAGGGAATTCCCGAGTAAGTGCGGGTCAT
AAGCTTGCGTTGATTAAGTCCCTGCCCTTTGTACACACCGCCCGTCGCTACTACCGATTGGATGGTTTAG
TGAGGCCCTCGGATCGGCCCCGCCGGGGTCGGCCCACGGCCCTGGCGGAGCGCTGAGAAGACGGTCGAAC
TTGACTATCTAGAGGAAGTAAAAGTCGTAACAAGGTTTCCGTAGGTGAACCTGCGGAAGGATCATTAACG
GAGCCCGGAGGGCGAGGCCCGCGGCGGCGCCGCCGCCGCCGCGCGCTTCCCTCCGCACACCCACCCCCCC
ACCGCGACGCGGCGCGTGCGCGGGCGGGGCCCGCGTGCCCGTTCGTTCGCTCGCTCGTTCGTTCGCCGCC
CGGCCCCGCCGCCGCGAGAGCCGAGAACTCGGGAGGGAGACGGGGGGGAGAGAGAGAGAGAGAGAGAGAG
AGAGAGAGAGAGAGAGAGAAAGAAGGGCGTGTCGTTGGTGTGCGCGTGTCGTGGGGCCGGCGGGCGGCGG
GGAGCGGTCCCCGGCCGCGGCCCCGACGACGTGGGTGTCGGCGGGCGCGGGGGCGGTTCTCGGCGGCGTC
GCGGCGGGTCTGGGGGGGTCTCGGTGCCCTCCTCCCCGCCGGGGCCCGTCGTCCGGCCCCGCCGCGCCGG
CTCCCCGTCTTCGGGGCCGGCCGGATTCCCGTCGCCTCCGCCGCGCCGCTCCGCGCCGCCGGGCACGGCC
CCGCTCGCTCTCCCCGGCCTTCCCGCTAGGGCGTCTCGAGGGTCGGGGGCCGGACGCCGGTCCCCTCCCC
CGCCTCCTCGTCCGCCCCCCCGCCGTCCAGGTACCTAGCGCGTTCCGGCGCGGAGGTTTAAAGACCCCTT
GGGGGGATCGCCCGTCCGCCCGTGGGTCGGGGGCGGTGGTGGGCCCGCGGGGGAGTCCCGTCGGGAGGGG
CCCGGCCCCTCCCGCGCCTCCACCGCGGACTCCGCTCCCCGGCCGGGGCCGCGCCGCCGCCGCCGCCGCG
GCGGCCGTCGGGTGGGGGCTTTACCCGGCGGCCGTCGCGCGCCTGCCGCGCGTGTGGCGTGCGCCCCGCG
CCGTGGGGGCGGGAACCCCCGGGCGCCTGTGGGGTGGTGTCCGCGCTCGCCCCCGCGTGGGCGGCGCGCG
CCTCCCCGTGGTGTGAAACCTTCCGACCCCTCTCCGGAGTCCGGTCCCGTTTGCTGTCTCGTCTGGCCGG
CCTGAGGCAACCCCCTCTCCTCTTGGGCGGGGGGGGCGGGGGGACGTGCCGCGCCAGGAAGGGCCTCCTC
CCGGTGCGTCGTCGGGAGCGCCCTCGCCAAATCGACCTCGTACGACTCTTAGCGGTGGATCACTCGGCTC
GTGCGTCGATGAAGAACGCAGCTAGCTGCGAGAATTAATGTGAATTGCAGGACACATTGATCATCGACAC
TTCGAACGCACTTGCGGCCCCGGGTTCCTCCCGGGGCTACGCCTGTCTGAGCGTCGCTTGCCGATCAATC
GCCCCGGGGGTGCCTCCGGGCTCCTCGGGGTGCGCGGCTGGGGGTTCCCTCGCAGGGCCCGCCGGGGGCC
CTCCGTCCCCCTAAGCGCAGACCCGGCGGCGTCCGCCCTCCTCTTGCCGCCGCGCCCGCCCCTTCCCCCT
CCCCCCGCGGGCCCTGCGTGGTCACGCGTCGGGTGGCGGGGGGGAGAGGGGGGCGCGCCCGGCTGAGAGA
GACGGGGAGGGCGGCGCCGCCGCCGGAAGACGGAGAGGGAAAGAGAGAGCCGGCTCGGGCCGAGTTCCCG
TGGCCGCCGCCTGCGGTCCGGGTTCCTCCCTCGGGGGGCTCCCTCGCGCCGCGCGCGGCTCGGGGTTCGG
GGTTCGTCGGCCCCGGCCGGGTGGAAGGTCCCGTGCCCGTCGTCGTCGTCGTCGCGCGTCGTCGGCGGTG
GGGGCGTGTTGCGTGCGGTGTGGTGGTGGGGGAGGAGGAAGGCGGGTCCGGAAGGGGAAGGGTGCCGGCG
GGGAGAGAGGGTCGGGGGAGCGCGTCCCGGTCGCCGCGGTTCCGCCGCCCGCCCCCGGTGGCGGCCCGGC
GTCCGGCCGACCGGCCGCTCCCCGCGCCCCTCCTCCTCCCCGCCGCCCCTCCTCCGAGGCCCCGCCCGTC
CTCCTCGCCCTCCCCGCGCGTACGCGCGCGCGCCCGCCCGCCCGGCTCGCCTCGCGGCGCGTCGGCCGGG
GCCGGGAGCCCGCCCCGCCGCCCGCCCGTGGCCGCGGCGCCGGGGTTCGCGTGTCCCCGGCGGCGACCCG
CGGGACGCCGCGGTGTCGTCCGCCGTCGCGCGCCCGCCTCCGGCTCGCGGCCGCGCCGCGCCGCGCCGGG
GCCCCGTCCCGAGCTTCCGCGTCGGGGCGGCGCGGCTCCGCCGCCGCGTCCTCGGACCCGTCCCCCCGAC
CTCCGCGGGGGAGACGCGCCGGGGCGTGCGGCGCCCGTCCCGCCCCCGGCCCGTGCCCCTCCCTCCGGTC
GTCCCGCTCCGGCGGGGCGGCGCGGGGGCGCCGTCGGCCGCGCGCTCTCTCTCCCGTCGCCTCTCCCCCT
CGCCGGGCCCGTCTCCCGACGGAGCGTCGGGCGGGCGGTCGGGCCGGCGCGATTCCGTCCGTCCGTCCGC
CGAGCGGCCCGTCCCCCTCCGAGACGCGACCTCAGATCAGACGTGGCGACCCGCTGAATTTAAGCATATT
AGTCAGCGGAGGAAAAGAAACTAACCAGGATTCCCTCAGTAACGGCGAGTGAACAGGGAAGAGCCCAGCG
CCGAATCCCCGCCCCGCGGGGCGCGGGACATGTGGCGTACGGAAGACCCGCTCCCCGGCGCCGCTCGTGG
GGGGCCCAAGTCCTTCTGATCGAGGCCCAGCCCGTGGACGGTGTGAGGCCGGTAGCGGCCGGCGCGCGCC
CGGGTCTTCCCGGAGTCGGGTTGCTTGGGAATGCAGCCCAAAGCGGGTGGTAAACTCCATCTAAGGCTAA
ATACCGGCACGAGACCGATAGTCAACAAGTACCGTAAGGGAAAGTTGAAAAGAACTTTGAAGAGAGAGTT
CAAGAGGGCGTGAAACCGTTAAGAGGTAAACGGGTGGGGTCCGCGCAGTCCGCCCGGAGGATTCAACCCG
GCGGCGGGTCCGGCCGTGTCGGCGGCCCGGCGGATCTTTCCCGCCCCCCGTTCCTCCCGACCCCTCCACC
CGCCCTCCCTTCCCCCGCCGCCCCTCCTCCTCCTCCCCGGAGGGGGCGGGCTCCGGCGGGTGCGGGGGTG
GGCGGGCGGGGCCGGGGGTGGGGTCGGCGGGGGACCGTCCCCCGACCGGCGACCGGCCGCCGCCGGGCGC
ATTTCCACCGCGGCGGTGCGCCGCGACCGGCTCCGGGACGGCTGGGAAGGCCCGGCGGGGAAGGTGGCTC
GGGGGGCCCCGTCCGTCCGTCCGTCCTCCTCCTCCCCCGTCTCCGCCCCCCGGCCCCGCGTCCTCCCTCG
GGAGGGCGCGCGGGTCGGGGCGGCGGCGGCGGCGGCGGTGGCGGCGGCGGCGGGGGCGGCGGGACCGAAA
CCCCCCCCGAGTGTTACAGCCCCCCCGGCAGCAGCACTCGCCGAATCCCGGGGCCGAGGGAGCGAGACCC
GTCGCCGCGCTCTCCCCCCTCCCGGCGCCCACCCCCGCGGGGAATCCCCCGCGAGGGGGGTCTCCCCCGC
GGGGGCGCGCCGGCGTCTCCTCGTGGGGGGGCCGGGCCACCCCTCCCACGGCGCGACCGCTCTCCCACCC
CTCCTCCCCGCGCCCCCGCCCCGGCGACGGGGGGGGTGCCGCGCGCGGGTCGGGGGGCGGGGCGGACTGT
CCCCAGTGCGCCCCGGGCGGGTCGCGCCGTCGGGCCCGGGGGAGGTTCTCTCGGGGCCACGCGCGCGTCC
CCCGAAGAGGGGGACGGCGGAGCGAGCGCACGGGGTCGGCGGCGACGTCGGCTACCCACCCGACCCGTCT
TGAAACACGGACCAAGGAGTCTAACACGTGCGCGAGTCGGGGGCTCGCACGAAAGCCGCCGTGGCGCAAT
GAAGGTGAAGGCCGGCGCGCTCGCCGGCCGAGGTGGGATCCCGAGGCCTCTCCAGTCCGCCGAGGGCGCA
CCACCGGCCCGTCTCGCCCGCCGCGCCGGGGAGGTGGAGCACGAGCGCACGTGTTAGGACCCGAAAGATG
GTGAACTATGCCTGGGCAGGGCGAAGCCAGAGGAAACTCTGGTGGAGGTCCGTAGCGGTCCTGACGTGCA
AATCGGTCGTCCGACCTGGGTATAGGGGCGAAAGACTAATCGAACCATCTAGTAGCTGGTTCCCTCCGAA
GTTTCCCTCAGGATAGCTGGCGCTCTCGCAGACCCGACGCACCCCCGCCACGCAGTTTTATCCGGTAAAG
CGAATGATTAGAGGTCTTGGGGCCGAAACGATCTCAACCTATTCTCAAACTTTAAATGGGTAAGAAGCCC
GGCTCGCTGGCGTGGAGCCGGGCGTGGAATGCGAGTGCCTAGTGGGCCACTTTTGGTAAGCAGAACTGGC
GCTGCGGGATGAACCGAACGCCGGGTTAAGGCGCCCGATGCCGACGCTCATCAGACCCCAGAAAAGGTGT
TGGTTGATATAGACAGCAGGACGGTGGCCATGGAAGTCGGAATCCGCTAAGGAGTGTGTAACAACTCACC
TGCCGAATCAACTAGCCCTGAAAATGGATGGCGCTGGAGCGTCGGGCCCATACCCGGCCGTCGCCGGCAG
TCGAGAGTGGACGGGAGCGGCGGGGGCGGCGCGCGCGCGCGCGCGTGTGGTGTGCGTCGGAGGGCGGCGG
CGGCGGCGGCGGCGGGGGTGTGGGGTCCTTCCCCCGCCCCCCCCCCCACGCCTCCTCCCCTCCTCCCGCC
CACGCCCCGCTCCCCGCCCCCGGAGCCCCGCGGACGCTACGCCGCGACGAGTAGGAGGGCCGCTGCGGTG
AGCCTTGAAGCCTAGGGCGCGGGCCCGGGTGGAGCCGCCGCAGGTGCAGATCTTGGTGGTAGTAGCAAAT
ATTCAAACGAGAACTTTGAAGGCCGAAGTGGAGAAGGGTTCCATGTGAACAGCAGTTGAACATGGGTCAG
TCGGTCCTGAGAGATGGGCGAGCGCCGTTCCGAAGGGACGGGCGATGGCCTCCGTTGCCCTCGGCCGATC
GAAAGGGAGTCGGGTTCAGATCCCCGAATCCGGAGTGGCGGAGATGGGCGCCGCGAGGCGTCCAGTGCGG
TAACGCGACCGATCCCGGAGAAGCCGGCGGGAGCCCCGGGGAGAGTTCTCTTTTCTTTGTGAAGGGCAGG
GCGCCCTGGAATGGGTTCGCCCCGAGAGAGGGGCCCGTGCCTTGGAAAGCGTCGCGGTTCCGGCGGCGTC
CGGTGAGCTCTCGCTGGCCCTTGAAAATCCGGGGGAGAGGGTGTAAATCTCGCGCCGGGCCGTACCCATA
TCCGCAGCAGGTCTCCAAGGTGAACAGCCTCTGGCATGTTGGAACAATGTAGGTAAGGGAAGTCGGCAAG
CCGGATCCGTAACTTCGGGATAAGGATTGGCTCTAAGGGCTGGGTCGGTCGGGCTGGGGCGCGAAGCGGG
GCTGGGCGCGCGCCGCGGCTGGACGAGGCGCGCGCCCCCCCCACGCCCGGGGCACCCCCCTCGCGGCCCT
CCCCCGCCCCACCCGCGCGCGCCGCTCGCTCCCTCCCCACCCCGCGCCCTCTCTCTCTCTCTCTCCCCCG
CTCCCCGTCCTCCCCCCTCCCCGGGGGAGCGCCGCGTGGGGGCGCGGCGGGGGGAGAAGGGTCGGGGCGG
CAGGGGCCGCGCGGCGGCCGCCGGGGCGGCCGGCGGGGGCAGGTCCCCGCGAGGGGGGCCCCGGGGACCC
GGGGGGCCGGCGGCGGCGCGGACTCTGGACGCGAGCCGGGCCCTTCCCGTGGATCGCCCCAGCTGCGGCG
GGCGTCGCGGCCGCCCCCGGGGAGCCCGGCGGCGGCGCGGCGCGCCCCCCACCCCCACCCCACGTCTCGG
TCGCGCGCGCGTCCGCTGGGGGCGGGAGCGGTCGGGCGGCGGCGGTCGGCGGGCGGCGGGGCGGGGCGGT
TCGTCCCCCCGCCCTACCCCCCCGGCCCCGTCCGCCCCCCGTTCCCCCCTCCTCCTCGGCGCGCGGCGGC
GGCGGCGGCAGGCGGCGGAGGGGCCGCGGGCCGGTCCCCCCCGCCGGGTCCGCCCCCGGGGCCGCGGTTC
CGCGCGCGCCTCGCCTCGGCCGGCGCCTAGCAGCCGACTTAGAACTGGTGCGGACCAGGGGAATCCGACT
GTTTAATTAAAACAAAGCATCGCGAAGGCCCGCGGCGGGTGTTGACGCGATGTGATTTCTGCCCAGTGCT
CTGAATGTCAAAGTGAAGAAATTCAATGAAGCGCGGGTAAACGGCGGGAGTAACTATGACTCTCTTAAGG
TAGCCAAATGCCTCGTCATCTAATTAGTGACGCGCATGAATGGATGAACGAGATTCCCACTGTCCCTACC
TACTATCCAGCGAAACCACAGCCAAGGGAACGGGCTTGGCGGAATCAGCGGGGAAAGAAGACCCTGTTGA
GCTTGACTCTAGTCTGGCACGGTGAAGAGACATGAGAGGTGTAGAATAAGTGGGAGGCCCCCGGCGCCCC
CCCGGTGTCCCCGCGAGGGGCCCGGGGCGGGGTCCGCGGCCCTGCGGGCCGCCGGTGAAATACCACTACT
CTGATCGTTTTTTCACTGACCCGGTGAGGCGGGGGGGCGAGCCCGAGGGGCTCTCGCTTCTGGCGCCAAG
CGCCCGCCCGGCCGGGCGCGACCCGCTCCGGGGACAGTGCCAGGTGGGGAGTTTGACTGGGGCGGTACAC
CTGTCAAACGGTAACGCAGGTGTCCTAAGGCGAGCTCAGGGAGGACAGAAACCTCCCGTGGAGCAGAAGG
GCAAAAGCTCGCTTGATCTTGATTTTCAGTACGAATACAGACCGTGAAAGCGGGGCCTCACGATCCTTCT
GACCTTTTGGGTTTTAAGCAGGAGGTGTCAGAAAAGTTACCACAGGGATAACTGGCTTGTGGCGGCCAAG
CGTTCATAGCGACGTCGCTTTTTGATCCTTCGATGTCGGCTCTTCCTATCATTGTGAAGCAGAATTCGCC
AAGCGTTGGATTGTTCACCCACTAATAGGGAACGTGAGCTGGGTTTAGACCGTCGTGAGACAGGTTAGTT
TTACCCTACTGATGATGTGTTGTTGCCATGGTAATCCTGCTCAGTACGAGAGGAACCGCAGGTTCAGACA
TTTGGTGTATGTGCTTGGCTGAGGAGCCAATGGGGCGAAGCTACCATCTGTGGGATTATGACTGAACGCC
TCTAAGTCAGAATCCCGCCCAGGCGAACGATACGGCAGCGCCGCGGAGCCTCGGTTGGCCTCGGATAGCC
GGTCCCCCGCCTGTCCCCGCCGGCGGGCCGCCCCCCCCTCCACGCGCCCCGCCGCGGGAGGGCGCGTGCC
CCGCCGCGCGCCGGGACCGGGGTCCGGTGCGGAGTGCCCTTCGTCCTGGGAAACGGGGCGCGGCCGGAAA
GGCGGCCGCCCCCTCGCCCGTCACGCACCGCACGTTCGTGGGGAACCTGGCGCTAAACCATTCGTAGACG
ACCTGCTTCTGGGTCGGGGTTTCGTACGTAGCAGAGCAGCTCCCTCGCTGCGATCTATTGAAAGTCAGCC
CTCGACACAAGGGTTTGTCCGCGCGCGCGTGCGTGCGGGGGGCCCGGCGGGCGTGCGCGTTCGGCGCCGT
CCGTCCTTCCGTTCGTCTTCCTCCCTCCCGGCCTCTCCCGCCGACCGCGGCGTGGTGGTGGGGTGGGGGG
GAGGGCGCGCGACCCCGGTCGGCCGCCCCGCTTCTTCGGTTCCCGCCTCCTCCCCGTTCACGCCGGGGCG
GCTCGTCCGCTCCGGGCCGGGACGGGGTCCGGGGAGCGTGGTTTGGGAGCCGCGGAGGCGCCGCGCCGAG
CCGGGCCCCGTGGCCCGCCGGTCCCCGTCCCGGGGGTTGGCCGCGCGGCGCGGTGGGGGGCCACCCGGGG
TCCCGGCCCTCGCGCGTCCTTCCTCCTCGCTCCTCCGCACGGGTCGACCGACGAACCGCGGGTGGCGGGC
GGCGGGCGGCGAGCCCCACGGGCGTCCCCGCACCCGGCCGACCTCCGCTCGCGACCTCTCCTCGGTCGGG
CCTCCGGGGTCGACCGCCTGCGCCCGCGGGCGTGAGACTCAGCGGCGTCTCGCCGTGTCCCGGGTCGACC
GCGGCCTTCTCCACCGAGCGGCGGTGTAGGAGTGCCCGTCGGGACGAACCGCAACCGGAGCGTCCCCGTC
TCGGTCGGCACCTCCGGGGTCGACCAGCTGCCGCCCGCGAGCTCCGGACTTAGCCGGCGTCTGCACGTGT
CCCGGGTCGACCAGCAGGCGGCCGCCGGACGCAGCGGCGCACGCACGCGAGGGCGTCGATTCCCCTTCGC
GCGCCCGCGCCTCCACCGGCCTCGGCCCGCGGTGGAGCTGGGACCACGCGGAACTCCCTCTCCCACATTT
TTTTCAGCCCCACCGCGAGTTTGCGTCCGCGGGACCTTTAAGAGGGAGTCACTGCTGCCGTCAGCCAGTA
CTGCCTCCTCCTTTTTCGCTTTTAGGTTTTGCTTGCCTTTTTTTTTTTTTTTTTTTTTTTTTTTTTCTTT
CTTTCTTTCTTTCTTTCTTTCTTTCTTTCTTTCTTTCTTTCGCTTGTCTTCTTCTTGTGTTCTCTTCTTG
CTCTTCCTCTGTCTGTCTCTCTCTCTCTCTCTCTCTCTGTCTCTCGCTCTCGCCCTCTCTCTCTTCTCTC
TCTCTCTCTCTCTCTCTCTGTCTCTCGCTCTCGCCCTCTCTCTCTCTCTTCTCTCTGTCTCTCTCTCTCT
CTCTCTCTCTCTCTCTCTCTGTCGCTCTCGCCCTCTCGCTCTCTCTCTGTCTCTGTCTGTGTCTCTCTCT
CTCCCTCCCTCCCTCCCTCCCTCCCTCCCTCCCTCCCCTTCCTTGGCGCCTTCTCGGCTCTTGAGACTTA
GCCGCTGTCTCGCCGTACCCCGGGTCGACCGGCGGGCCTTCTCCACCGAGCGGCGTGCCACAGTGCCCGT
CGGGACGAGCCGGACCCGCCGCGTCCCCGTCTCGGTCGGCACCTCCGGGGTCGACCAGCTGCCGCCCGCG
AGCTCCGGACTTAGCCGGCGTCTGCACGTGTCCCGGGTCGACCAGCAGGCGGCCGCCGGACGCAGCGGCG
CACCGACGGAGGGCGCTGATTCCCGTTCACGCGCCCGCGCCTCCACCGGCCTCGGCCCGCCGTGGAGCTG
GGACCACGCGGAACTCCCTCTCCTACATTTTTTTCAGCCCCACCGCGAGTTTGCGTCCGCGGGACCTTTA
AGAGGGAGTCACTGCTGCCGTCAGCCAGTACTGCCTCCTCCTTTTTCGCTTTTAGGTTTTGCTTGCCTTT
TTTTTTTTTTTTTTTTTTTTTTTTTTCTTTCTTTCTTTCTTTCTTTCTTTCTTTCTTTCTTTCTTTCTTT
CTTTCGCTCTCGCTCTCTCGCTCTCTCCCTCGCTCGTTTCTTTCTTTCTCTTTCTCTCTCTCTCTCTCTC
TCTCTCTCTCTCTGTCTCTCGCTCTCGCCCTCTCTCTCTCTTTCTCTCTCTCTCTGTCTCTCTCTCTCTC
TCTCTCTCTCTCTCTCTCTCCCTCCCTCCCTCCCCCTCCCTCCCTCTCTCCCCTTCCTTGGCGCCTTCTC
GGCTCTTGAGACTTAGCCGCTGTCTCGCCGTGTCCCGGGTCGACCGGCGGGCCTTCTCCACCGAGCGGCG
TGCCACAGTGCCCGTCGGGACGAGCCGGACCCGCCGCGTCCCCGTCTCGGTCGGCACCTCCGGGGTCGAC
CAGCTGCCGCCCGCGAGCTCCGGACTTAGCCGGCGTCTGCACGTGTCCCGGGTCGACCAGCAGGCGGCCG
CCGGACGCTGCGGCGCACCGACGCGAGGGCGTCGATTCCGGTTCACGCGCCGGCGACCTCCACCGGCCTC
GGCCCGCGGTGGAGCTGGGACCACGCGGAACTCCCTCTCCCACATTTTTTTCAGCCCCACCGCGAGTTTG
CGTCCGCGGGACTTTTAAGAGGGAGTCACTGCTGCCGTCAGCCAGTAATGCTTCCTCCTTTTTTGCTTTT
TGGTTTTGCCTTGCGTTTTCTTTCTTTCTTTCTTTCTTTCTTTCTTTCTTTCTTTCTTTCTCTCTCTCTC
TCTCTCTCTCTCTCTGTCTCTCTCTCTCTGTCTCTCTCCCCTCCCTCCCTCCTTGGTGCCTTCTCGGCTC
GCTGCTGCTGCTGCCTCTGCCTCCACGGTTCAAGCAAACAGCAAGTTTTCTATTTCGAGTAAAGACGTAA
TTTCACCATTTTGGCCGGGCTGGTCTCGAACTCCCGACCTAGTGATCCGCCCGCCTCGGCCTCCCAAAGA
CTGCTGGGAGTACAGATGTGAGCCACCATGCCCGGCCGATTCCTTCCTTTTTTCAATCTTATTTTCTGAA
CGCTGCCGTGTATGAACATACATCTACACACACACACACACACACACACACACACACACACACACACACA
CACACACCCCGTAGTGATAAAACTATGTAAATGATATTTCCATAATTAATACGTTTATATTATGTTACTT
TTAATGGATGAATATGTATCGAAGCCCCATTTCATTTACATACACGTGTATGTATATCCTTCCTCCCTTC
CTTCATTCATTATTTATTAATAATTTTCGTTTATTTATTTTCTTTTCTTTTGGGGCCGGCCCGCCTGGTC
TTCTGTCTCTGCGCTCTGGTGACCTCAGCCTCCCAAATAGCTGGGACTACAGGGATCTCTTAAGCCCGGG
AGGAGAGGTTAACGTGGGCTGTGATCGCACACTTCCACTCCAGCTTACGTGGGCTGCGGTGCGGTGGGGT
GGGGTGGGGTGGGGTGGGGTGCAGAGAAAACGATTGATTGCGATCTCAATTGCCTTTTAGCTTCATTCAT
ACCCTGTTATTTGCTCGTTTATTCTCATGGGTTCTTCTGTGTCATTGTCACGTTCATCGTTTGCTTGCCT
GCTTGCCTGTTTATTTCCTTCCTTCCTTCCTTCCTTCCTTCCTTCCTTCCTTCCTTCCTTCCCTCCCTTA
CTGGCAGGGTCTTCCTCTGTCTCTGCCGCCCAGGATCACCCCAACCTCAACGCTTTGGACCGACCAAACG
GTCGTTCTGCCTCTGATCCCTCCCATCCCCATTACCTGAGACTACAGGCGCGCACCACCACACCGGCTGA
CTTTTATGTTGTTTCTCATGTTTTCCGTAGGTAGGTATGTGTGTGTGTGTGTGTGTGTGTGTGTGTGTGT
GTGTGTGTGTGTGTGTGTGTGTGTGTATCTATGTATGTACGTATGTATGTATGTATGTGAGTGAGATGGG
TTTCGGGGTTCTATCATGTTGCCCACGCTGGTCTCGAACTCCTGTCCTCAAGCAATCCGCCTGCCTGCCT
CGGCCGCCCACACTGCTGCTATTACAGGCGTGAGACGCTGCGCCTGGCTCCTTCTACATTTGCCTGCCTG
CCTGCCTGCCTGCCTGCCTATCAATCGTCTTCTTTTTAGTACGGATGTCGTCTCGCTTTATTGTCCATGC
TCTGGGCACACGTGGTCTCTTTTCAAACTTCTATGATTATTATTATTGTAGGCGTCATCTCACGTGTCGA
GGTGATCTCGAACTTTTAGGCTCCAGAGATCCTCCCGCATCGGCCTCCCGGAGTGCTGTGATGACACGCG
TGGGCACGGTACGCTCTGGTCGTGTTTGTCGTGGGTCGGTTCTTTCCGTTTTTAATACGGGGACTGCGAA
CGAAGAAAATTTTCAGACGCATCTCACCGATCCGCCTTTTCGTTCTTTCTTTTTATTCTCTTTAGACGGA
GTTTCACTCTTGTCGCCCAGGGTGGAGTACGATGGCGGCTCTCGGCTCACCGCACCCTCCGCCTCCCAGG
TTCAAGTGATTCTCCTGCCTCAGCCTTCCCGAGTAGCTGGAATGACAGAGATGAGCCATCGTGCCCGGCT
AATTTTTCTATTTTTAGTACAGATGGGGTTTCTCCATCTTGGTCAGGCTGGTCTTCAACTTCCGACCGTT
GGAGAATCTTAACTTTCTTGGTGGTGGTTGTTTTCCTTTTTCTTTTTTTTTCTTTTCTTTTCTTTCCTTC
TCCTCCCCCCCCCACCCCCCTTGTCGTCGTCCTCCTCCTCCTCCTCCTCCTCCTCCTCCTCCTCCTCCTC
CTCCTCCTCCTCTTTCATTTCTTTCAGCTGGGCTCTCCTACTTGTGTTGCTCTGTTGCTCACGCTGGTCT
CAAACTCCTGGCCTTGACTCTTCTCCCGTCACATCCGCCGTCTGGTTGTTGAAATGAGCATCTCTCGTAA
AATGGAAAAGATGAAAGAAATAAACACGAAGACGGAAAGCACGGTGTGAACGTTTCTCTTGCCGTCTCCC
GGGGTGTACCTTGGACCCGGAAACACGGAGGGAGCTTGGCTGAGTGGGTTTTCGGTGCCGAAACCTCCCG
AGGGCCTCCTTCCCTCTCCCCCTTGTCCCCGCTTCTCCGCCAGCCGAGGCTCCCACCGCCGCCCCTGGCA
TTTTCCATAGGAGAGGTATGGGAGAGGACTGACACGCCTTCCAGATCTATATCCTGCCGGACGTCTCTGG
CTCGGCGTGCCCCACCGGCTACCTGCCACCTTCCAGGGAGCTCTGAGGCGGATGCGACCCCCACCCCCCC
GTCACGTCCCGCTACCCTCCCCCGGCTGGCCTTTGCCGGGCGACCCCAGGGGAACCGCGTTGATGCTGCT
TCGGATCCTCCGGCGAAGACTTCCACCGGATGCCCCGGGTGGGCCGGTTGGGATCAGACTGGACCACCCC
GGACCGTGCTGTTCTTGGGGGTGGGTTGACGTACAGGGTGGACTGGCAGCCCCAGCATTGTAAAGGGTGC
GTGGGTATGGAAATGTCACCTAGGATGCCCTCCTTCCCTTCGGTCTGCCTTCAGCTGCCTCAGGCGTGAA
GACAACTTCCCATCGGAACCTCTTCTCTTCCCTTTCTCCAGCACACAGATGAGACGCACGAGAGGGAGAA
ACAGCTCAATAGATACCGCTGACCTTCATTTGTGGAATCCTCAGTCATCGACACACAAGACAGGTGACTA
GGCAGGGACACAGATCAAACACTATTTCCGGGTCCTCGTGGTGGGATTGGTCTCTCTCTCTCTCTCTCTC
TCTCTCTCTCTCTCTCTCTCTCTCGCACGCGCACGCGCGCACACACACACACAATTTCCATATCTAGTTC
ACAGAGCACACTCACTTCCCCTTTTCACAGTACGCAGGCTGAGTAAAACGCGCCCCACCCTCCACCCGTT
GGCTGACGAAACCCCTTCTCTACAATTGATGAAAAAGATGATCTGGGCCGGGCACGCTAGCTCACGCCTG
TCACTCCGGCACTTTGGGAGGCCGAGGCGGGTGGATCGCTTGGGGCCGGGAGTTCGAGACCAGGCTGGCC
GACGTGGCGAAACCCCGTCTCTCTGAAAAATAGAACGATTAGCCGGGCCTGGTGGCGTGGGCTTGGAATC
ACGACCGCTCGGGAGACTGGGGCGGGCGACTTGTTCCAACCGGGGAGGCCGAGGCCGCGATGAGCTGAGA
TCGTGCCGTGGCGATGCGGCCTGGATGACGGAGCGAGACCCCGTCTCGAGAGAATCATGATGTTATTATA
AGATGAGTTGTGCGCGGTGATGGCCGCCTGTAGTCGCGGCTACTCGGGAGGCTGAGACGAGGAGAAGATC
ACTTGAGGCCCCACAGGTCGAGGCTTCGGTCGGCCGTGACCCACTGTATCCTGGGCAGTCACCGGTCAAG
GAGATATGCCCCTTCCCCGTTTGCTTTTCTTTTCTTCCCTTCTCTTTTCTTCTTTTTGCTTCTCTTTTCT
TTCTTTCTTTCTTTCTTTCTTTCTTTCTTTCTTTCTTTCTTTTTCTTTTTCTCTCTTCCCCTCTTTCTTT
CCTGCCTTCCTGCCTTTCTTCTTTTCTTCTTTCCTCCCTTCCTCCCTTCCTTCTTTCCTCCCGCCTCAGC
CTCCCAAAGTGCTGGGATGACTGGCGGGAGGCACCATGCCTGCTTGGCCCAAAGAGACCCTCTTGGAAAG
TGAGACGCAGAGAGCGCCTTCCAGTGATCTCATTGACTGATTTAGAGACGGCATCTCGCTCCGTCACCCC
GGCAGTGGTGCCGTCGTAACTCACTCCCTGCAGCGTGGACGCTCCTGGACTCGAGCGATCCTTCCACCTC
AGCCTCCAGAGTACAGAGCCTGGGACCGCGGGCACGCGCCACTGTGCCCACACCGTTTTTAATTGTTTTT
TTTTCCCCCGAGACAGAGTTTCACTCTCGTGGCCTAGACTGCAGTGCGGTGGCGCGATCTTGGCTCACCG
CAACCTCTGCCTCCCGGTTTCAAGCGATTCTCCTGCATCGGCCTCCTGAGTAGCCGGGATTGCGGGCATG
CGCTGCCACGTCTGGCTGATTTCGTATTTTTAGTGGAGACGGGGCTTCTCCATGTCGATCGGGCTGGTTT
CGAACTCCCGACCTCAGGTGATCCGCCCTCCCCGGCCTCCGGAAGTGCTGGGATGACAGGCGTGAGCCAC
CGCGCCCGGCCTTCATTTTTAAATGTTTTCCCACAGACGGGGTCTCATCATTTCTTTGCAACCCTCCTGC
CCGGCGTCTCAAAGTGCTGGCGTGACGGGCGTGAGCCACTGCGCCTGGACTCCGGGGAATGACTCACGAC
CACCATCGCTCTACTGATCCTTTCTTTCTTTCTTTCTTTCTTTCTTTCTTTCTTTCTTTCTTTCTTTCTT
TCTTTCTTGATGAATTATCTTATGATTTATTTGTGTACTTATTTTCAGACGGAGTCTCGCTCTGGGCGGG
GCGAGGCGAGGCGAGGCACAGCGCATCGCTTTGGAAGCCGCGGCAACGCCTTTCAAAGCCCCATTCGTAT
GCACAGAGCCTTATTCCCTTCCTGGAGTTGGAGCTGATGCCTTCCGTAGCCTTGGGCTTCTCTCCATTCG
GAAGCTTGACAGGCGCAGGGCCACCCAGAGGCTGGCTGCGGCTGAGGATTAGGGGGTGTGTTGGGGCTGA
AAACTGGGTCCCCTATTTTTGATACCTCAGCCGACACATCCCCCGACCGCCATCGCTTGCTCGCCCTCTG
AGATCCCCCGCCTCCACCGCCTTGCAGGCTCACCTCTTACTTTCATTTCTTCCTTTCTTGCGTTTGAGGA
GGGGGTGCGGGAATGAGGGTGTGTGTGGGGAGGGGGTGCGGGGTGGGGACGGAGGGGAGCGTCCTAAGGG
TCGATTTAGTGTCATGCCTCTTTCACCACCACCACCACCACCGAAGATGACAGCAAGGATCGGCTAAATA
CCGCGTGTTCTCATCTAGAAGTGGGAACTTACAGATGACAGTTCTTGCATGGGCAGAACGAGGGGGACCG
GGGACGCGGAAGTCTGCTTGAGGGAGGAGGGGTGGAAGGAGAGACAGCTTCAGGAAGAAAACAAAACACG
AATACTGTCGGACACAGCACTGACTACCCGGGTGATGAAATCATCTGCACACTGAACACCCCCGTCACAA
GTTTACCTATGTCACAATCTTGCACATGTATCGCTTGAACGACAAATAAAAGTTAGGGGGGAGAAGAGAG
GAGAGAGAGAGAGAGAGAGAGACAGAGAGAGACAGAGAGAGAGAGAGAGGAGGGAGAGAGGAAAACGAAA
CACCACCTCCTTGACCTGAGTCAGGGGGTTTCTGGCCTTTTGGGAGAACGTTCAGCGACAATGCAGTATT
TGGGCCCGTTCTTTTTTTTTCTTCTTCTTTTCTTTCTTTTTTTTTGGACTGAGTCTCTCTCGCTCTGTCA
CCCAGGCTGCGGTCGCGGTGGCGCTCTCTCGGCTCACTGAAACCTCTGCTTCCCGGGTTCCAGTGATTCT
TCTTCGGTAGCTGGGATTACAGGCGCACACCATGACGGCGGGCTCATATTCCTATTTTCAGTAGAGACGG
GGTTTCTCCACGTTGGCCACGCTGGTCTCGAACTCCTGACCTCAAATGATCCGCCTTCCTGGGCCTCCCA
AAGTGCTGGAAACGACAGGCCTGAGCCGCCGGGATTTCAGCCTTTAAAAGCGCGGCCCTGCCACCTTTCG
CTGTGGCCCTTACGCTCAGAATGACGTGTCCTCTCTGCCGTAGGTTGACTCCTTGAGTCCCCTAGGCCAT
ACAAACTAACTAACTAACTAAACTAACTAACTAACTAAAATCTCTACACGTCACCCATAAGTGTGTGTTC
CCGTGAGAGTGATTTCTAAGAAATGGTACTGTACACTGAACGCAGTGGCTCACGTCTGTCATCCCGAGGT
CAGGAGTTCGAGACCAGCCCGGCCAACGTGGTGAAACCCCGTCTCTACTGAAAATACGAAATGGAGTCAG
GCGCCGTGGGGCAGGCACCTGTAACCCCAGCTACTCGGGAGGCTGGGGTGGAAGAATTGCTTGAACCTGG
CAGGCGGAGGCTGCAGTGACCCAAGATCGCACCACTGCACTACAGCCTGGGCGACAGAGTGAGACCCGGT
CTCCAGATAAATACGTACATAAATAAATACACACATACATACATACATACATACATACATACATACATAC
ATCCATGCATACAGATATACAAGAAAGAAAAAAAGAAAAGAAAAGAAAGAGAAAATGAAAGAAAAGGCAC
TGTATTGCTACTGGGCTAGGGCCTTCTCTCTGTCTGTTTCTCTCTGTTCGTCTCTGTCTTTCTCTCTGTG
TCTCTTTCTCTGTCTGTCTGTCTCTTTCTTTCTCTCTGTCTCTGTCTCTGTCTTTGTCTCTCTCTCTCCC
TCTCTGCCTGTCTCACTGTGTCTGTCTTCTGTCTTACTCTCTTTCTCTCCCCGTCTGTCTCTCTCTCTCT
CTCTCCCTCCCTGTTTGTTTCTCTCTCTCCCTCCCTGTCTGTTTCTCTCTCTCTCTTTCTGTCTGTTTCT
GTCTCTCTCTGTCTGTCTATGTCTTTCTCTGTCTGTCTCTTTCTCTGTCTGTCTGCCTCTCTCTTTCTTT
TTCTGTGTCTCTCTGTCGGTCTCTCTCTCTCTGTCTGTCTGTCTGTCTCTCTCTCTCTCTCTCTGTGCCT
ATCTTCTGTCTTACTCTCTTTCTCTGCCTGTCTGTCTGTCTCTCCCTCCCTTTCTGTTTCTCTCTCTCTC
TCTCTCTCTCTCCCCCTCTCCCTGTCTGTTTCTCTCCGTCTCTCTCTCTTTCTGTCTGTTTCTCACTGTC
TCTCTCTGTCCATCTCTCTCTCTCTCTGTCTGTCTCTTTCGTTCTCTCTGTCTGTCTGTCTCTCTCTCTC
TCTCTCTCTCTCTCTCTCTCTCCCTGTCTGTCTGTTTCTCTCTATCTCTCGCTGTCCATCTCTGTCTTTC
TATGTCTGTCTCTTTCTCTGTCAGTCTGTCAGACACCCCCGTGCCGGGTAGGGCCCTGCCCCTTCCACGA
AAGTGAGAAGCGCGTGCTTCGGTGCTTAGAGAGGCCGAGAGGAATCTAGACAGGCGGGCCTTGCTGGGCT
TCCCCACTCGGTGTATGATTTCGGGAGGTCGAGGCCGGGTCCCCGCTTGGATGCGAGGGGCATTTTCAGA
CTTTTCTCTCGGTCACGTGTGGCGTCCGTACTTCTCCTATTTCCCCGATAAGCTCCTCGACTTCAACATA
AACGGCGTCCTAAGGGTCGATTTAGTGTCATGCCTCTTTCACCGCCACCACCGAAGATGAAAGCAAAGAT
CGGCTAAATACCGCGTGTTCTCATCTAGAAGTGGGAACTTACAGATGACAGTTCTTGCATGGGCAGAACG
ACAAAACACGAATACTGTCGGACACAGCACTGACTACCCGGGTGATGAAATCATCTGCACACTGAACACC
CCCGTCACAAGTTTACCTATGTCACAGTCTTGCTCATGTATGCTTGAACGACAAATAAAAGTTCGGGGGG
GAGAAGAGAGGAGAGAGAGAGAGAGACGGGGAGAGAGGGGGGAGAGGGGGGGGGAGAGAGAGAGAGAGAG
AGAGAGAGAGAGAGAGAGAGAGAAAGAGAAGTAAAACCAACCACCACCTCCTTGACCTGAGTCAGGGGGT
TTCTGGCCTTTTGGGAGAACGTTCAGCGACAATGCAGTATTTGGGCCCGTTCTTTTTTTCTTCTTCTTCT
TTTCTTTCTTTTTTTTTGGACTGAGTCTCTCTCGCTCTGTCACCCAGGCTGCGGTGCGGTGGCGCTCTCT
CGGCTCACTGAAACCTCTGCTTCCCGGGTTCCAGTGATTCTTCTTCGGTAGCTGGGATTACAGGTGCGCA
CCATGACGGCCGGCTCATCGTTCTATTTTTAGTAGAGACGGGGTTTCTCCACGTTGGCCACGCTGGTCTC
GAACTCCTGACCACAAATGATCCACCTTCCTGGGCCTCCCAAAGTGCTGGAAACGACAGGCCTGAGCCGC
CGGGATTTCAGCCTTTAAAAGCGCGCGGCCCTGCCACCTTTCGCTGCGGCCCTTACGCTCAGAATGACGT
GTCCTCTCTGCCATAGGTTGACTCCTTGAGTCCCCTAGGCCATTGCACTGTAGCCTGGGCAGCAAGAGCC
AAACTCCGTCCCCCCACCTCCCCGCGCACATAATAACTAACTAACTAACTAACTAACTAAAATCTCTACA
CGTCACCCATAAGTGTGTGTTCCCGTGAGGAGTGATTTCTAAGAAATGGTACTGTACACTGAACGCAGGC
TTCACGTCTGTCATCCCGAGGTCAGGAGTTCGAGACCAGCCCGGCCCACGTGGTGAAACCCCCGTCTCTA
CTGAAAATACGAAATGGAGTCAGGCGCCGTGGGGCAGGCACCTGTAACCCCAGCTACTCGGGAGGCTGGG
GTGGAAGAATTGCTTGAACCTGGCAGGCGGAGGCTGCAGTGACCCAAGATCGCACCACTGCACTACAGCC
TGGGCGACAGAGTGAGACCCGGTCTCCAGATAAATACGTACATAAATAAATACACACATACATACATACA
TACATACAACATACATACATACAGATATACAAGAAAGAAAAAAAGAAAAGAAAAGAAAGAGAAAATGAAA
GAAAAGGCACTGTATTGCTACTGGGCTAGGGCCTTCTCTCTGTCTGTTTCTCTCTGTTCGTCTCTGTCTT
TCTCTCTGTGTCTCTTTCTCTGTCTGTCTGTCTGTCTGTCTGTCTGTCTCTTTCTTTCTTTCTGTCTCTG
TCTTTGTCCCTCTCTCTCCCTCTCTGCCCTGTCTCACTGTGTCTGTCTTCTATCTTACTCTCTTTCTCTC
CCCGTCTGTCTCTCTCTCACTCCCTCCCTGTCTGTTTCTCTCTCTCTCTCTTTCTGTCTGTTTCTGTCTC
TCTCTGTCTGCCTCTCTCTTTCTCTATCTGTCTCTTTCTCTGTCTGTCTGCCCCTCTCTTTCTTTTTCTG
TGTCTCTCTGTCTGTCTCTCTCTCTCTCTGTGCCTATCTTCTGTCTTACTCTCTTTCTCTGCCTGTCTGT
TTTCTCTCTGTCTCCCTCTCTTTCTGTCTGTTTCTCACTGTCTCTCTCTGTCTGTCTGTTTCATTCTCTC
TGTCTCTGTCTCTGTCTCTCTCTCTCTCTGTCTCTCCCTCTCTGTGTGTATCTTTTGTCTTACTCTCCTT
CTCTGCCTGTCCGTCTGTCTGTCTGTCTCTCTCTCTCCCTGTCCCTCTCTCTTTCTGTCTGTTTCTCTCT
CTCTCTCTCTCTCTCTCTCTCTGTCTCTGTCTTTCTCTGTCTGTCCCTTTCTCTGTCTGTCTGCCTCTCT
CTTTCTCTTTCTGTGTCTCTCTGTCTCTCTCTCTGTGCCTATCTTCTGTCTTACTCTCTTTCTCTGCCTG
TCTATCTGTCTGTCTCTCTCTGTCTCTCTCCCTGCCTTTCTGTTTCTCTCTCTCTCCCTCTCTCGCTCTC
TCTGTCTTTCTCTCTTTCTCTCTGTTTCTCTGTCTCTCTCTGTCCGTCTCTGTCTTTTTCTGTCTGTCTG
TCTCTCTCTTTCTTTCTGTCGTCTGTCTCTGTCTCTGTCTCTGTCTCTCTCTCTCTCTCTCTCCTTGTCT
CTCTCACTGTGTCTGTCTTCTGTCTTACTCTCCTTCTCTGCCTGTCCATCTGTCTGTCTGTCTCTCTCTC
TCTCTCCCTACCTTTCTGTTTCTCTCTCGCTAGCTCTCTCTCTCTCTGCCTGTTTCTCTCTTTCTCTCTC
TGTCTTTCTCTGTCTGTCTCTTTCTCTGTCTGTCTGTCTCTTTCTCTCTGTCTCTGTCTCTGTCTCTCTC
TCTCTCTCTCTCTCTCTCTCTGCCTCTCTCACTGTGTCTGTCTTCTGTCTTATTCTCTTTCTCTCTCTGT
CTCTCTCTCTCTCTCCTTTACTGTCTGTTTCTCTCTCTCTCTCTCTCTTTCTGCCTGTTTCTCTCTGTCT
GTCTCTGTCTTTCTCTGTCTGTCTGCCTCTCTCTTTCTTTTTCTGCGTCTCTCTGTCTCTCTCTCTCTCT
CTCTGTTCCTATCTTCTGTCTTACTCTGTTTCCTTGCCTGCCTGCCTGTCTGTGTGTCTGTCTCTCTCTC
TCTCTCTCTCTCTCTCTCCCTCCCTTTCTCTTTCTCTGTCTCTCTCTCTCTTTCTGGGTGTTTCTCTCTG
TCTCTCTGTCCATCTCTGTCTTTCTATGTCTGTCTCTCTCTTTCTCTCTGTCTCTGTCTCTGCCTCTCTC
TCTCTCTCTCTCTCTCTCTCTCTGTCTGTCTCTCTCACTGTGTGTGTCTGTCTTCTGTCTTACTCTCCTT
CTCTGCCTGTCCGTCTGTCTGTCTGTCTCTCCCTCTCTCTCCCTCCCTTTCTGTTTCTCTCTCTCTCTCT
TTCTGTCTGTTTCTCTCTTTCTCTCTCTGTCTGTCTCTTTCTCTGTCTGTCTGTCTCTCTCTTTCTTTTT
CTCTGTCTCTCTGTCTCTCTCTGTGTCTGTCTCTCTGTCTGTGCCTATCTTCTGTCTTACTCTCTTTCTC
TGGCTGTCTGCCTGTCTCTCTCTCTCTCTCTGTCTGTCTCCGTCCCTCTCTCCCTGTCTGTCTGTTTCTC
TCTCTGCCTCTCTCTCTCTCTGTCTGTCTCTTTCTCTGTCTGTCTGTCTCTCTCTTTCTTTTTCTCTGTC
TCTCTGTCTCTCTCTGTGTCTGTCTCTCTTTCTGTGCCTATCTTCTGTCTTACTCTCTTTCTCTGGCTGT
CTGCCTGTCTCTCTCTCTCTGCCTGTCTCCGTCCCTCCCTCCCTGTCTGTCTGTTTCTCTCTCTGTCTCT
GTCTCTCTGTCCATCTCTGTCTGTCTCTTTCTCTTTCTCTCTCTCTGTCTCTGTCTCTCTCTCTCTCTGC
CTGTCTCTCTCACTGTGTCTGTCTTCTGTCTTACTCTCTTTCTCTTGCCTGCCTCTCTGTCTGTCTGTCT
CTCTCCCTCCATGTCTCTCTCTCTCTCTCACTCACTCTCTCTCCGTCTCTCTCTCTTTCTGTCTGTTTCT
CTCTCTGTCTGTCTCTCTCCCTCCATGTCTCTCTCTCTCTCTCTCACTCACTCTCTCTCCGTCTCTCTCT
CTCTTTCTGTCTGTTTCTCTCTCTGTCTGTCTCTCTCCCTCCATGTCTCTCTCTCTCCCTCTCACTCACT
CTCTCTCCGTCTCTCTCTCTCTTTCTGTCTGTTTCTTTGTCTGTCTGTCTGTCTGTCTGTCTGTCTCTCT
CTCTCTCTCTCTCTCTCTCTCTCTCTGTTTGTCTTTCTCCCTCCCTGTCTGTCTGTCTGTCTCTCTCTCT
CTGTCTCTGTCTCTGTCTCTCTCTCTTTCTCTTTCTGTCTGTTTCTCTCTATCTCTCGCTGTCCATCTCT
GTCTTTCTATGTCTGTCTCTTTCTCTGTCAGTCTGTCAGACACACCCGTGCCGGTAGGGCCCTGCCCTTC
CACGAGAGTGAGAAGCGCGTGCTTCGGTGCTTAGAGAGGCCGAGAGGAATCTAGACAGGCGGGCCTTGCT
GGGCTTCCCCACTCGGTGTACGATTTCGGGAGGTCGAGGCCGGGTCCCCGCTTGGATGCGAGGGGCATTT
TCAGACTTTTCTCTCGGTCACGTGTGGCGTCCGTACTTCTCCTATTTCCCCGATAAGTCTCCTCGACTTC
AACATAAACTGTTAAGGCCGGACGCCAACACGGCGAAACCCCGTCTCTACTAAAAATACAAAGCTGAGTC
GGGAGCGGTGGGGCAGGCCCTGTAATGCCAGCTCCTCGGGAGGCTGAGGCGGGAGAATCGCTTGAACCAG
GGAAGCGGAGGCTGCAGGGAGCCGAGATCGCGCCACTGCACTACGGCCCAGGCTGTAGAGTGAGTGAGAC
TCGGTCTCTAAATAAATACGGAAATTAATTAATTCATTAATTCTTTTCCCTGCTGACGGACATTTGCAGG
CAGGCATCGGTTGTCTTCGGGCATCACCTAGCGGCCACTGTTATTGAAAGTCGACGTTGACACGGAGGGA
GGTCTCGCCGACTTCACCGAGCCTGGGGCAACGGGTTTCTCTCTCTCCCTTCTGGAGGCCCCTCCCTCTC
TCCCTCGTTGCCTAGGGAACCTCGCCTAGGGAACCTCCGCCCTGGGGGCCCTATTGTTCTTTGATCGGCG
CTTTACTTTTCTTTGTGTTTTGGCGCCTAGACTCTTCTACTTGGGCTTTGGGAAGGGTCAGTTTAATTTT
TTCCCCCAAACCGCCCCCCCCCCCCCGCCTCCCAACACCCTGCTTGGAAACCTTCCAGAGCCACCCCGGT
GTGCCTCCGTCTTCTCTCCCCTTCCCCCACCCCTTGCCGGCGATCTCATTCTTGCCAGGCTGACATTTGC
ATCGGTGGGCGTCAGGCCTCACTCGGGGGCCACCGTTTTTGAAGATGGGGGCGGCACGGTCCCACTTCCC
CGGAGGCAGCTTGGGCCGATGGCATAGCCCCTTGACCCGCGTGGGCAAGCGGGCGGGTCTGCAGTTGTGA
GGCTTTTCCCCCCGCTGCTTCCCGCTCAGGCCTCCCTCCCTAGGAAAGCTTCACCCTGGCTGGGTCTCGG
TCACCTTTTATCACGATGTTTTAGTTTCTCCGCCCTCCGGCCAGCAGAGTTTCACAATGCGAAGGGCGCC
TCACTTAAGATTTCCAGGGACGGCGCCTTGGCCCGTGTTTGTTGGCTTGTTTTGTTTCGTTCTGTTTTGT
TTTGTTCGTGTTTTTCCTTTCTCGTATGTCTTTCTTTTCAGGTGAAGTAGAAATCCCCAGTTTTCAGGAA
GACGTCTATTTTCCCCAAGACACGTTAGCTGCCGTTTTTTCCTGTTGTGAACTAGCGCTTTTGTGACTCT
GTAGGCGAATGCTGCTGCTGCTCTTGTTGCTGTTGTTGTTGTTGTTGTTGTCGTCGTTGCTGTTGTCGTT
GTCGTTGTTGTTGTCGTTGTCGTTGTTTTCAAAGTATACCCCGGCCACCGTTTATGGGATCAAAAGCATT
ATAAAATATGTGTGATTATTTCTTGAGCACGCCCTTCCTCCCCCTCTCTCTGTCTCTCTGTCTGTCTCTG
TCTCTCTCTTTCTCTGTCTGTCTTCTCTCTCTCTCTCTCTCTGTGTCTCTCTCTCTCTGCCTGTCTGTTT
CTCTCTCTCTGCCTCTCTCTCTCTCTCTCTCTCTGCCTGTCTCTCTCACTGTGTCTGTCTTCTGTCTTAC
TCCCTTTCTCTGTCTGTCTGTCGGTCTCTCTCTCTCTCTCTCCCTGTCTGTATGTTTCTCTCTGTCTCTG
TCTCTCTCTCTCTTTCTGTTTCTCTCTCTCCGTCTCTGTCTTTCTCTGACTGTCTCTCTCTTTCCTTCTC
TCTGTCTCTCTCTGCCTGTCTCTCTCACTCTGTCTTCTGTCTTATCTCTCTCTCTGCCTGCCTGTCTCTC
TCACTCTCTCTCTCTGTGTGTCTCTCTCTCTCTTTCTGTTTCTCTCTGTCTCTCTGTCCGTCTCTGTCTT
TCTCTGTCTGTCTCTTTGTCTGTCTGTCTTTGTCTTTCCTTCTCTCTGTCTCTGTCTCTCTCACTGTGTC
TGTCTTCTGTCTTAGTCTCTCTCTCTCTCTCTCCCTGTCTGTCTGTCTCTCTCTCTCTCTCCCCCTGTCT
GTTTCTCTCTCTCTCTCTCTCTCTCTCTCTCTCTGTCTTTGTCTTTCTTTCTGTCTCTGTCTCTCTCTCT
CTCTCTGTGTGTCTGTCTTCTGTCTTACTGTCTTTCTCTGCCTGTCTGTCTGTCTGTCTCTCTCTGTCTG
TCTCTCTCTCTCTCTCCCCCTGTCGGCTGTTTCTCTGTCTCTGTCTGTGTCTCTCTTTCTGTCTGTTTCT
CTCTGTCTGTCTTTCTCTCTCTGTCTCTTTCTCTCTGTCTCTCTGTCTGTCTCTGTCTCTCTCTCTGTCT
CTCTCTCTCTGTGGGGGTGTGTGTGTGTGTGTGTATGTGTGTGTGTGTGTGTGTGTGTGTCTGCCTTCTG
TCTTACTCTCTTTCTCTGCCTGTCTGTCTGCCTGTCTGTTTGTCTCTCTCTCTCTGCCTGTCTCTCTCCC
TTCCTGTCTGTTTCTCTCTCTTTCTGTTTCTCTCTGTCTCTGTCCATCTCTGTCTTTCTCCGTCTGTCTC
TTTATCTGTCTCTCTCCGTCTGTCTCTTTATCTGTCTCTCTCTCTCTTTCTGTCTTTCTCTCTCTGTGTA
TCGTTGTCTCTCTCTGTCTGTCTCTGTCTCTGTCTCTCTGTCTCTCTCTCTCTCTCTCTCTCTCTGTCTG
TCTGTCCGTCTGTCTGTCTCGGTCTCTGCGTCTCGCTATCTCCCGCCCTCTCTTTTTTTGCAAAAGAAGC
TCAAGTACATCTAATCTAATCCCTTACCAAGGCCTGAATTCTTCACTTCTGACATCCCAGATTTGATCTC
CCTACAGAATGCTGTACAGAACTGGCGAGTTGATTTCTGGACTTGGATACCTCATAGAAACTACATATGA
ATAAAGATCCAATCCTAAAATCTGGGGTGGCTTCTCCCTCGACTGTCTCGAAAAATCGTACCTCTGTTCC
CCTAGGATGCCGGAAGAGTTTTCTCAATGTGCATCTGCCCGTGTCCTAAGTGATCTGTGACCGAGCCCTG
TCCGTCCTGTCTCAAATATGTACGTGCAAACACTTCTCTCCATTTCCACAACTACCCACGGCCCCTTGTG
GAACCACTGGCTCTTTGAAAAAAATCCCAGAAGTGGTTTTGGCTTTTTGGCTAGGAGGCCTAAGCCTGCT
GAGAACTTTCCTGCCCAGGATCCTCGGGACCATGCTTGCTAGCGCTGGATGAGTCTCTGGAAGGACGCAC
GGGACTCCGCAAAGCTGACCTGTCCCACCGAGGTCAAATGGATACCTCTGCATTGGCCCGAGGCCTCCGA
AGTACATCACCGTCACCAACCGTCACCGTCAGCATCCTTGTGAGCCTGCCCAAGGCCCCGCCTCCGGGGA
GACTCTTGGGAGCCCGGCCTTCGTCGGCTAAAGTCCAAAGGGATGGTGACTTCCACCCACAAGGTCCCAC
TGAACGGCGAAGATGTGGAGCGTAGGTCAGAGAGGGGACCAGGAGGGGAGACGTCCCGACAGGCGACGAG
TTCCCAAGGCTCTGGCCACCCCACCCACGCCCCACGCCCCACGTCCCGGGCACCCGCGGGACACCGCCGC
TTTATCCCCTCCTCTGTCCACAGCCGGCCCCACCCCACCACGCAACCCACGCACACACGCTGGAGGTTCC
AAAACCACACGGTGTGACTAGAGCCTGACGGAGCGAGAGCCCATTTCACGAGGTGGGAGGGGTGGGGGTG
GGGTGGGTTGGGGGTTGTGGGGTCTGTGGCGAGCCCGATTCTCCCTCTTGGGTGGCTACAGGCTAGAAAT
GAATATCGCTTCTTGGGGGGAGGGGCTTCCTTAGGCCATCACCGCTTGCGGGACTACCTCTCAAACCCTC
CCTTGAGGCCACAAAATAGATTCCACCCCACCCATCGACGTTTCCCCCGGGTGCTGGATGTATCCTGTCA
AGAGACCTGAGCCTGACACCGTCGAATTAAACACCTTGACTGGCTTTGTGTGTTTGTTTGTTTCTGAGAT
GGAGTCTTGCTCTGTCCCCCAGGCTGGAGTGCAGTGGCGTGATCTCAGCTCACTGGAACCTCTGCCTCCT
GGGTTCAAGTGATTCTCCTGTCTCAGCGCCACCATGGCCGGCTCATTTTTTTTTTTTTTTTTTTTGGTAG
ACACGGGGTTTCACCCTCTTTCATTGGTTTTCACTGGAGATTCTAGATTCGAGCCACACCTCATTCCGTG
CCACAGAGAGACTTCTTTTTTTTTTTTTTTTTTTTAAGCGCAACGCAACATGTCTGCCTTATTTGAGTGG
CTTCCTATATCATTATAATTGTGTTATAGATGAAGAAACGGTATTAAACACTGTGCTAATGATAGTGAAA
GTGAAGACAAAAGAAAGGCTATCTATTTTGTGGTTAGAATAAAGTTGCTCAGTATTTAGAAGCTACCTAA
ATACGTCAGCATTTACACTCTTCCTAGTAAAAGCTGGCCGATCTGAATAATCCTCCTTTAAACAAACACA
ATTTTTGATAGGGTTAAGATTTTTTTAAGAATGCGACTCCTGCAAAATAGCTGAACAGACGATACACATT
TAAAAAAATAACAACACAAGGATCAACCAGACTTGGGAAAAAATCGAAAACCACACAAGTCTTATGAAGA
ACTGAGTTCTTAAAATAGGACGGAGAACGTAGCTATCGGAAGAGAAGGCAGTATTGGCAAGTTGATTGTT
ACGTTGGTCAGCAGTAGCTGGCACTATCTTTTTGGCCATCTTTCGGGCAATGTAACTACTACAGCAAAAT
GAGATATGATCCATTAAACAACATATTCGCAAATCAAAAAGTGTTTCAGTAATATAATGCTTCAGATTTA
GAAGCAAATCAAATGATAGAACTCCACTGCTGTAATAAGTCACCCCAAAGATCACCGTATCTGACAAAAT
AACTACCACAGGGTTATGACTTCAGAATCATACTTTCTTCTTGATATTTACTTATGTATTTATTTTTTTT
AATTTATTTCTCTTGAGACGCGTCTCGCTCTGTCGCCCAGGCTGGAGTGCGATGGTGTGATCTCGGCTCA
CTGCAACCGCCACCTCCCTGGGTTCAAGCGATTCTCCTGCCTCAGCCTCCCGAGTAGCTGGGACTACAGG
TGCCCGCCACCACGCCCAGCTAATCTTTATACTTTTAATAGAGACGGGGTTTCACCGTGTCGGCCCGGAT
GGTCTCGATCTCTTGACCTCGTGACCCGCCCGCCTCGGCCTCCCAAAGTGCTGGGATGACAGGCGTGAGC
CACTGAGCCCGGCCTTCTCTTGACGTTTAAACTATGAAGTCAGTCCAGAGAAACGCAATAAATGTCAACG
GTGAGGATGGTGTTGAGGCAGAAGTAGGACCACACTTTTTCCTATCTTATTCAGTTGATAACAATATGAC
CTAGGTAGTAATTTCCTATGTGCCTACTTATACACGAGTACAAAAGAGTAAAACAGAGAGACTGCTAAAT
TAAAGGGTACGTGAAGTTCTTCATAGTAACTCCGTAAACTGGAACACTGTCAAAAAGCAGCAGCTAGTGA
ATTGTTTCCATGTATTTTTCTATTATCCAATAAGTGAACTATGCTATTCCTTTCCAGTCTCCCAAGCACT
TCTTGTCCCCATCACCACTTCGGTGCTCGAAGAAAAAGTAAGCAAATCAAGGAACACAAGCTAAAGAAAC
ACACACACAAACCAAAGACAACTACAGCGTCTGCAAAAGTTTGCTAGAAGACTGAAACTGTTGAGTATAA
GGATCTGGTATTCTACGATCATGAGTTCACTTCAGAGTTTGTTCAAGACATACGTTTCGTAAGGAAACAT
CTTAGTTAGAAGTTATTCAGCAGTAGGTACCATCCCTAAGTATTTTTCACCAAATCCGTGACAATAAAGA
GCTATCTAACCAGAAAAATTAGCGAGTACGGGCACCATCCATAGGGCTTTGTCTTTACGCTTCATTAGCA
CTTACCATGCCTTACAATGTCTAGGATTGACCCTGATAGCATTTCGAAAACAAGCTAATGCTTTGTCCAG
TTCTTCAGTGAAGACAACTCACGCCCTAATGCGCTATAGGCATAAGCATCATTTGGATCCACTTCGAGAG
TTCTCTGGAAGAATTGAATCGCAATATCGTGTTCCCGTTTGCAGACCGAAACAGTTTCCCTGCAGCACAC
CAGGCCTCTGGCTGGCGAATTTTTATCCATGTCTGTGAAGTCTTTGGACAGAACTGAAAGAGCAACCTCT
TTCGGAGGATGCCAAAGTGTTGTAGAGTAGATCTCCATGCCTTCGACTCTGTAATTCTCAATCCTCCTAA
GTACCCAACCGGTATTGCAGTGGTGAGAAGCTAGATGGCTCAAGATGCTGATAGCTTCTTTGCCGTGGTA
AGAACACAAAGCTAAATAACCTTTCCCCCTTTCACGAAGAAGGCTCATCAAGCCTTCCGCTGCTGCTTTT
TGTAGATTAAAAGCCTGAATCTGAGGCGCGATTGCGGCTATTTTCCCTTCTGAAATGACGGAAGAGTCCA
ATTTTGTCACTTCCAGGCTATCACTTATGTTCGGTGGAGTTATTGCTCCTTTATTAGTTTTACTTTTGGT
TCTTCTGTTTGGGATTTTAGGTGGAAACTTCATTTTTAATTTTCTCCTAATTCTCCTCGGTTGTGGAGCT
TACCTGAGGTGTTGCCCTTGTCGGCGGACCAGAACTTTGTGTTTTTGCAAGGACTGGAGTTACCTTTCGG
CTCTTTCCCCTCTGCGAGAAGACAGACGGTGTTCCGGTTTGGCCGATTCTGGCAACAGGCTTTTCTGAAG
GGGCTCCGGTGGATGGCACGTCAGTGACAGACGGTGTCTCATACCAGTGCAGTTTTGTCAATAGGGTCCG
TCTCCGGGACTTGGGGTTTCTAATGGCAAAATGCCAACACTTGGGGTTAATGGACTAACAGCTGCTGGTC
CTCCTAATAAACTTCGACCAGTTTTTGGTTTATGTTGAACCTGTTTAGATCATATGGAAGTTCCTGTTCC
CAGTGGGACAGTATCAGGTGAAAGGACAGCTGAATCGATAGAAGACACTGGGGAGTCTGTATTCAAGGAG
TACTTTGAATTGGAAGATTCTAAATTCCATCCGTTTCATTCGACGGTGTCCTGGGGTGTTTCCGTAAGAA
CGGTCTCGGGCTGTCTGTGACATAAACTAGGACGAGGTCCAAGTGTTGTGGCGCAACACTTGGACAGGCA
GTTGCTAAAGCTCTCTAGAGAGGTGAATCAAAATGTTTGGTCAGGATCTGGCTTTTCCCCCCTATTTCAC
ATCATGATTCAAAGGGACACCAGAGGAAAGGATTTCAACGAAGGCTCTTTTGGTCACATTCTGATCCTTT
GGTAAGCCGATCTGTCTTGCAATATACATGTCCCGACGATGGAAGGGGAAAGCGAGCTGAATCACCAAAC
TCAGGAACGATAATATCATCGTGGCTTTTCTGCTTATGAAACACTCCACCCGATAAGATTTGATCCCCTT
CTGCAAGCTTGCTGAGATCAACACAACATTTCGCAAGCAGGCATTTGCATTGCGGGGTAGTACAACTGTG
TCCTTTCAAGAGTCTATATGTTTTATAGGCCTTTCCTGAGCGGTAAGAACAGGTCGCCAGTAAGAACAAG
GCTTCTTCTGAGTGTACTTCTGCATAAAGGCGTTCTGCGGGGGAAACCGCATCTCGGTAGGCATAGTGGT
TTAGTGCTTGCCATATAGCAGCCTGGACGGGTCCCTGCAGCACCGCCATCCTCGAGGCTCAGGCCCACTT
TCTGCAGTGCCACAGGCACCCCCCCCCCCCCATAGCGGCTCCGGCCCGGCCAGCCCCGGCTCATTTAAAG
GCACCAGCCGCCGTTACCGGGGGATGGGGGAGTCCGAGACAGAATGACTTCTTTATCCTGCTGACTCTGG
AAAGCCCGGCGCCTTGTGATCCATTGCAAACCGAGAGTCACCTCGTGTTTAGAACACGGATCCACTCCCA
AGTTCAGTGGGGGGATGTGAGGGGTGTGGCAGGTAGGACGAAGGACTCTCTTCCTTCTGATTCGGTCTGC
ACAGTGGGGCCTAGGGCTGGAGCTCTCTCCGTGCGGACCGCTGACTCCCTCTACCTTGGGTTCCCTCGGC
CCCACCCTGGAACGCCGGGCCTTGGCAGATTCTGGCCCTTTCTGGCCCTTCAGTCGCTGTCAGAAACCCC
ATCTCATGCTCGGATGCCCCGAGTGACTGTGGCTCGCACCTCTCCGGAAACATTGGAAATCTCTCCTCTA
CGCGCGGCCACCTGAAACCACAGGAGCTCGGGACACACGTGCTTTCGGGAGAGAATGCTGAGAGTCTCTC
GCCGACTCTCTCTTGACTTGAGTTCTTCGTGGGTGCGTGGTTAAGACGTAGTGAGACCAGATGTATTAAC
TCAGGCCGGGTGCTGGTGGCTCACGCCTGTAACCCCAACACTTTGGGAGGCCGAGGCCGTAGGATCCCTC
GAGGAATCGCCTAACCCTGGGGAGGTTGAGGTTGCAGTGAGTGAGCCATAGTTGTGTCACTGTGCTCCAG
TCTGGGCGAAAGACAGAATGAGGCCCTGCCACAGGCAGGCAGGCAGGCAGGCAGGCAGAAAGACAACAGC
TGTATTATGTTCTTCTCAGGGTAGGAAGCAAAAATAACAGAATACAGCACTTAATTAATTTTTTTTTTTT
CCTTCGGACGGAGTTTCACTCTTGGTGCCCACGCTGGAGTGCAGTGGCACCATCTCGGCTCACCGCAACC
TCCACCTCCCGCGTTCAAGCGATTCTCCTGCCTCAGCCTCCTGAGTAGCTGGGATTACAGGGAGGAGCCA
CCACACCCAGCTGATTTTGTATTGTTAGTAGAGACGGCATTTCTCCATGTGGGTCAGGCTGGTCTCGAAC
TGGCGACCCCAGTGGATCTGCCCGCCCCGGCCTCCCAAAGTGCTGGGGTGACAGGCGTGAGCCATCGTGA
CTGGCCGGCTACGTTTATTTATTTATTTTTTTAATTATTTTACTTTTTTTTAGTTTTCCATTTTAATCTA
TTTATTTATTTACATTTATTTATTTATTTATTTATTTACTTATTTATTTATTTTCGAGACAGACTCTCGC
TCTGCTGCCCAGGCTGGAGTGCAGCGGCGTGATCTCGGCTCACTGCAACGTCCGCCTCCCGGGTTCACGC
CATTCTCCTGCCTCAGCCTCCCAAGTAGCTGGGACTACAGGCGCCCGCCACCGTGCCCGGCTAACTTTTT
GTATTTTGAGTAGAGATGGGGTTTCACTGTGGTAGCCAGGATGGTCTCGATCTCCTGACCCCGTGATCCG
TCCACCTCGGCCTCCCAAAGTGCTGGGATGACAGGCGTGAGCCACCGGCCCCGGCCTATTTATCTATTTA
TTAACTTTGAGTCCAGGTTATGAAACCAGTTAGTTTTTGTAATTTTTTTTTTTTTTTTTTTTTTTTGAGA
CGAGGTTTCACCGTGTTGCCAAGGCTTGGACCGAGGGATCCACCGGCCCTCGGCCTCCCAAAAGTGCGGG
GATGACAGGCGCGAGCCTACCGCGCCCGGACCCCCCCTTTCCCCTTCCCCCGCTTGTCTTCCCGACAGAC
AGTTTCACGGCAGAGCGTTTGGCTGGCGTGCTTAAACTCATTCTAAATAGAAATTTGGGACGTCAGCTTC
TGGCCTCACGGACTCTGAGCCGAGGAGTCCCCTGGTCTGTCTATCACAGGACCGTACACGTAAGGAGGAG
AAAAATCGTAACGTTCAAAGTCAGTCATTTTGTGATACAGAAATACACGGATTCACCCAAAACACAGAAA
CCAGTCTTTTAGAAATGGCCTTAGCCCTGGTGTCCGTGCCAGTGATTCTTTTCGGTTTGGACCTTGACTG
AGAGGATTCCCAGTCGGTCTCTCGTCTCTGGACGGAAGTTCCAGATGATCCGATGGGTGGGGGACTTAGG
CTGCGTCCCCCCAGGAGCCCTGGTCGATTAGTTGTGGGGATCGCCTTGGAGGGCGCGGTGACCCACTGTG
CTGTGGGAGCCTCCATCCTTCCCCCCACCCCCTCCCCAGGGGGATCCCAATTCATTCCGGGCTGACACGC
TCACTGGCAGGCGTCGGGCATCACCTAGCGGTCACTGTTACTCTGAAAACGGAGGCCTCACAGAGGAAGG
GAGCACCAGGCCGCCTGCGCACAGCCTGGGGCAACTGTGTCTTCTCCACCGCCCCCGCCCCCACCTCCAA
GTTCCTCCCTCCCTTGTTGCCTAGGAAATCGCCACTTTGACGACCGGGTCTGATTGACCTTTGATCAGGC
AAAAACGAACAAACAGATAAATAAATAAAATAACACAAAAGTAACTAACTAAATAAAATAAGTCAATACA
ACCCATTACAATACAATAAGATACGATACGATAGGATGCGATAGGATACGATAGGATACAATACAATAGG
ATACGATACAATACAATACAATACAATACAATACAATACAATACAATACAATACAATACAATACAATACG
CCGGGCGCGGTGGCTCATGCCTGTCATCCCGTCACTTTGGGATGCCGAGGTGGACGCATCACCTGAAGTC
GGGAGTTGGAGACAAGCCCGACCAACATGGAGAAATCCCGTCTCAATTGAAAATACAAAACTAGCCGGGC
GCGGTGGCACATGCCTATAATCCCAGCTGCTAGGAAGGCTGAGGCAGGAGAATCGCTTGAACCTGGGAAG
CGGAGGTTGCAGTGAGCCGAGATTGCGCCATCGCACTCCAGTCTGAGCAACAAGAGCGAAACTCCGTCTC
AAAAATAAATACATAAATAAATACATACATACATACATACATACATACATACATACATACATAAATTAAA
ATAAATAAATAAAATAAAATAAATAAATGGGCCCTGCGCGGTGGCTCAAGCCTGTCATCCCCTCACTTTG
GGAGGCCAAGGCCGGTGGATCAAGAGGCGGTCAGACCAACAGGGCCAGTATGGTGAAACCCCGTCTCTAC
TCACAATACACAACATTAGCCGGGCGCTGTGCTGTGCTGTACTGTCTGTAATCCCAGCTACTCGGGAGGC
CGAGCTGAGGCAGGAGAATCGCTTGAACCTGGGAGGCGGAGGTTGCAGTGAGCCGAGATCGCGCCACTGC
AACCCAGCCTGGGCGACAGAGCGAGACTCCGTCTCCAAAAAATGAAAATGAAAATGAAACGCAACAAAAT
AATTAAAAAGTGAGTTTCTGGGGAAAAAGAAGAAAAGAAAAAAGAAAAAAACAACAAAACAGAACAACCC
CACCGTGACATACACGTACGCTTCTCGCCTTTCGAGGCCTCAAACACGTTAGGAATTATGCGTGATTTCT
TTTTTTAACTTCATTTTATGTTATTATCATGATTGATGTTTCGAGACGGAGTCTCGGAGGCCCGCCCTCC
CTGGTTGCCCAGACAACCCCGGGAGACAGACCCTGGCTGGGCCCGATTGTTCTTCTCCTTGGTCAGGGGT
TTCCTTGTCTTTCTTCGTGTCTTTAACCCGCGTGGACTCTTCCGCCTCGGGTTTGACAGATGGCAGCTCC
ACTTTAGGCCTTGTTGTTGTTGGGGACTTTCCTGATTCTCCCCAGATGTAGTGAAAGCAGGTAGATTGCC
TTGCCTGGCCTTGCCTGGCCTTGCCTTTTCTTTCTTTCTTTCTTTCTTTATTACTTTCTCTTTTTCTTCT
TCTTCTTCTTCTTTTTTTTGAGACAGAGTTTCACTCTTGTTGCCCAGGCTAGAGGGCAATGGCGCGATCT
CGGCTCACCGCACCCTCCGCCTCCCAGGTTCAAGCGATTCTCCTGCCTCAGCCTCCTGATTAGCTGGGAT
TACAGGCATGGGCCACCGTGCTGGCTGATGTTTGTACTTTTAGTAGAGACGGTGTTTTTCCATGTTGGTC
AGGCTGGTCTCCCACTCCCAACCTCAGGTGGTCCGCCTGCCTTAGCCTCCCAAAGTGCTGGGATGACAGG
CGTGCAACCGCGCCCAGCCTCTCTCTCTCTCTCTCTCTCTCTCGCTCGCTTGCTTGCTTGCTTTCGTGCT
TTCTTGCTTTCCCGTTTTCTTGCTTTCTTTCTTTCTTTCGTTTCTTTCATGCTTGCTTTCTTGCTTGCTT
GCTTGCTTTCGTGCTTTCTTGCTTTCCTGTTTTCTTTCTTTCTTTCTTTCTTTCTTTCTTTTGTTTCTTT
CTTGCTTGCTTTCTTGCTTGCTTGCTTGCTTTCGTGCTTTCTTGCTTTCCTGTTTTCTTTCTTTCTTTCT
TTCTTTTCTTTCTTTCTTGCTTGCTTTCCTGCTTGCTTGCTTTCGTGCTTTCTTGTTTTCTCGATTTCTT
TCTTTCTTTTGTTTCTTTCCTGCTTGCTTTCTTGCTTGCTTGCTTTCGTGCTTCTTGCTTTCCTGTTTTC
TTTCTTTCTTTCTTTCTTTTGTTTCTTTCTTGCTTGCTTTCTTGCTTGCTTGCTTTCGTGCTGTCTTGTT
TCTCGATTTCTTTCTTTCTTTTGTTTCTTTCCTGCTTGCTTTCTTGCTTGATTGCTTTCGTGCTTTCTTG
CTTTCTTGTTTTCTTTCTTTCTTTTGTTTCTTTCTTTCTTGCTTCCTTGTTTTCTTGCTTTCTTGCTTGC
TTGCTTTCGTGCTTTCTTGTTTTCTTGCTTTCTTTCTTTTGTTTCTTTCTTGCTTGCTTTCTTGCTTCCT
TGTTTTCTTGCTTTCTTGCTTGCTTGCTTTCGTGCTTTCTTTCTTGCTTTCTTTTCTTTCTTTCTTTTCT
TTTTCTTTCTTTCTTGCTTTCTTTTCTTTCATCATCATCTTTCTTTCTTTCCTTTCTTTCTTTCTTTCTT
TCTATCTTTCTTTCTTTCTTTCTTTCTTTCTTTCTTTCTTTCTTTCTGTTTCGTCCTTTTGAGACAGAGT
TTCACTCTTGTTTCCACGGCTAGAGTGCAATGGCGCGATCTTGGCTCACCGCACCTTCCGCCTCCCGGGT
TCGAGCGCTTCTCCTGCCTCCAGCCTCCCGATTAGCGGGGATTGACAGGGAGGCACCCCCACGCCTGGCT
TGGCTGATGTTTGTGTTTTTAGTAGGCACGCCGTGTCTCTCCATGTTGCTCAGGCTGGTCTCCAACTCCC
GACCTCCTGTGATGCGCCCACCTCGGCCTCTCGAAGTGCTGGGATGACGGGCGTGACGACCGTGCCCGGC
CTGTTGACTCATTTCGCTTTTTTATTTCTTTCGTTTCCACGCGTTTACTTATATGTATTAATGTAAACGT
TTCTGTACGCTTATATGCAAACAACGACAACGTGTATCTCTGCATTGAATACTCTTGCGTATGGTAAATA
CGTATCGGTTGTATGGAAATAGACTTCTGTATGATAGATGTAGGTGTCTGTGTTATACAAATAAATACAC
ATCGCTCTATAAAGAAGGGATCGTCGATAAAGACGTTTATTTTACGTATGAAAAGCGTCGTATTTATGTG
TGTAAATGAACCGAGCGTACGTAGTTATCTCTGTTTTCTTTCTTCCTCTCCTTCGTGTTTTTCTTCCTTC
CTTTCTTCCTTTCTCTCCTTCTTTAGGTTTTTCTTCCTCTCTTCCTTTCCTTCTTTCTCTCTTTCTGTCC
TTTTTTCCTTCGTGCTTTATTTCTCTTTCGTTCCCTGTGTTTCCTTCTTTTTTCTTTCCTCTCTGTTTCT
TTTTCCCTTCTTTCCTTCGTTTCTTTCCTCATTCTTTCTCTCTTTTTCGTTGTTTCTTTCCTTCCCGTCT
GTCTTTTAAAAAATTGGAGTGTTTCAGAAGTTTACTTTGTGTATCTACGTTTTCTAAATTGTCTCTCTTT
TCTCCATTTTCTTCCTCCCTCCCTCCCTCCCTCCCTGCTCCCTTCCCTCCCTCCTTCCCTTTCGCCATCT
GTCTCTTTTCCCCACTCCCCTCCCCCCGTCTGTCTCTGCGTGGATTCCGGAAGAGCCTACCGATTCTGCC
TCTCCGTGTGTCTGCAGCGACCCCGCGACCGAGTCCTTGTGTGTTCTTTCTCCCTCCCTCCCTCCCTCCC
TCCCTCCCTCCCTCCCTGCTTCCGAGAGGCATCTCCAGAGACCGCGCCGTGGGTTGTCTTCTGACTCTGT
CGCGGTCGAGGCAGAGACGCGTTTTGGGCACCGTTTGTGTGGGGTTGGGGCAGAGGGGCTGCGTTTTCGG
CCTCGGGAAGAGCTTCTCGACTCACGGTTTCGCTTTCGCGGTCCACGGGCCGCCCTGCCAGCCGGATCTG
TCTCGCTGACGTCCGCGGCGGTTGTCGGGCTCCATCTGGCGGCCGCTTTGAGATCGTGCTCTCGGCTTCC
GGAGCTGCGGTGGCAGCTGCCGAGGGAGGGGACCGTCCCCGCTGTGAGCTAGGCAGAGCTCCGGAAAGCC
CGCGGTCGTCAGCCCGGCTGGCCCGGTGGCGCCAGAGCTGTGGCCGGTCGCTTGTGAGTCACAGCTCTGG
CGTGCAGGTTTATGTGGGGGAGAGGCTGTCGCTGCGCTTCTGGGCCCGCGGCGGGCGTGGGGCTGCCCGG
GCCGGTCGACCAGCGCGCCGTAGCTCCCGAGGCCCGAGCCGCGACCCGGCGGACCCGCCGCGCGTGGCGG
AGGCTGGGGACGCCCTTCCCGGCCCGGTCGCGGTCCGCTCATCCTGGCCGTCTGAGGCGGCGGCCGAATT
CGTTTCCGAGATCCCCGTGGGGAGCCGGGGACCGTCCCGCCCCCGTCCCCCGGGTGCCGGGGAGCGGTCC
CCGGGCCGGGCCGCGGTCCCTCTGCCGCGATCCTTTCTGGCGAGTCCCCGTGGCCAGTCGGAGAGCGCTC
CCTGAGCCGGTGCGGCCCGAGAGGTCGCGCTGGCCGGCCTTCGGTCCCTCGTGTGTCCCGGTCGTAGGAG
GGGCCGGCCGAAAATGCTTCCGGCTCCCGCTCTGGAGACACGGGCCGGCCCCTGCGTGTGGCCAGGGCGG
CCGGGAGGGCTCCCCGGCCCGGCGCTGTCCCCGCGTGTGTCCTTGGGTTGACCAGAGGGACCCCGGGCGC
TCCGTGTGTGGCTGCGATGGTGGCGTTTTTGGGGACAGGTGTCCGTGTCCGTGTCGCGCGTCGCCTGGGC
CGGCGGCGTGGTCGGTGACGCGACCTCCCGGCCCCGGGGGAGGTATATCTTTCGCTCCGAGTCGGCAATT
TTGGGCCGCCGGGTTATAT
