# Supplementary material for: FastqPuri: high-performance preprocessing of RNA-seq data
Source: BMC Bioinformatics. 2019 May 3;20:226. doi: 10.1186/s12859-019-2799-0 (PMC6500068; doi:10.1186/s12859-019-2799-0)
Supplement: Supplementary file 2 — Archive of FastqPuri. Archive containing all files needed to install and run FastqPuri v1.0.6. Date stamp March 22, 2019. (GZ 47,819 kb) [file 12859_2019_2799_MOESM2_ESM.gz › FastqPuri-1.0.6/examples/trimFilterPE_Sreport/adapters/create_fq.sh]

# This script calls fq_gen.sh to generate the fq files that serve as 
# probe for trimFilterDS with the --adapter option

# Input path and adapter files
pathI="../../fa_fq_files/"
Ad1=$pathI"ad_read1.fa"
Ad2=$pathI"ad_read2.fa"
fq_gen="./fq_gen.sh"

# Create DS fastq files to check the adapters option. EVEN read length 
fq1=$pathI"evenL70_r1.fq"
fq2=$pathI"evenL70_r2.fq"
f1fw="AACCCAGCTACGATCTAGCGAGCGGCGAGGCATGCGCTGATGCAGCCCGATCGCAGCGTCGCCCATATGT"
f2fw="ACAGTTTATGCATCATCTTCTGCGTTGCTCGCTAGCTCAGTCGATTCGATGGCATCTATCGAATTCCCGT"
${fq_gen} $fq1 $fq2 $Ad1 $Ad2 $f1fw $f2fw

# Create DS fastq files to check the adapters option. ODD read length 
fq1=$pathI"oddL71_r1.fq"
fq2=$pathI"oddL71_r2.fq"
f1fw="AACCCAGGCTACGATCTAGCGAGCGGCGAGGCATGCGCTGATGCAGCCCGATCGCAGCGTCGCCCATATGT"
f2fw="ACAGTTGTATGCATCATCTTCTGCGTTGCTCGCTAGCTCAGTCGATTCGATGGCATCTATCGAATTCCCGT"
${fq_gen} $fq1 $fq2 $Ad1 $Ad2 $f1fw $f2fw
