# Supplementary material for: FastqPuri: high-performance preprocessing of RNA-seq data
Source: BMC Bioinformatics. 2019 May 3;20:226. doi: 10.1186/s12859-019-2799-0 (PMC6500068; doi:10.1186/s12859-019-2799-0)
Supplement: Supplementary file 2 — Archive of FastqPuri. Archive containing all files needed to install and run FastqPuri v1.0.6. Date stamp March 22, 2019. (GZ 47,819 kb) [file 12859_2019_2799_MOESM2_ESM.gz › FastqPuri-1.0.6/examples/trimFilterPE_Sreport/adapters/run_examples.sh]

# This script calls the executable and saves the output 
pathI="../../fa_fq_files/"
ad1=$pathI"ad_read1.fa"
ad2=$pathI"ad_read2.fa"
trimFilterDS="../../../bin/trimFilterDS"

# EVEN 
fq1=$pathI"evenL70_r1.fq"
fq2=$pathI"evenL70_r2.fq"
$trimFilterDS -l 70 --ifq "$fq1:$fq2" --adapter $ad1:$ad2:2:20 -o even

# ODD 
fq1=$pathI"oddL71_r1.fq"
fq2=$pathI"oddL71_r2.fq"
$trimFilterDS -l 71 --ifq "$fq1:$fq2" --adapter $ad1:$ad2:2:20 -o odd
