# Supplementary material for: FastqPuri: high-performance preprocessing of RNA-seq data
Source: BMC Bioinformatics. 2019 May 3;20:226. doi: 10.1186/s12859-019-2799-0 (PMC6500068; doi:10.1186/s12859-019-2799-0)
Supplement: Supplementary file 2 — Archive of FastqPuri. Archive containing all files needed to install and run FastqPuri v1.0.6. Date stamp March 22, 2019. (GZ 47,819 kb) [file 12859_2019_2799_MOESM2_ESM.gz › FastqPuri-1.0.6/examples/trimFilterPE_Sreport/bin_files/create_fake_bins.R]

# this small script creates fake *bin data
# as if they were ./trimFilter output 
# so that we can run an example of ./Sreport 
# on ./trimFilter output data. 


filter <- c(0,1,4,2)
for (i in 1:30) { 
   nreads <- sample(100000:200000,1)
   all_discarded <- sample(20000:40000,1)
   ngood <- nreads  - all_discarded
   trimmed1 <- c(0, 0, sample(10000:20000,1), sample(1000:2000,1))
   trimmed2 <- c(0, 0, sample(10000:20000,1), sample(1000:2000,1))
   NNNN_disc <- sample(1000:2000, 1)
   lowQ_disc <- sample(5000:10000, 1)
   cont_disc <- all_discarded - lowQ_disc - NNNN_disc
   discarded <- c(0,cont_disc, lowQ_disc, NNNN_disc)
   filename <- paste0("example_",sprintf("%02d",i),"_summary.bin")
   f <- file(filename, "wb")
   writeBin(as.integer(filter),f)
   writeBin(as.integer(trimmed1),f)
   writeBin(as.integer(trimmed2),f)
   writeBin(as.integer(discarded),f)
   writeBin(as.integer(ngood),f)
   writeBin(as.integer(nreads),f)
   close(f)

}
