# Supplementary material for: FastqPuri: high-performance preprocessing of RNA-seq data
Source: BMC Bioinformatics. 2019 May 3;20:226. doi: 10.1186/s12859-019-2799-0 (PMC6500068; doi:10.1186/s12859-019-2799-0)
Supplement: Supplementary file 2 — Archive of FastqPuri. Archive containing all files needed to install and run FastqPuri v1.0.6. Date stamp March 22, 2019. (GZ 47,819 kb) [file 12859_2019_2799_MOESM2_ESM.gz › FastqPuri-1.0.6/examples/trimFilterPE_Sreport/run_example_TREE.sh]

#!/bin/bash

# This script calls the executable and saves the output 
fastq1=../fa_fq_files/EColi_rRNA_DS.read1.fq.gz
fastq2=../fa_fq_files/EColi_rRNA_DS.read2.fq.gz
fasta=../fa_fq_files/rRNA_modified.fa
trimFilterPE=../../bin/trimFilterPE
ad1=../fa_fq_files/ad_read1.fa
ad2=../fa_fq_files/ad_read2.fa

# Run trimFilterPE using a tree
$trimFilterPE -l 50 --ifq "${fastq1}:${fastq2}" --ifa "$fasta":0.2:30 \
 --method TREE --trimQ ENDSFRAC --trimN ENDS -o treeDS  --adapter \
$ad1:$ad2:2:40
