# Supplementary material for: FastqPuri: high-performance preprocessing of RNA-seq data
Source: BMC Bioinformatics. 2019 May 3;20:226. doi: 10.1186/s12859-019-2799-0 (PMC6500068; doi:10.1186/s12859-019-2799-0)
Supplement: Supplementary file 2 — Archive of FastqPuri. Archive containing all files needed to install and run FastqPuri v1.0.6. Date stamp March 22, 2019. (GZ 47,819 kb) [file 12859_2019_2799_MOESM2_ESM.gz › FastqPuri-1.0.6/examples/trimFilter_Sreport/adapters/README]

################################################################################
#  trimFilter examples (adapters contamination):                               #
################################################################################
#                                                                              # 
# The script `run_examples.sh` runs trimFilter with the option `--adapter`     # 
# for 8 different `fq` files, covering all combinations of the following       #
# options:                                                                     #
#  - read length even/odd.                                                     #
#  - adapter length even/odd.                                                  #
#  - adapter length >=16(long)/<16(short)                                      #
#                                                                              # 
# In all files, the reads inserted artificially try to cover (almost) all      #
# possible cases that can arise.                                               #
#                                                                              # 
# The file `contaminant_list_10032016.txt` contains a list of possible adapter #
# sequences.                                                                   #
#                                                                              # 
################################################################################
