# Supplementary material for: FastqPuri: high-performance preprocessing of RNA-seq data
Source: BMC Bioinformatics. 2019 May 3;20:226. doi: 10.1186/s12859-019-2799-0 (PMC6500068; doi:10.1186/s12859-019-2799-0)
Supplement: Supplementary file 2 — Archive of FastqPuri. Archive containing all files needed to install and run FastqPuri v1.0.6. Date stamp March 22, 2019. (GZ 47,819 kb) [file 12859_2019_2799_MOESM2_ESM.gz › FastqPuri-1.0.6/examples/trimFilter_Sreport/run_example_BLOOM.sh]

#!/bin/bash

# This script creates a bloom filter from rRNA (FPR 0.0075), and runs trimFilter 
# as in the example trimFilter_Sreport/ but using the bloom filter with a score
# of 0.4 instead of the tree.

makeBloom=../../bin/makeBloom 
trimFilter=../../bin/trimFilter
sequence=../fa_fq_files/rRNA_modified.fa
fastq=../fa_fq_files/EColi_rRNA.fq.gz

# STEP1: generate the bloom Filter
$makeBloom -f $sequence -o rRNA -p 0.0075

# STEP2: run bloom Filter on EColu+rRNA.gq.gz data
$trimFilter -f $fastq -l 50 --method BLOOM --idx rRNA.bf:0.4\
           --trimQ ENDSFRAC --trimN ENDS -o bloom 
