# Supplementary material for: FastqPuri: high-performance preprocessing of RNA-seq data
Source: BMC Bioinformatics. 2019 May 3;20:226. doi: 10.1186/s12859-019-2799-0 (PMC6500068; doi:10.1186/s12859-019-2799-0)
Supplement: Supplementary file 2 — Archive of FastqPuri. Archive containing all files needed to install and run FastqPuri v1.0.6. Date stamp March 22, 2019. (GZ 47,819 kb) [file 12859_2019_2799_MOESM2_ESM.gz › FastqPuri-1.0.6/examples/trimFilter_Sreport/run_example_TREE.sh]

#!/bin/bash 

# This script calls the executable and saves the output 
fastq=../fa_fq_files/EColi_rRNA.fq.gz
fasta=../fa_fq_files/rRNA_modified.fa
trimFilter=../../bin/trimFilter

# Run trimFilter using a tree
$trimFilter -l 50 --ifq "${fastq}" --ifa "$fasta":0.9:50 \
 --method TREE --trimQ ENDSFRAC --trimN STRIP -o tree
