# Supplementary material for: FastqPuri: high-performance preprocessing of RNA-seq data
Source: BMC Bioinformatics. 2019 May 3;20:226. doi: 10.1186/s12859-019-2799-0 (PMC6500068; doi:10.1186/s12859-019-2799-0)
Supplement: Supplementary file 2 — Archive of FastqPuri. Archive containing all files needed to install and run FastqPuri v1.0.6. Date stamp March 22, 2019. (GZ 47,819 kb) [file 12859_2019_2799_MOESM2_ESM.gz › FastqPuri-1.0.6/html/Qreport_8c__incl.map]

<map id="src/Qreport.c" name="src/Qreport.c">
<area shape="rect" id="node6" href="$init__Qreport_8h.html" title="Header file: help dialog for Qreport and initialization of the command line arguments. " alt="" coords="235,80,345,107"/>
<area shape="rect" id="node10" href="$fopen__gen_8h.html" title="Uncompress/compress input/output files using pipes. " alt="" coords="5,80,108,107"/>
<area shape="rect" id="node11" href="$fq__read_8h.html" title="fastq entries manipulations (read/write) " alt="" coords="465,155,547,181"/>
<area shape="rect" id="node13" href="$stats__info_8h.html" title="Construct the quality report variables and update them. " alt="" coords="370,80,469,107"/>
<area shape="rect" id="node14" href="$Rcommand__Qreport_8h.html" title="get Rscript command for Qreport " alt="" coords="728,80,892,107"/>
<area shape="rect" id="node7" href="$defines_8h.html" title="Macro definitions. " alt="" coords="281,155,363,181"/>
</map>
