# Supplementary material for: FastqPuri: high-performance preprocessing of RNA-seq data
Source: BMC Bioinformatics. 2019 May 3;20:226. doi: 10.1186/s12859-019-2799-0 (PMC6500068; doi:10.1186/s12859-019-2799-0)
Supplement: Supplementary file 2 — Archive of FastqPuri. Archive containing all files needed to install and run FastqPuri v1.0.6. Date stamp March 22, 2019. (GZ 47,819 kb) [file 12859_2019_2799_MOESM2_ESM.gz › FastqPuri-1.0.6/html/Rcommand__Qreport_8c__incl.map]

<map id="src/Rcommand_Qreport.c" name="src/Rcommand_Qreport.c">
<area shape="rect" id="node5" href="$Rcommand__Qreport_8h.html" title="get Rscript command for Qreport " alt="" coords="291,80,455,107"/>
<area shape="rect" id="node6" href="$init__Qreport_8h.html" title="Header file: help dialog for Qreport and initialization of the command line arguments. " alt="" coords="479,80,590,107"/>
<area shape="rect" id="node7" href="$defines_8h.html" title="Macro definitions. " alt="" coords="541,155,622,181"/>
</map>
