# Supplementary material for: FastqPuri: high-performance preprocessing of RNA-seq data
Source: BMC Bioinformatics. 2019 May 3;20:226. doi: 10.1186/s12859-019-2799-0 (PMC6500068; doi:10.1186/s12859-019-2799-0)
Supplement: Supplementary file 2 — Archive of FastqPuri. Archive containing all files needed to install and run FastqPuri v1.0.6. Date stamp March 22, 2019. (GZ 47,819 kb) [file 12859_2019_2799_MOESM2_ESM.gz › FastqPuri-1.0.6/html/adapters_8h__dep__incl.map]

<map id="include/adapters.h" name="include/adapters.h">
<area shape="rect" id="node2" href="$adapters_8c.html" title="sequence manipulation for alignment " alt="" coords="101,80,214,107"/>
<area shape="rect" id="node3" href="$trim_8h.html" title="trims/filter sequences after Quality, N&#39;s contaminations. " alt="" coords="239,80,351,107"/>
<area shape="rect" id="node7" href="$trimFilterDS_8c.html" title="trimFilterDS main function " alt="" coords="376,155,509,181"/>
<area shape="rect" id="node4" href="$trim_8c.html" title="trims/filter sequences after Quality, N&#39;s contaminations. " alt="" coords="5,155,88,181"/>
<area shape="rect" id="node5" href="$trimDS_8c.html" title="trim adapters from double stranded data " alt="" coords="112,155,213,181"/>
<area shape="rect" id="node6" href="$trimFilter_8c.html" title="trimFilter main function " alt="" coords="237,155,352,181"/>
</map>
