# Supplementary material for: FastqPuri: high-performance preprocessing of RNA-seq data
Source: BMC Bioinformatics. 2019 May 3;20:226. doi: 10.1186/s12859-019-2799-0 (PMC6500068; doi:10.1186/s12859-019-2799-0)
Supplement: Supplementary file 2 — Archive of FastqPuri. Archive containing all files needed to install and run FastqPuri v1.0.6. Date stamp March 22, 2019. (GZ 47,819 kb) [file 12859_2019_2799_MOESM2_ESM.gz › FastqPuri-1.0.6/html/bloom_8h__incl.map]

<map id="include/bloom.h" name="include/bloom.h">
<area shape="rect" id="node2" href="$city_8h.html" title="functions for hashin strings, C translation of cityhash (C++, google) " alt="" coords="13,80,69,107"/>
<area shape="rect" id="node5" href="$fa__read_8h.html" title="reads in and stores fasta files " alt="" coords="93,80,175,107"/>
<area shape="rect" id="node6" href="$defines_8h.html" title="Macro definitions. " alt="" coords="200,80,281,107"/>
</map>
