# Supplementary material for: FastqPuri: high-performance preprocessing of RNA-seq data
Source: BMC Bioinformatics. 2019 May 3;20:226. doi: 10.1186/s12859-019-2799-0 (PMC6500068; doi:10.1186/s12859-019-2799-0)
Supplement: Supplementary file 2 — Archive of FastqPuri. Archive containing all files needed to install and run FastqPuri v1.0.6. Date stamp March 22, 2019. (GZ 47,819 kb) [file 12859_2019_2799_MOESM2_ESM.gz › FastqPuri-1.0.6/html/dir_68267d1309a1af8e8297ef4c3efbcdba_dep.map]

<map id="src" name="src">
<area shape="rect" id="node1" href="dir_68267d1309a1af8e8297ef4c3efbcdba.html" title="src" alt="" coords="5,5,77,53"/>
<area shape="rect" id="node2" href="dir_d44c64559bbebec7f509842c48db8b23.html" title="include" alt="" coords="5,101,77,149"/>
<area shape="rect" id="edge1-headlabel" href="dir_000001_000000.html" title="84" alt="" coords="41,75,58,90"/>
</map>
