# Supplementary material for: FastqPuri: high-performance preprocessing of RNA-seq data
Source: BMC Bioinformatics. 2019 May 3;20:226. doi: 10.1186/s12859-019-2799-0 (PMC6500068; doi:10.1186/s12859-019-2799-0)
Supplement: Supplementary file 2 — Archive of FastqPuri. Archive containing all files needed to install and run FastqPuri v1.0.6. Date stamp March 22, 2019. (GZ 47,819 kb) [file 12859_2019_2799_MOESM2_ESM.gz › FastqPuri-1.0.6/html/fopen__gen_8c__incl.map]

<map id="src/fopen_gen.c" name="src/fopen_gen.c">
<area shape="rect" id="node8" href="$fopen__gen_8h.html" title="Uncompress/compress input/output files using pipes. " alt="" coords="600,80,703,107"/>
</map>
