# Supplementary material for: FastqPuri: high-performance preprocessing of RNA-seq data
Source: BMC Bioinformatics. 2019 May 3;20:226. doi: 10.1186/s12859-019-2799-0 (PMC6500068; doi:10.1186/s12859-019-2799-0)
Supplement: Supplementary file 2 — Archive of FastqPuri. Archive containing all files needed to install and run FastqPuri v1.0.6. Date stamp March 22, 2019. (GZ 47,819 kb) [file 12859_2019_2799_MOESM2_ESM.gz › FastqPuri-1.0.6/html/fopen__gen_8h__dep__incl.map]

<map id="include/fopen_gen.h" name="include/fopen_gen.h">
<area shape="rect" id="node2" href="$fa__read_8c.html" title="reads in and stores fasta files " alt="" coords="5,80,111,107"/>
<area shape="rect" id="node3" href="$fopen__gen_8c.html" title="Uncompress/compress input/output files using pipes. " alt="" coords="135,80,259,107"/>
<area shape="rect" id="node4" href="$Qreport_8c.html" title="QReport main function. " alt="" coords="283,80,388,107"/>
<area shape="rect" id="node5" href="$tree_8c.html" title="Construction of tree, check paths, write tree, read in tree. " alt="" coords="411,80,494,107"/>
<area shape="rect" id="node6" href="$trimFilter_8c.html" title="trimFilter main function " alt="" coords="518,80,633,107"/>
<area shape="rect" id="node7" href="$trimFilterDS_8c.html" title="trimFilterDS main function " alt="" coords="657,80,790,107"/>
</map>
